# Supplementary material for: Proteome and Dihydrorhodamine Profiling of Bronchoalveolar Lavage in Patients with Chronic Pulmonary Aspergillosis
Source: J Fungi (Basel). 2024 Apr 25;10(5):314. doi: 10.3390/jof10050314 (PMC11122433; doi:10.3390/jof10050314)
Supplement: Supplementary file 1 [file jof-10-00314-s001.zip]

Archive with 1 entries (1 files):
- jof-2927643-supplementary.xlsx
