# Supplementary material for: Proteome and Dihydrorhodamine Profiling of Bronchoalveolar Lavage in Patients with Chronic Pulmonary Aspergillosis
Source: J Fungi (Basel). 2024 Apr 25;10(5):314. doi: 10.3390/jof10050314 (PMC11122433; doi:10.3390/jof10050314)
Supplement: Supplementary file 1 [file jof-10-00314-s001.zip › jof-2927643-supplementary.xlsx]

## Sheet: Table S1
Supplementary Table S1: Protein expression in pulmonary fluid samples (n=26). For each sample, protein abundance ratios were calculated by dividing protein expression in the sample by protein expression in the internal control. Abundance ratios were log2-transformed for statistical testing. Sample ID and CPA status were annotated above the protein data.
									Sample_ID	2	4	6	8	3	5	7	9	14	10	13	15	17	19	21	23	25	27	12	16	18	20	22	24	26	28	2	4	6	8	3	5	7	9	14	10	13	15	17	19
									CPA	1	1	1	1	1	1	1	1	1	0	0	0	0	0	0	0	0	0	0	0	0	0	0	0	0	0	1	1	1	1	1	1	1	1	1	0	0	0	0	0
Protein FDR Confidence: Combined	Accession	Description	# Peptides	# Peptides (by Search Engine): A3 MSPepSearch	# Peptides (by Search Engine): A5 CHIMERYS Identification	# Peptides (by Search Engine): B3 MSPepSearch	# Peptides (by Search Engine): B5 CHIMERYS Identification	Fold Change	Uncorrected P-value T-test	Abundance Ratio: (F1, 127N) / (F1, 126)	Abundance Ratio: (F1, 127C) / (F1, 126)	Abundance Ratio: (F1, 128N) / (F1, 126)	Abundance Ratio: (F1, 128C) / (F1, 126)	Abundance Ratio: (F2, 127N) / (F2, 126)	Abundance Ratio: (F2, 127C) / (F2, 126)	Abundance Ratio: (F2, 128N) / (F2, 126)	Abundance Ratio: (F2, 128C) / (F2, 126)	Abundance Ratio: (F2, 129C) / (F2, 126)	Abundance Ratio: (F1, 129N) / (F1, 126)	Abundance Ratio: (F1, 129C) / (F1, 126)	Abundance Ratio: (F1, 130N) / (F1, 126)	Abundance Ratio: (F1, 130C) / (F1, 126)	Abundance Ratio: (F1, 131N) / (F1, 126)	Abundance Ratio: (F1, 131C) / (F1, 126)	Abundance Ratio: (F1, 132N) / (F1, 126)	Abundance Ratio: (F1, 132C) / (F1, 126)	Abundance Ratio: (F1, 133N) / (F1, 126)	Abundance Ratio: (F2, 129N) / (F2, 126)	Abundance Ratio: (F2, 130N) / (F2, 126)	Abundance Ratio: (F2, 130C) / (F2, 126)	Abundance Ratio: (F2, 131N) / (F2, 126)	Abundance Ratio: (F2, 131C) / (F2, 126)	Abundance Ratio: (F2, 132N) / (F2, 126)	Abundance Ratio: (F2, 132C) / (F2, 126)	Abundance Ratio: (F2, 133N) / (F2, 126)	Abundance Ratio: (F1, 127N) / (F1, 126)	Abundance Ratio: (F1, 127C) / (F1, 126)	Abundance Ratio: (F1, 128N) / (F1, 126)	Abundance Ratio: (F1, 128C) / (F1, 126)	Abundance Ratio: (F2, 127N) / (F2, 126)	Abundance Ratio: (F2, 127C) / (F2, 126)	Abundance Ratio: (F2, 128N) / (F2, 126)	Abundance Ratio: (F2, 128C) / (F2, 126)	Abundance Ratio: (F2, 129C) / (F2, 126)	Abundance Ratio: (F1, 129N) / (F1, 126)	Abundance Ratio: (F1, 129C) / (F1, 126)	Abundance Ratio: (F1, 130N) / (F1, 126)	Abundance Ratio: (F1, 130C) / (F1, 126)	Abundance Ratio: (F1, 131N) / (F1, 126)
High	O14791	Apolipoprotein L1 OS=Homo sapiens OX=9606 GN=APOL1 PE=1 SV=5	5	3	3	1	3	1.85219	1.00746e-07	1.622	0.927	1.139	1.006	1.368	1.602	1.099	1.355	1.542	0.775	0.991	0.477	0.751	0.741	0.907	0.604	0.707	0.619	0.774	0.506	0.664	0.691	0.793	0.639	0.529	0.723	0.697774	-0.109359	0.187768	0.00863031	0.452068	0.679874	0.136191	0.438293	0.624803	-0.367732	-0.013043	-1.06794	-0.413115	-0.432455
High	P05109	Protein S100-A8 OS=Homo sapiens OX=9606 GN=S100A8 PE=1 SV=1	15		14		15	2.82661	2.70712e-07	0.886	1.731	1.15	2.619	2.995	1.701	0.843	0.757	1.606	0.674	0.605	0.571	0.561	0.533	0.431	0.445	0.559	0.402	0.562	0.465	0.894	0.476	0.644	0.621	0.608	0.497	-0.174621	0.791606	0.201634	1.38902	1.58256	0.766383	-0.246395	-0.401635	0.683472	-0.56918	-0.724993	-0.808437	-0.833927	-0.907793
High	P00738	Haptoglobin OS=Homo sapiens OX=9606 GN=HP PE=1 SV=1	28	21	25	22	24	1.62739	3.40458e-07	1.303	1.517	1.35	1.054	1.248	1.08	0.712	1.541	1.148	0.666	0.847	0.673	0.692	0.819	0.863	0.682	0.837	0.666	0.901	0.719	0.669	0.646	0.833	0.742	0.785	0.673	0.381837	0.601221	0.432959	0.0758749	0.319618	0.111031	-0.490051	0.623867	0.199123	-0.586406	-0.239566	-0.571322	-0.531156	-0.288065
High	P06702	Protein S100-A9 OS=Homo sapiens OX=9606 GN=S100A9 PE=1 SV=1	15	2	13	2	13	2.95382	4.027e-07	1.426	2.542	2.203	1.527	1.978	1.142	0.623	0.787	2.653	0.823	0.642	0.701	0.589	0.459	0.486	0.391	0.767	0.429	0.452	0.48	0.729	0.412	0.434	0.676	0.488	0.558	0.511974	1.34596	1.13947	0.6107	0.984042	0.191563	-0.682696	-0.345564	1.40762	-0.281036	-0.639355	-0.512514	-0.76366	-1.12343
High	P48595	Serpin B10 OS=Homo sapiens OX=9606 GN=SERPINB10 PE=1 SV=1	16		15		12	1.41404	1.45954e-06	1.11	1.455	0.973	1.077	1.302	1.2	0.843	0.956	0.905	0.849	0.724	0.699	0.876	0.803	0.824	0.716	0.826	0.886	0.764	0.748	0.663	0.886	0.709	0.734	0.709	0.703	0.15056	0.541019	-0.0394883	0.107018	0.380729	0.263034	-0.246395	-0.0649175	-0.14401	-0.236164	-0.465938	-0.516636	-0.190997	-0.316528
High	O14497	AT-rich interactive domain-containing protein 1A OS=Homo sapiens OX=9606 GN=ARID1A PE=1 SV=3	3		3			1.83121	2.32886e-06	1.412	1.43	1.296	1.319						0.725	0.718	0.617	0.863	0.908	0.806	0.736	0.704	0.628									0.49774	0.516015	0.374066	0.399445						-0.463947	-0.477944	-0.696658	-0.212568	-0.139236
High	A0A0B4J1V6	Immunoglobulin heavy variable 3-73 OS=Homo sapiens OX=9606 GN=IGHV3-73 PE=3 SV=1	5	1	4	1	4	1.64343	4.3675e-06	0.936	1.305	1.272	1.024	1.651	1.638	1.039	1.487	1.452	0.839	0.931	0.778	0.805	0.817	0.821	0.646	0.873	0.581	1.091	0.517	0.821	0.585	0.924	0.91	0.932	0.696	-0.0954196	0.38405	0.347099	0.0342157	0.72334	0.711935	0.0551957	0.572405	0.538041	-0.253257	-0.103147	-0.362158	-0.312939	-0.291592
High	Q5JS37	NHL repeat-containing protein 3 OS=Homo sapiens OX=9606 GN=NHLRC3 PE=2 SV=1	3		3		3	1.49812	5.01202e-06	1.474	1.615	1.309	1.357	1.154	1.416	0.843	0.889	1.034	0.862	0.837	0.812	0.718	0.871	0.804	0.72	0.726	0.757	0.905	0.834	0.686	0.91	1.057	0.885	0.729	0.871	0.559737	0.691534	0.388465	0.440421	0.206643	0.501821	-0.246395	-0.169745	0.0482362	-0.21424	-0.2567	-0.300448	-0.477944	-0.199255
High	P36915	Guanine nucleotide-binding protein-like 1 OS=Homo sapiens OX=9606 GN=GNL1 PE=1 SV=2	2		2		1	1.90467	7.07126e-06	1.086	1.262	1.334	1.392	2.376	2.079	1.023	0.8	0.84	0.668	0.637	0.729	0.897	0.995	0.67	0.717	0.667	0.717	0.757	0.68	0.674	0.782	0.767	0.518	0.706	0.51	0.119024	0.335712	0.415759	0.477159	1.24853	1.05589	0.0328061	-0.321928	-0.251539	-0.58208	-0.650635	-0.456009	-0.15682	-0.00723157
High	P41226	Ubiquitin-like modifier-activating enzyme 7 OS=Homo sapiens OX=9606 GN=UBA7 PE=1 SV=2	15	3	6	4	10	1.39623	1.17064e-05	1.111	1.606	1.107	1.337	1.024	1.381	0.937	0.894	1.024	0.829	0.825	0.86	0.646	0.653	0.732	0.837	0.897	0.93	0.853	0.883	0.796	0.822	0.867	0.9	0.913	0.855	0.151859	0.683472	0.146655	0.418999	0.0342157	0.465713	-0.093879	-0.161653	0.0342157	-0.270556	-0.277534	-0.217591	-0.630394	-0.614845
High	O00622	CCN family member 1 OS=Homo sapiens OX=9606 GN=CCN1 PE=1 SV=1	1		1			3.04951	1.18279e-05	0.985	2.146	1.205	1.885						0.685	0.47	0.529	0.438	0.626	0.465	0.452	0.509	0.416									-0.0218044	1.10165	0.269033	0.914565						-0.545824	-1.08927	-0.91866	-1.191	-0.675765
High	Q9NY47	Voltage-dependent calcium channel subunit alpha-2/delta-2 OS=Homo sapiens OX=9606 GN=CACNA2D2 PE=1 SV=2	5		5		2	0.678031	1.64776e-05	0.752	0.777	0.78	0.712	0.595	0.777	0.824	0.615	0.682	1.02	1.148	0.805	1.138	0.773	1.001	1.267	1.213	1.335	1.112	1.196	0.9	1.251	0.748	0.949	0.905	1.386	-0.411195	-0.364013	-0.358454	-0.490051	-0.749038	-0.364013	-0.279284	-0.701342	-0.552156	0.0285692	0.199123	-0.312939	0.186501	-0.37146
High	P78344	Eukaryotic translation initiation factor 4 gamma 2 OS=Homo sapiens OX=9606 GN=EIF4G2 PE=1 SV=1	3		2		3	2.18657	2.06778e-05	0.789	1.933	1.749	2.747	1.75	1.794	0.833	1.004	0.99	0.859	0.772	0.514	0.831	0.728	0.656	0.445	0.422	0.371	0.85	0.655	0.747	0.696	0.829	0.771	0.862	0.731	-0.341903	0.950842	0.80653	1.45786	0.807355	0.84318	-0.263612	0.00575927	-0.0144996	-0.21927	-0.373327	-0.96016	-0.26708	-0.45799
High	Q9H773	dCTP pyrophosphatase 1 OS=Homo sapiens OX=9606 GN=DCTPP1 PE=1 SV=1	3		2		3	1.77053	2.17385e-05	1.242	1.909	1.411	1.664	1.708	1.29	0.932	1.001	1.408	0.811	1	0.772	0.7	0.527	0.709	1.443	0.631	1.122	0.644	0.802	0.438	0.812	0.655	0.844	0.585	0.91	0.312665	0.932817	0.496718	0.734655	0.772308	0.367371	-0.101598	0.00144197	0.493647	-0.302226	0	-0.373327	-0.514573	-0.924125
High	P05164	Myeloperoxidase OS=Homo sapiens OX=9606 GN=MPO PE=1 SV=1	39		35		36	1.65653	2.22279e-05	1.299	1.356	0.964	1.566	2.19	1.536	0.841	0.839	1.058	1.042	0.732	0.754	0.72	0.606	0.621	0.87	0.665	0.883	0.791	0.842	0.764	0.825	0.839	0.836	0.722	0.771	0.377401	0.439357	-0.0528949	0.647084	1.13093	0.619178	-0.249822	-0.253257	0.0813396	0.0593553	-0.450084	-0.407364	-0.473931	-0.72261
High	P49643	DNA primase large subunit OS=Homo sapiens OX=9606 GN=PRIM2 PE=1 SV=2	1		1		1	3.32684	2.23888e-05	0.469	3.728	0.959	1.561	3.493	1.167	0.635	0.788	0.878	0.515	0.373	0.419	0.316	0.322	0.307	0.389	0.383	0.389	0.547	0.527	0.529	0.567	0.537	0.548	0.55	0.548	-1.09234	1.8984	-0.0603973	0.642471	1.80447	0.222805	-0.655172	-0.343732	-0.187707	-0.957356	-1.42275	-1.25498	-1.662	-1.63487
High	P17213	Bactericidal permeability-increasing protein OS=Homo sapiens OX=9606 GN=BPI PE=1 SV=4	12		11		11	1.82614	3.56641e-05	0.649	1.939	0.905	1.619	2.097	1.756	0.902	0.99	1.133	0.835	0.784	0.742	0.744	0.671	0.809	0.66	0.835	0.579	0.753	0.82	0.72	0.868	0.634	0.633	0.705	0.61	-0.62371	0.955313	-0.14401	0.695103	1.06833	0.812293	-0.148801	-0.0144996	0.180148	-0.260152	-0.351074	-0.430509	-0.426625	-0.575615
High	P14780	Matrix metalloproteinase-9 OS=Homo sapiens OX=9606 GN=MMP9 PE=1 SV=3	34		33		31	1.77447	3.65796e-05	0.706	1.279	1.164	2.234	1.851	1.434	0.836	0.818	0.999	0.91	0.762	0.723	0.669	0.693	0.639	0.736	0.774	0.622	0.734	0.581	0.703	0.611	0.683	0.87	0.757	0.584	-0.50226	0.355016	0.219091	1.15963	0.888305	0.520045	-0.258425	-0.289827	-0.00144342	-0.136062	-0.392137	-0.467932	-0.579922	-0.529073
High	O00571	ATP-dependent RNA helicase DDX3X OS=Homo sapiens OX=9606 GN=DDX3X PE=1 SV=3	12	2	5	2	6	3.28182	3.94977e-05	0.666	1.985	1.66	1.499	4.321	2.695	0.671	0.588	0.711	1.058	0.418	0.679	0.36	0.342	0.306	0.402	0.367	0.505	0.414	0.44	0.535	0.508	0.728	0.592	0.436	0.426	-0.586406	0.989139	0.731183	0.584	2.11137	1.43029	-0.575615	-0.766112	-0.492079	0.0813396	-1.25843	-0.558517	-1.47393	-1.54793
High	Q9NSK0	Kinesin light chain 4 OS=Homo sapiens OX=9606 GN=KLC4 PE=1 SV=3	8		7		7	1.54368	4.02116e-05	0.887	1.465	1.332	1.601	1.264	1.821	1.08	0.8	1.108	0.818	0.697	0.694	0.846	0.845	0.776	0.754	0.644	0.759	0.897	0.816	0.963	0.797	0.873	0.654	1.235	0.83	-0.172994	0.550901	0.413594	0.678973	0.337996	0.864731	0.111031	-0.321928	0.147958	-0.289827	-0.520769	-0.526992	-0.24127	-0.242977
High	Q9NRS4	Transmembrane protease serine 4 OS=Homo sapiens OX=9606 GN=TMPRSS4 PE=1 SV=2	1		1			2.39149	4.52509e-05	0.842	1.48	0.956	1.573						0.503	0.464	0.37	0.438	0.571	0.528	0.603	0.458	0.629									-0.248108	0.565597	-0.0649175	0.653519						-0.99137	-1.1078	-1.4344	-1.191	-0.808437
High	P49756	RNA-binding protein 25 OS=Homo sapiens OX=9606 GN=RBM25 PE=1 SV=3	3		2		2	2.24189	4.81587e-05	1.44	2.818	1.575	2.104	1.232	2.225	0.736	0.72	0.868	1.107	0.463	0.727	0.961	0.549	0.478	0.54	0.49	0.486	0.799	0.694	0.723	0.666	0.988	0.625	0.697	0.565	0.526069	1.49467	0.655352	1.07313	0.301002	1.15381	-0.442222	-0.473931	-0.204233	0.146655	-1.11092	-0.459973	-0.0573917	-0.865122
High	Q9HBH0	Rho-related GTP-binding protein RhoF OS=Homo sapiens OX=9606 GN=RHOF PE=1 SV=1	1		1		1	2.57707	5.44536e-05	1.05	2.291	1.28	1.966						0.886	0.498	0.696	0.643	0.657	0.509	0.613	0.63	0.619									0.0703893	1.19598	0.356144	0.975263						-0.174621	-1.00578	-0.522841	-0.637109	-0.606035
High	P47813	Eukaryotic translation initiation factor 1A, X-chromosomal OS=Homo sapiens OX=9606 GN=EIF1AX PE=1 SV=2	5		5		5	0.573886	6.55059e-05	0.441	0.348	0.591	0.502	0.633	0.624	1.271	0.748	1.074	1.001	0.978	1.744	1.191	1.05	1.403	1.104	1.582	1.392	1.174	1.116	1.258	1.198	1.102	0.717	1.681	0.821	-1.18115	-1.52284	-0.75877	-0.994241	-0.659723	-0.680382	0.345964	-0.41889	0.102994	0.00144197	-0.0320936	0.8024	0.252173	0.0703893
High	P08195	4F2 cell-surface antigen heavy chain OS=Homo sapiens OX=9606 GN=SLC3A2 PE=1 SV=3	9		8		4	1.91632	7.49728e-05	1.207	2.113	1.193	1.764	1.371	1.94	0.942	1.063	0.702	0.49	0.588	0.491	0.521	0.443	0.655	0.995	0.463	0.927	0.847	0.497	0.809	0.653	1.075	0.774	0.905	0.986	0.271426	1.07929	0.254594	0.818851	0.455229	0.956057	-0.086201	0.0881416	-0.510457	-1.02915	-0.766112	-1.02621	-0.940645	-1.17462
High	P02675	Fibrinogen beta chain OS=Homo sapiens OX=9606 GN=FGB PE=1 SV=2	51	21	28	21	27	1.58491	7.50928e-05	0.752	1.835	1.591	1.368	1.147	1.146	1.092	0.861	0.985	0.938	1.068	0.759	0.73	0.704	0.666	0.5	0.72	0.565	0.695	0.899	0.76	0.789	0.713	0.965	0.707	0.666	-0.411195	0.87578	0.669934	0.452068	0.197865	0.196607	0.126973	-0.215915	-0.0218044	-0.0923402	0.0949116	-0.397828	-0.454032	-0.506353
High	Q9NXH8	Torsin-4A OS=Homo sapiens OX=9606 GN=TOR4A PE=1 SV=2	1		1		1	2.62459	7.54019e-05	0.722	2.705	1.817	1.897	1.254	1.895	0.573	0.517	0.678	0.545	0.664	0.447	0.735	0.741	0.665	0.418	0.541	0.327	0.53	0.348	0.598	0.37	0.606	0.472	0.317	0.354	-0.469929	1.43563	0.861558	0.92372	0.326537	0.922198	-0.803393	-0.951764	-0.560643	-0.875672	-0.590745	-1.16165	-0.444184	-0.432455
High	Q6ZNL6	FYVE, RhoGEF and PH domain-containing protein 5 OS=Homo sapiens OX=9606 GN=FGD5 PE=1 SV=3	1		1		1	2.31845	7.72359e-05	1.507	1.397	0.971	2.37	1.361	1.895	0.625	2.311	1.963	0.543	0.606	1.317	0.681	0.628	0.693	0.283	0.469	0.288	0.898	0.697	1.597	0.467	0.817	0.675	0.582	0.491	0.591679	0.482332	-0.0424568	1.24489	0.444667	0.922198	-0.678072	1.20852	0.97306	-0.880976	-0.72261	0.397255	-0.554273	-0.671164
High	P41218	Myeloid cell nuclear differentiation antigen OS=Homo sapiens OX=9606 GN=MNDA PE=1 SV=1	18		17		16	1.65682	7.74016e-05	0.944	1.438	1.545	1.353	2.452	1.254	0.989	0.836	0.862	0.978	0.686	1.045	0.917	0.761	0.718	0.618	0.731	0.647	0.794	0.884	0.673	0.81	0.797	0.746	0.849	0.654	-0.0831412	0.524064	0.627607	0.436162	1.29396	0.326537	-0.0159576	-0.258425	-0.21424	-0.0320936	-0.54372	0.0635029	-0.125006	-0.394032
Medium	Q8IWK6	Adhesion G protein-coupled receptor A3 OS=Homo sapiens OX=9606 GN=ADGRA3 PE=1 SV=2	1		1			1.52869	7.77447e-05	1.051	1.306	1.605	1.349						0.865	0.837	0.876	0.854	0.878	0.737	0.931	0.849	0.99									0.0717627	0.385155	0.682573	0.43189						-0.209228	-0.2567	-0.190997	-0.227692	-0.187707
High	P49913	Cathelicidin antimicrobial peptide OS=Homo sapiens OX=9606 GN=CAMP PE=1 SV=1	8		8		8	3.77209	8.46046e-05	0.35	1.698	1.125	1.044	5.087	1.922	0.606	0.679	0.749	0.723	0.434	0.641	0.307	0.266	0.332	0.154	0.33	0.159	0.395	0.337	0.48	0.341	0.581	0.436	0.396	0.328	-1.51457	0.763836	0.169925	0.0621217	2.34682	0.942608	-0.72261	-0.558517	-0.416962	-0.467932	-1.20423	-0.641604	-1.70369	-1.9105
High	O00453	Leukocyte-specific transcript 1 protein OS=Homo sapiens OX=9606 GN=LST1 PE=1 SV=2	1		1		1	2.22493	9.71578e-05	0.538	2.026	1.302	1.764	0.878	2.416	0.904	0.635	1.276	0.632	0.484	0.61	0.913	0.67	0.477	0.387	0.463	0.306	0.657	0.613	0.592	0.668	0.549	0.476	0.928	0.541	-0.894322	1.01863	0.380729	0.818851	-0.187707	1.27262	-0.145605	-0.655172	0.351628	-0.662004	-1.04692	-0.713119	-0.131313	-0.577767
High	O43451	Maltase-glucoamylase OS=Homo sapiens OX=9606 GN=MGAM PE=1 SV=6	17		11	1	12	1.6024	9.71796e-05	0.774	1.519	1.469	1.962	1.441	1.521	0.863	0.832	0.867	0.79	0.685	0.765	0.766	0.856	0.647	0.668	0.68	0.659	0.806	0.779	0.85	0.83	0.945	0.813	0.869	0.851	-0.369595	0.603122	0.554834	0.972325	0.52707	0.60502	-0.212568	-0.265345	-0.205896	-0.340075	-0.545824	-0.386468	-0.384584	-0.224317
High	O00534	von Willebrand factor A domain-containing protein 5A OS=Homo sapiens OX=9606 GN=VWA5A PE=1 SV=2	14		12		12	1.22789	0.000100045	1.021	1.209	1.188	1.246	1.079	1.158	1.114	0.915	0.973	0.812	0.944	0.953	0.857	0.739	0.839	0.933	1.022	0.845	0.938	0.866	1.009	0.977	0.965	0.717	1.014	0.804	0.0299829	0.273814	0.248535	0.317304	0.109695	0.211635	0.155749	-0.128156	-0.0394883	-0.300448	-0.0831412	-0.0694519	-0.222633	-0.436354
High	P16455	Methylated-DNA--protein-cysteine methyltransferase OS=Homo sapiens OX=9606 GN=MGMT PE=1 SV=1	4		3		3	3.06461	0.000120699	0.52	1.469	1.497	2.035	3.676	2.391	0.612	0.54	0.955	0.751	0.676	0.785	0.779	0.705	0.534	0.388	0.662	0.318	0.431	0.372	0.393	0.224	0.466	0.343	0.354	0.26	-0.943416	0.554834	0.582074	1.02503	1.87814	1.25761	-0.708396	-0.888969	-0.0664274	-0.413115	-0.564905	-0.349235	-0.360305	-0.504305
High	Q96RK4	Bardet-Biedl syndrome 4 protein OS=Homo sapiens OX=9606 GN=BBS4 PE=1 SV=2	1				1	2.10638	0.000124736					0.991	1.337	0.84	1.481	1.578										0.76	0.478	0.651	0.558	0.719	0.5	0.458	0.606					-0.013043	0.418999	-0.251539	0.566572	0.658097
High	P80108	Phosphatidylinositol-glycan-specific phospholipase D OS=Homo sapiens OX=9606 GN=GPLD1 PE=1 SV=3	9		3		8	1.31268	0.000133978					0.955	1.15	1.193	1.192	0.997										0.897	0.814	0.731	0.833	0.864	0.85	0.893	0.806					-0.0664274	0.201634	0.254594	0.253384	-0.00433459
High	Q9C0B2	Cilia- and flagella-associated protein 74 OS=Homo sapiens OX=9606 GN=CFAP74 PE=2 SV=3	2		2		1	2.65962	0.000133343	1.138	3.215	1.69	2.767	4.767	1.659	0.91	0.8	0.998	0.946	0.81	0.692	1.184	1.026	0.487	0.505	0.607	0.5	0.78	0.637	1.473	0.559	0.892	0.513	0.705	0.428	0.186501	1.68482	0.757023	1.46832	2.25308	0.730314	-0.136062	-0.321928	-0.00288828	-0.0800879	-0.304006	-0.531156	0.243669	0.0370307
High	P48681	Nestin OS=Homo sapiens OX=9606 GN=NES PE=1 SV=2	2		2		1	2.78622	0.000134701	0.518	1.75	1.338	2.355	3.111	2.887	0.761	0.896	0.577	0.656	0.69	0.557	0.7	0.667	0.63	0.306	0.503	0.289	0.733	0.498	0.762	0.533	0.702	0.468	0.427	0.501	-0.948976	0.807355	0.420078	1.23573	1.63738	1.52957	-0.394032	-0.158429	-0.793357	-0.608232	-0.535332	-0.844251	-0.514573	-0.584241
High	O75937	DnaJ homolog subfamily C member 8 OS=Homo sapiens OX=9606 GN=DNAJC8 PE=1 SV=2	7	1	5		5	1.30189	0.000135747	0.931	1.151	1.003	1.048	1.072	1.119	1.168	1.109	1.12	0.72	0.685	0.916	1.035	0.759	1.012	0.679	0.808	0.761	1.031	0.948	0.693	0.938	0.83	0.714	0.979	0.596	-0.103147	0.202888	0.00432161	0.0676387	0.100305	0.16221	0.22404	0.149259	0.163499	-0.473931	-0.545824	-0.12658	0.0496308	-0.397828
High	Q7Z422	SUZ domain-containing protein 1 OS=Homo sapiens OX=9606 GN=SZRD1 PE=1 SV=1	2		2		1	0.710459	0.000144233	0.903	0.642	0.852	0.675	0.49	0.517	0.962	0.878	0.934	1.14	1.064	1.061	1.075	1.192	1.16	1.04	1.09	0.794	1.037	1.022	0.923	1.137	0.986	0.861	1.602	1.036	-0.147202	-0.639355	-0.231075	-0.567041	-1.02915	-0.951764	-0.0558912	-0.187707	-0.0985055	0.189034	0.0894982	0.0854247	0.104337	0.253384
High	P21399	Cytoplasmic aconitate hydratase OS=Homo sapiens OX=9606 GN=ACO1 PE=1 SV=3	24		19		15	0.740669	0.000153045	0.768	0.806	0.897	0.722	0.729	0.629	0.952	0.804	0.997	0.984	0.984	0.924	1.191	1.151	0.992	1.226	1.16	1.486	0.877	1.336	0.821	1.306	0.903	1.12	0.957	1.209	-0.380822	-0.311148	-0.15682	-0.469929	-0.456009	-0.668868	-0.0709665	-0.314733	-0.00433459	-0.0232698	-0.0232698	-0.114035	0.252173	0.202888
High	Q9H2U1	ATP-dependent DNA/RNA helicase DHX36 OS=Homo sapiens OX=9606 GN=DHX36 PE=1 SV=2	1		1			1.67294	0.00016681	1.478	1.452	1.669	1.173						0.878	0.774	0.876	0.718	1.191	0.728	0.954	0.776	0.868									0.563646	0.538041	0.738984	0.230203						-0.187707	-0.369595	-0.190997	-0.477944	0.252173
High	O14841	5-oxoprolinase OS=Homo sapiens OX=9606 GN=OPLAH PE=1 SV=3	7		5		4	1.39932	0.000194424	0.736	1.467	1.275	1.71	1.103	1.409	1.028	0.916	1.006	1.005	0.725	0.951	0.799	0.787	0.751	0.766	0.769	0.867	0.932	0.886	0.861	0.886	0.88	0.775	0.954	0.782	-0.442222	0.552869	0.350497	0.773996	0.141433	0.494672	0.0398403	-0.12658	0.00863031	0.0071955	-0.463947	-0.0724828	-0.323733	-0.345564
High	Q8NF50	Dedicator of cytokinesis protein 8 OS=Homo sapiens OX=9606 GN=DOCK8 PE=1 SV=3	3		2		2	1.98377	0.000206162	0.762	1.775	2.552	1.558	1.544	2.17	0.83	0.973	0.632	0.818	0.622	0.631	0.944	0.804	0.608	0.568	0.579	0.554	0.837	0.545	0.922	0.589	1.076	0.74	0.703	0.644	-0.392137	0.827819	1.35163	0.639695	0.626673	1.1177	-0.268817	-0.0394883	-0.662004	-0.289827	-0.685014	-0.664288	-0.0831412	-0.314733
High	Q15003	Condensin complex subunit 2 OS=Homo sapiens OX=9606 GN=NCAPH PE=1 SV=3	3		2	1	1	1.49031	0.000241665	1.509	1.454	1.135	1.553	1.124	1.389	0.951	1.174	1.62	1.523	0.732	1.104	0.641	1.017	0.569	0.752	0.833	0.943	0.738	1.134	1.014	1.026	0.764	0.715	0.967	0.622	0.593593	0.540027	0.182692	0.635058	0.168642	0.474047	-0.0724828	0.231432	0.695994	0.606916	-0.450084	0.14274	-0.641604	0.0243197
High	O43491	Band 4.1-like protein 2 OS=Homo sapiens OX=9606 GN=EPB41L2 PE=1 SV=1	6	1	4	1	4	1.5561	0.000246032	0.84	1.022	1.166	1.548	1.802	1.629	0.852	0.833	0.796	0.846	0.766	0.634	1.108	0.868	0.699	0.751	0.808	0.723	0.643	0.622	0.605	0.725	0.798	0.627	0.878	0.63	-0.251539	0.0313952	0.221568	0.630405	0.849599	0.703987	-0.231075	-0.263612	-0.32916	-0.24127	-0.384584	-0.657445	0.147958	-0.204233
High	Q8N6Q3	CD177 antigen OS=Homo sapiens OX=9606 GN=CD177 PE=1 SV=2	4		2		4	1.81146	0.000250541	0.868	1.341	1.429	2.004	1.819	1.888	1.073	0.76	0.679	1.135	0.758	0.78	0.919	0.762	0.677	0.749	0.839	0.591	0.755	0.431	0.828	0.465	0.738	0.58	0.846	0.515	-0.204233	0.423309	0.515006	1.00288	0.863146	0.916859	0.10165	-0.395929	-0.558517	0.182692	-0.39973	-0.358454	-0.121863	-0.392137
High	P05362	Intercellular adhesion molecule 1 OS=Homo sapiens OX=9606 GN=ICAM1 PE=1 SV=2	18		18		14	0.693132	0.000278185	0.513	0.768	0.887	0.801	0.715	0.873	0.783	0.714	0.495	1.14	1.083	1.21	1.074	0.822	0.91	1.44	0.995	1.402	0.881	0.815	0.78	1.007	0.823	1.12	0.877	1.468	-0.962969	-0.380822	-0.172994	-0.320126	-0.483985	-0.195946	-0.352916	-0.486004	-1.0145	0.189034	0.115033	0.275007	0.102994	-0.28279
High	P07311	Acylphosphatase-1 OS=Homo sapiens OX=9606 GN=ACYP1 PE=1 SV=2	5		5		5	0.72181	0.000282264	0.759	0.692	0.848	0.855	0.431	0.678	1.026	0.964	0.951	0.897	1.087	0.983	0.899	1.41	1.039	1.144	1.287	1.24	1.24	1.036	0.806	1.178	1.107	1.054	1.35	1.095	-0.397828	-0.531156	-0.237864	-0.226004	-1.21424	-0.560643	0.0370307	-0.0528949	-0.0724828	-0.15682	0.120352	-0.0247367	-0.153607	0.495695
High	Q96B97	SH3 domain-containing kinase-binding protein 1 OS=Homo sapiens OX=9606 GN=SH3KBP1 PE=1 SV=2	16		9	1	11	1.39446	0.000287308	0.737	1.018	1.445	1.611	1.239	1.545	0.925	0.866	1.055	0.855	0.861	0.86	0.907	0.875	0.784	0.779	0.9	0.883	0.845	0.792	0.71	0.833	0.903	0.687	0.913	0.756	-0.440263	0.0257376	0.531069	0.687956	0.309176	0.627607	-0.112475	-0.207561	0.077243	-0.226004	-0.215915	-0.217591	-0.140826	-0.192645
High	Q9BT09	Protein canopy homolog 3 OS=Homo sapiens OX=9606 GN=CNPY3 PE=1 SV=1	6		6		5	1.74066	0.000302437	0.837	1.396	1.246	1.458	1.659	2.128	0.75	0.876	0.829	0.771	0.566	0.914	1.333	0.973	0.583	0.587	0.603	0.576	0.717	0.532	0.817	0.497	0.838	0.539	0.743	0.542	-0.2567	0.481299	0.317304	0.543991	0.730314	1.0895	-0.415037	-0.190997	-0.270556	-0.375197	-0.821126	-0.129734	0.414677	-0.0394883
High	P19440	Glutathione hydrolase 1 proenzyme OS=Homo sapiens OX=9606 GN=GGT1 PE=1 SV=2	4		3		4	1.46551	0.000305407	0.801	1.484	1.241	1.51	0.906	1.316	0.905	0.969	0.844	0.673	0.607	0.54	0.661	0.625	0.718	0.628	0.621	0.602	0.909	0.806	0.89	0.911	0.93	0.961	0.872	0.904	-0.320126	0.569491	0.311503	0.594549	-0.142417	0.396159	-0.14401	-0.0454314	-0.244685	-0.571322	-0.720232	-0.888969	-0.597278	-0.678072
High	Q9Y490	Talin-1 OS=Homo sapiens OX=9606 GN=TLN1 PE=1 SV=3	95		91		75	1.22283	0.000309789	0.947	1.256	1.031	1.113	1.187	1.353	0.979	0.913	0.876	0.944	0.878	1.022	1.005	0.818	0.809	0.92	0.979	0.894	0.815	0.755	0.81	0.828	0.845	0.895	0.889	0.808	-0.0785637	0.328836	0.0440443	0.154454	0.24732	0.436162	-0.0306192	-0.131313	-0.190997	-0.0831412	-0.187707	0.0313952	0.0071955	-0.289827
High	Q96C24	Synaptotagmin-like protein 4 OS=Homo sapiens OX=9606 GN=SYTL4 PE=1 SV=2	1		1		1	2.94919	0.000316527	0.456	2.338	2.542	4.339	1.235	1.851	0.566	0.78	1.586	0.651	0.566	0.424	0.562	0.627	0.383	0.327	0.394	0.34	0.797	0.588	1.314	0.53	1.051	0.391	0.726	0.38	-1.13289	1.22527	1.34596	2.11736	0.304511	0.888305	-0.821126	-0.358454	0.665393	-0.619271	-0.821126	-1.23786	-0.831358	-0.673463
High	Q8IYI6	Exocyst complex component 8 OS=Homo sapiens OX=9606 GN=EXOC8 PE=1 SV=2	2		2		2	0.672266	0.00032151	1.087	0.8	0.703	0.709	0.905	0.646	0.77	0.749	0.7	0.862	1.077	1.043	0.87	1.248	1.084	1.515	1.204	1.337	1.24	0.76	1.68	0.774	1.581	1.503	0.974	1.11	0.120352	-0.321928	-0.508403	-0.496142	-0.14401	-0.630394	-0.37707	-0.416962	-0.514573	-0.21424	0.107018	0.0607392	-0.200913	0.319618
High	P78527	DNA-dependent protein kinase catalytic subunit OS=Homo sapiens OX=9606 GN=PRKDC PE=1 SV=3	25		10		22	1.37605	0.000325103	0.751	1.419	1.314	1.407	1.075	1.339	0.909	0.931	0.842	1.008	0.691	0.869	0.773	0.813	0.777	0.759	0.693	0.736	0.919	0.634	0.764	0.709	0.899	0.904	0.903	0.858	-0.413115	0.504875	0.393965	0.492622	0.104337	0.421156	-0.137648	-0.103147	-0.248108	0.0114956	-0.533242	-0.202572	-0.37146	-0.298673
High	Q99758	Phospholipid-transporting ATPase ABCA3 OS=Homo sapiens OX=9606 GN=ABCA3 PE=1 SV=2	5		3		2	1.92644	0.000332794	1.468	1.231	2.285	1.774	2.095	1.964	0.905	0.903	0.712	1.291	0.744	0.804	0.96	0.855	0.571	0.505	0.748	0.334	0.917	0.52	1.087	0.549	1.041	0.712	0.695	0.744	0.553852	0.299831	1.19219	0.827006	1.06695	0.973795	-0.14401	-0.147202	-0.490051	0.368489	-0.426625	-0.314733	-0.0588937	-0.226004
High	O00116	Alkyldihydroxyacetonephosphate synthase, peroxisomal OS=Homo sapiens OX=9606 GN=AGPS PE=1 SV=1	1		1			1.8878	0.000336401	1.158	2.006	1.877	1.422						0.761	0.707	0.999	0.979	0.726	0.769	1.017	0.677	1.068									0.211635	1.00432	0.908429	0.507921						-0.394032	-0.500218	-0.00144342	-0.0306192	-0.461959
High	Q9ULR5	Polyadenylate-binding protein-interacting protein 2B OS=Homo sapiens OX=9606 GN=PAIP2B PE=1 SV=2	1		1		1	2.52503	0.000357517	0.753	2.095	1.804	1.949						0.715	0.683	0.607	0.732	0.826	0.49	0.609	0.664	0.556									-0.409278	1.06695	0.851199	0.962734						-0.483985	-0.550043	-0.720232	-0.450084	-0.275786
High	P56545	C-terminal-binding protein 2 OS=Homo sapiens OX=9606 GN=CTBP2 PE=1 SV=1	2		1		2	0.318481	0.000375048	0.406	0.419	0.451	0.345						1.7	0.832	0.933	0.779	0.789	0.888	1.593	1.904	2.034									-1.30045	-1.25498	-1.1488	-1.53533						0.765535	-0.265345	-0.100051	-0.360305	-0.341903
High	A0A0C4DH29	Immunoglobulin heavy variable 1-3 OS=Homo sapiens OX=9606 GN=IGHV1-3 PE=3 SV=1	8	3	5	3	2	1.60731	0.00037984	1.246	0.909	1.043	1.367	2.115	1.414	1.022	1.22	0.755	0.749	1.058	0.658	0.593	0.636	0.803	1.101	0.744	1.413	0.898	0.52	0.562	0.579	0.669	0.711	0.659	0.681	0.317304	-0.137648	0.0607392	0.451013	1.08066	0.499782	0.0313952	0.286881	-0.405451	-0.416962	0.0813396	-0.603841	-0.753896	-0.652901
High	Q9UMS4	Pre-mRNA-processing factor 19 OS=Homo sapiens OX=9606 GN=PRPF19 PE=1 SV=1	4	1	1		3	1.70114	0.000386748	0.584	1.421	1.017	1.928	1.635	1.495	0.85	0.898	0.791	0.941	0.583	0.649	0.849	0.563	0.454	0.692	0.689	0.849	0.628	0.814	0.549	0.645	0.748	0.515	0.898	0.725	-0.77596	0.506907	0.0243197	0.947105	0.709291	0.580145	-0.234465	-0.155213	-0.33825	-0.0877334	-0.778432	-0.62371	-0.236164	-0.828793
High	Q8TE73	Dynein axonemal heavy chain 5 OS=Homo sapiens OX=9606 GN=DNAH5 PE=1 SV=3	4		2		3	1.89211	0.000409918	0.603	2.012	2.155	2.008	1.527	1.819	0.985	0.696	1.108	0.683	0.65	0.676	0.684	0.923	0.54	0.616	0.556	0.663	1.047	0.666	1.002	0.675	0.956	0.65	1.225	0.679	-0.72977	1.00863	1.10769	1.00576	0.6107	0.863146	-0.0218044	-0.522841	0.147958	-0.550043	-0.621488	-0.564905	-0.547932	-0.115597
High	Q13185	Chromobox protein homolog 3 OS=Homo sapiens OX=9606 GN=CBX3 PE=1 SV=4	6		5		6	2.0238	0.000413957	0.523	1.725	1.347	2.084	1.993	2.272	0.917	0.707	0.793	0.586	0.676	0.646	0.974	0.813	0.733	0.539	0.595	0.494	0.841	0.634	0.781	0.648	0.764	0.483	0.875	0.455	-0.935117	0.786596	0.42975	1.05936	0.994942	1.18396	-0.125006	-0.500218	-0.334607	-0.771027	-0.564905	-0.630394	-0.0380063	-0.298673
High	Q17RN3	Protein FAM98C OS=Homo sapiens OX=9606 GN=FAM98C PE=1 SV=1	3		2		2	1.41145	0.00041677	0.975	1.579	1.144	1.215	1.292	1.615	0.753	0.832	1.625	0.928	0.898	0.86	0.823	0.869	1.096	0.855	0.772	0.884	0.902	0.767	0.998	0.719	0.926	0.894	0.825	0.745	-0.0365259	0.659011	0.194087	0.280956	0.369606	0.691534	-0.409278	-0.265345	0.70044	-0.107803	-0.155213	-0.217591	-0.281036	-0.202572
High	Q8IY67	Ribonucleoprotein PTB-binding 1 OS=Homo sapiens OX=9606 GN=RAVER1 PE=1 SV=1	3		2		2	1.94331	0.00042088	0.604	1.771	1.319	2.007	1.954	2.154	1.027	0.851	0.847	0.79	0.634	0.625	1.171	0.935	0.59	0.505	0.442	0.529	0.829	0.636	1.368	0.647	0.831	0.494	0.681	0.476	-0.72738	0.824564	0.399445	1.00504	0.96643	1.10702	0.0384362	-0.232769	-0.239566	-0.340075	-0.657445	-0.678072	0.227741	-0.0969617
Medium	Q9Y2P0	Zinc finger protein 835 OS=Homo sapiens OX=9606 GN=ZNF835 PE=1 SV=2	1	1				1.71343	0.000441467	1.264	1.483	1.944	1.223						0.909	0.833	0.812	1.025	0.913	0.851	0.665	1.084	0.674									0.337996	0.568519	0.959028	0.290424						-0.137648	-0.263612	-0.300448	0.0356239	-0.131313
High	Q9NXA8	NAD-dependent protein deacylase sirtuin-5, mitochondrial OS=Homo sapiens OX=9606 GN=SIRT5 PE=1 SV=2	4		2		4	1.46719	0.000444612					1.473	1.498	1.124	0.978	1.036										0.86	0.849	0.749	0.815	0.929	0.781	0.82	0.859					0.558757	0.583038	0.168642	-0.0320936	0.051024
High	O95425	Supervillin OS=Homo sapiens OX=9606 GN=SVIL PE=1 SV=2	10		9		8	1.3851	0.000459547	0.981	0.987	1.488	1.281	1.413	1.197	0.852	0.997	1.301	0.811	0.95	0.922	1.155	0.949	0.791	0.568	0.848	0.555	0.837	0.764	1.091	0.784	0.982	0.781	0.85	0.677	-0.027675	-0.018878	0.573375	0.35727	0.498761	0.259423	-0.231075	-0.00433459	0.379621	-0.302226	-0.0740006	-0.117161	0.207893	-0.07552
High	O75019	Leukocyte immunoglobulin-like receptor subfamily A member 1 OS=Homo sapiens OX=9606 GN=LILRA1 PE=2 SV=1	3		2		3	4.17935	0.000466746	0.483	1.792	1.922	2.685						0.55	0.404	0.556	0.387	0.383	0.389	0.321	0.425	0.29									-1.0499	0.841571	0.942608	1.42492						-0.862496	-1.30757	-0.846843	-1.36959	-1.38458
High	P16383	Intron Large complex component GCFC2 OS=Homo sapiens OX=9606 GN=GCFC2 PE=1 SV=2	1		1			4.15521	0.000505359	1.545	1.828	2.014	1.88						0.421	0.874	0.287	0.418	0.508	0.867	0.237	0.173	0.15									0.627607	0.870266	1.01006	0.910733						-1.24811	-0.194295	-1.80088	-1.25843	-0.9771
High	P52566	Rho GDP-dissociation inhibitor 2 OS=Homo sapiens OX=9606 GN=ARHGDIB PE=1 SV=3	14		14		13	2.08622	0.000515535	0.46	1.031	1.59	2.472	2.613	1.496	0.97	0.809	0.918	0.798	0.616	0.808	1.355	0.727	0.558	0.54	0.716	0.566	0.563	0.438	0.504	0.555	0.455	0.7	0.663	0.628	-1.12029	0.0440443	0.669027	1.30568	1.38571	0.58111	-0.0439433	-0.305788	-0.123434	-0.325539	-0.698998	-0.307573	0.438293	-0.459973
High	P23921	Ribonucleoside-diphosphate reductase large subunit OS=Homo sapiens OX=9606 GN=RRM1 PE=1 SV=1	5	3	1	4	1	1.71204	0.000515955	0.715	1.353	1.527	1.561	1.986	1.369	1.002	1.014	1.4	1.306	0.865	1.236	0.726	0.723	0.749	0.632	0.709	0.523	0.843	0.401	0.999	0.354	1.024	0.566	0.811	0.692	-0.483985	0.436162	0.6107	0.642471	0.989866	0.453122	0.00288251	0.0200577	0.485427	0.385155	-0.209228	0.305679	-0.461959	-0.467932
High	P80188	Neutrophil gelatinase-associated lipocalin OS=Homo sapiens OX=9606 GN=LCN2 PE=1 SV=2	16	1	13	1	15	1.4622	0.000531813	0.968	1.365	1.166	1.251	1.467	1.561	0.819	0.894	1.475	1.362	0.701	1.147	0.558	0.765	0.592	0.878	0.712	0.935	0.745	0.875	0.635	0.874	0.986	0.784	0.894	0.723	-0.046921	0.448901	0.221568	0.323082	0.552869	0.642471	-0.288065	-0.161653	0.560715	0.445727	-0.512514	0.197865	-0.841663	-0.386468
High	Q7Z6P3	Ras-related protein Rab-44 OS=Homo sapiens OX=9606 GN=RAB44 PE=1 SV=4	3		3		3	1.79152	0.000543652	1.184	1.513	1.215	1.252	1.882	2.493	0.77	0.798	0.613	0.709	0.757	0.598	0.799	0.942	0.665	0.546	0.82	0.475	0.915	0.654	0.816	0.589	0.97	0.683	0.894	0.525	0.243669	0.597412	0.280956	0.324235	0.912267	1.31788	-0.37707	-0.325539	-0.706041	-0.496142	-0.401635	-0.741783	-0.323733	-0.086201
High	Q9NP97	Dynein light chain roadblock-type 1 OS=Homo sapiens OX=9606 GN=DYNLRB1 PE=1 SV=3	3		3		3	0.705926	0.000553594	0.788	0.626	0.549	0.451	0.786	0.607	1.027	1.029	1.138	0.74	1.027	1.173	1.247	1.131	1.166	1.178	1.178	1.39	0.828	1.047	0.803	1.16	1.05	1.121	1.316	1.178	-0.343732	-0.675765	-0.865122	-1.1488	-0.347399	-0.720232	0.0384362	0.041243	0.186501	-0.434403	0.0384362	0.230203	0.318461	0.177599
High	P17936	Insulin-like growth factor-binding protein 3 OS=Homo sapiens OX=9606 GN=IGFBP3 PE=1 SV=2	6		6		5	1.39682	0.000578717	1.001	1.217	1.24	1.371	1.091	1.413	0.817	0.894	1.022	1.277	0.926	0.903	0.813	0.809	0.816	0.694	0.779	0.527	0.792	0.597	0.725	0.735	1.03	0.678	0.935	0.576	0.00144197	0.283329	0.31034	0.455229	0.125651	0.498761	-0.291592	-0.161653	0.0313952	0.352759	-0.110916	-0.147202	-0.298673	-0.305788
High	P35247	Pulmonary surfactant-associated protein D OS=Homo sapiens OX=9606 GN=SFTPD PE=1 SV=3	8		7		8	0.521014	0.000590357	0.893	0.802	0.637	0.663	0.598	0.44	0.477	0.456	0.52	1.268	1.433	0.867	1.23	0.764	0.986	1.883	1.374	1.731	0.772	0.603	0.553	0.923	0.802	2.253	0.775	1.672	-0.163268	-0.318326	-0.650635	-0.592919	-0.741783	-1.18442	-1.06794	-1.13289	-0.943416	0.342555	0.519039	-0.205896	0.298658	-0.388355
High	P22894	Neutrophil collagenase OS=Homo sapiens OX=9606 GN=MMP8 PE=1 SV=1	16		15		14	1.4083	0.000604329	0.884	0.991	1.12	1.31	1.473	1.572	0.734	0.747	1.097	0.936	0.86	0.909	0.806	0.717	0.692	0.81	0.877	0.998	0.71	0.777	0.614	0.808	0.772	0.713	0.708	0.609	-0.177882	-0.013043	0.163499	0.389567	0.558757	0.652601	-0.446148	-0.42082	0.133564	-0.0954196	-0.217591	-0.137648	-0.311148	-0.479955
High	P49257	Protein ERGIC-53 OS=Homo sapiens OX=9606 GN=LMAN1 PE=1 SV=2	5		4	1	2	1.56441	0.000607493	0.776	1.66	1.307	1.623	1.246	1.829	0.948	0.86	0.98	1.373	0.686	0.724	0.701	0.635	0.565	0.717	0.639	0.7	1.006	0.739	1.076	0.679	0.942	0.641	1.053	0.682	-0.365871	0.731183	0.386259	0.698663	0.317304	0.871055	-0.077041	-0.217591	-0.0291463	0.457332	-0.54372	-0.465938	-0.512514	-0.655172
High	O60684	Importin subunit alpha-7 OS=Homo sapiens OX=9606 GN=KPNA6 PE=1 SV=1	1		1		1	1.84113	0.00062628	0.675	1.389	1.712	2.064	1.995	2.027	0.871	0.814	0.828	0.949	0.865	0.624	0.808	0.781	1.097	0.581	0.782	0.489	0.858	0.445	0.77	0.451	0.932	0.739	0.832	0.693	-0.567041	0.474047	0.775683	1.04544	0.996389	1.01935	-0.199255	-0.296899	-0.272297	-0.07552	-0.209228	-0.680382	-0.307573	-0.356606
High	Q6NV74	CRACD-like protein OS=Homo sapiens OX=9606 GN=CRACDL PE=1 SV=3	6		3		4	1.29984	0.000635822	1.151	1.07	1.267	1.047						0.987	0.789	0.891	0.815	1.01	0.868	0.857	0.878	0.755									0.202888	0.0976108	0.341417	0.0662614						-0.018878	-0.341903	-0.166503	-0.295128	0.0143553
High	Q5TEJ8	Protein THEMIS2 OS=Homo sapiens OX=9606 GN=THEMIS2 PE=1 SV=1	6		5		6	1.3252	0.000631681	0.842	1.261	1.159	1.369	1.388	1.458	1.033	0.835	0.952	0.921	0.816	0.891	0.819	0.764	0.892	1.111	0.723	1.198	0.887	0.793	0.75	0.803	0.804	0.794	0.95	0.761	-0.248108	0.334568	0.212881	0.453122	0.473008	0.543991	0.0468403	-0.260152	-0.0709665	-0.118727	-0.293359	-0.166503	-0.288065	-0.388355
High	Q8N3L3	Beta-taxilin OS=Homo sapiens OX=9606 GN=TXLNB PE=1 SV=3	3		2		2	2.16717	0.000631611	0.695	1.827	1.251	1.662	1.59	4.219	0.922	1.571	0.834	0.64	0.658	0.556	0.726	0.796	0.638	0.541	0.628	0.366	1.114	0.591	1.549	0.47	1.452	0.65	0.791	0.534	-0.524915	0.869477	0.323082	0.73292	0.669027	2.0769	-0.117161	0.651683	-0.261881	-0.643856	-0.603841	-0.846843	-0.461959	-0.32916
High	P06331	Immunoglobulin heavy variable 4-34 OS=Homo sapiens OX=9606 GN=IGHV4-34 PE=1 SV=2	3		3		2	0.744669	0.000649592	1.01	0.827	0.774	0.788						1.11	1.049	1.244	1.04	1.286	0.979	1.093	1.255	1.214									0.0143553	-0.274041	-0.369595	-0.343732						0.15056	0.0690147	0.314986	0.0565835	0.362891
High	Q8IWL1	Pulmonary surfactant-associated protein A2 OS=Homo sapiens OX=9606 GN=SFTPA2 PE=1 SV=2	9		9		8	0.724456	0.000674409	0.776	0.852	0.802	0.68	0.771	0.753	0.954	0.751	0.738	1.152	0.959	1.011	0.892	0.845	0.958	1.473	1.212	1.544	1.195	0.888	0.661	0.938	1.075	1.009	1.47	1.17	-0.365871	-0.231075	-0.318326	-0.556393	-0.375197	-0.409278	-0.0679388	-0.413115	-0.438307	0.204141	-0.0603973	0.015783	-0.164884	-0.242977
High	P14598	Neutrophil cytosol factor 1 OS=Homo sapiens OX=9606 GN=NCF1 PE=1 SV=4	13		13		11	1.28641	0.000693443	1.005	1.348	1.008	1.116	1.415	0.915	0.915	0.886	0.804	0.907	0.701	0.87	0.894	0.711	0.643	0.826	0.849	0.848	0.78	1	0.787	0.899	0.679	0.886	0.862	0.678	0.0071955	0.43082	0.0114956	0.158337	0.500802	-0.128156	-0.128156	-0.174621	-0.314733	-0.140826	-0.512514	-0.200913	-0.161653	-0.492079
High	Q9H0P0	Cytosolic 5'-nucleotidase 3A OS=Homo sapiens OX=9606 GN=NT5C3A PE=1 SV=3	10		7		9	1.28649	0.000701001	0.856	1.423	1.35	0.93	1.066	1.172	1.033	0.948	0.924	0.82	1.01	0.75	0.873	0.763	0.776	0.724	0.984	0.621	0.88	0.711	0.73	0.908	0.818	0.888	0.951	1.038	-0.224317	0.508936	0.432959	-0.104697	0.0922074	0.228973	0.0468403	-0.077041	-0.114035	-0.286304	0.0143553	-0.415037	-0.195946	-0.390245
High	Q9H4M9	EH domain-containing protein 1 OS=Homo sapiens OX=9606 GN=EHD1 PE=1 SV=2	16		16		12	1.52565	0.000716049	0.739	1.439	1.009	1.952	1.358	1.197	0.813	0.819	1.548	0.929	0.804	0.969	0.897	0.698	0.717	0.771	0.763	0.824	0.659	0.745	0.893	0.742	0.468	0.736	1.01	0.838	-0.436354	0.525067	0.0129262	0.964953	0.441483	0.259423	-0.298673	-0.288065	0.630405	-0.106249	-0.314733	-0.0454314	-0.15682	-0.518701
High	Q5TBC7	Bcl-2-like protein 15 OS=Homo sapiens OX=9606 GN=BCL2L15 PE=1 SV=1	3		3		3	1.57237	0.000745933	0.966	1.348	1.085	1.942	1.468	1.522	0.727	0.811	1.06	1.171	0.707	0.734	0.56	0.5	0.64	0.935	0.713	0.851	0.656	0.75	0.684	0.648	1.346	0.663	0.931	0.64	-0.0499049	0.43082	0.117695	0.957543	0.553852	0.605968	-0.459973	-0.302226	0.0840643	0.227741	-0.500218	-0.446148	-0.836501	-1
High	P11215	Integrin alpha-M OS=Homo sapiens OX=9606 GN=ITGAM PE=1 SV=2	27		25		19	1.38381	0.000750937	0.97	1.174	1.237	1.453	1.307	1.44	0.855	0.717	0.965	0.998	0.791	0.938	0.875	0.776	0.728	0.737	0.804	0.764	0.81	0.589	1.086	0.679	1.027	0.662	0.871	0.676	-0.0439433	0.231432	0.306846	0.539035	0.386259	0.526069	-0.226004	-0.479955	-0.0513992	-0.00288828	-0.33825	-0.0923402	-0.192645	-0.365871
High	P24071	Immunoglobulin alpha Fc receptor OS=Homo sapiens OX=9606 GN=FCAR PE=1 SV=1	1		1		1	1.65512	0.000752162	1.109	1.62	1.453	1.658						1.137	0.87	1.035	1.053	0.732	0.707	0.714	0.915	0.776									0.149259	0.695994	0.539035	0.729444						0.185232	-0.200913	0.0496308	0.0745054	-0.450084
Medium	Q5H9J9	T-complex protein 11 X-linked protein 2 OS=Homo sapiens OX=9606 GN=TCP11X2 PE=3 SV=1	1	1		1		1.52766	0.000765243	0.85	1.247	1.218	2.039	1.635	1.815	0.732	0.976	1.824	1.042	0.957	1.084	0.821	0.992	0.884	0.914	0.976	0.882	0.89	1.076	0.875	0.808	0.769	0.82	0.714	0.749	-0.234465	0.318461	0.284514	1.02786	0.709291	0.85997	-0.450084	-0.0350469	0.867106	0.0593553	-0.0634092	0.116365	-0.284546	-0.011588
High	Q8N806	Putative E3 ubiquitin-protein ligase UBR7 OS=Homo sapiens OX=9606 GN=UBR7 PE=1 SV=2	2		1		2	1.39231	0.000767575	2.065	1.195	1.495	0.959	0.981	1.239	0.971	1.217	0.953	0.782	0.827	1.002	0.809	1.126	0.908	0.99	0.852	0.855	0.939	1.026	0.583	0.813	0.771	0.977	0.776	0.989	1.04614	0.257011	0.580145	-0.0603973	-0.027675	0.309176	-0.0424568	0.283329	-0.0694519	-0.354759	-0.274041	0.00288251	-0.305788	0.171207
High	Q9NR45	Sialic acid synthase OS=Homo sapiens OX=9606 GN=NANS PE=1 SV=2	13		13		12	0.593827	0.000784269	0.462	0.355	0.509	0.406	0.555	0.718	0.971	0.881	1.103	0.789	2.083	1.015	0.783	0.694	1.228	1.105	1.564	1.076	1.681	1.02	0.969	0.874	1.138	0.659	1.336	0.944	-1.11404	-1.49411	-0.974262	-1.30045	-0.84944	-0.477944	-0.0424568	-0.182786	0.141433	-0.341903	1.05866	0.0214797	-0.352916	-0.526992
High	P32320	Cytidine deaminase OS=Homo sapiens OX=9606 GN=CDA PE=1 SV=2	5		5		5	1.34526	0.000791232	0.872	1.21	1.365	1.571	1.485	1.305	0.838	0.854	0.96	0.981	0.801	0.868	0.868	0.784	0.651	0.859	0.817	0.963	0.849	0.956	0.751	0.986	0.948	1.005	0.771	0.829	-0.1976	0.275007	0.448901	0.651683	0.570463	0.38405	-0.254978	-0.227692	-0.0588937	-0.027675	-0.320126	-0.204233	-0.204233	-0.351074
High	Q13615	Myotubularin-related protein 3 OS=Homo sapiens OX=9606 GN=MTMR3 PE=1 SV=3	2		1		1	2.24002	0.000808757	0.745	1.567	1.839	1.687						0.643	0.628	0.586	0.751	0.882	0.793	0.569	0.569	0.443									-0.424688	0.648005	0.878921	0.75446						-0.637109	-0.671164	-0.771027	-0.413115	-0.181149
High	O75367	Core histone macro-H2A.1 OS=Homo sapiens OX=9606 GN=MACROH2A1 PE=1 SV=5	15	6	14	5	14	1.43385	0.000829572	1.344	1.358	1.069	1.385	1.972	1.073	0.812	0.98	0.897	0.917	0.751	1.405	0.927	0.762	0.665	0.775	0.712	0.856	0.731	1.091	0.737	0.957	0.761	0.802	0.744	0.753	0.426533	0.441483	0.0962619	0.469886	0.97966	0.10165	-0.300448	-0.0291463	-0.15682	-0.125006	-0.413115	0.49057	-0.109359	-0.392137
High	Q5GLZ8	Probable E3 ubiquitin-protein ligase HERC4 OS=Homo sapiens OX=9606 GN=HERC4 PE=1 SV=1	2		2		1	1.57706	0.000872825	1.028	1.43	1.209	1.763						0.792	0.796	0.683	0.799	0.883	0.895	1.003	0.858	1.038									0.0398403	0.516015	0.273814	0.818032						-0.336428	-0.32916	-0.550043	-0.323733	-0.179515
High	Q8IWE5	Pleckstrin homology domain-containing family M member 2 OS=Homo sapiens OX=9606 GN=PLEKHM2 PE=1 SV=2	2		2		1	1.61434	0.000867771	0.725	1.76	1.502	1.367	1.772	1.966	1.113	0.853	0.943	0.891	0.79	1.154	0.946	0.901	0.757	0.965	0.749	0.853	0.86	0.556	0.732	0.466	1.142	0.614	1.022	0.644	-0.463947	0.815575	0.586885	0.451013	0.825379	0.975263	0.154454	-0.229382	-0.0846703	-0.166503	-0.340075	0.206643	-0.0800879	-0.150401
High	P18859	ATP synthase-coupling factor 6, mitochondrial OS=Homo sapiens OX=9606 GN=ATP5PF PE=1 SV=1	4		4		4	0.633341	0.000873234	1.03	0.63	0.932	0.455	0.526	0.637	0.897	1.069	0.878	1.163	0.899	1.561	1.773	2.455	0.798	1.11	1.148	1.273	0.882	1.07	1.547	1.208	1.124	1.012	1.075	0.94	0.0426443	-0.666576	-0.101598	-1.13606	-0.926865	-0.650635	-0.15682	0.0962619	-0.187707	0.217851	-0.153607	0.642471	0.826193	1.29572
High	P55795	Heterogeneous nuclear ribonucleoprotein H2 OS=Homo sapiens OX=9606 GN=HNRNPH2 PE=1 SV=1	7		6		7	1.67343	0.000915863	0.711	1.445	1.725	1.569	1.65	2.307	1.097	0.826	0.755	0.698	0.911	0.767	0.784	0.728	0.711	0.998	0.834	1.219	0.876	0.598	0.919	0.606	0.947	0.574	0.88	0.591	-0.492079	0.531069	0.786596	0.649845	0.722466	1.20602	0.133564	-0.275786	-0.405451	-0.518701	-0.134477	-0.382702	-0.351074	-0.45799
High	Q9H7Z6	Histone acetyltransferase KAT8 OS=Homo sapiens OX=9606 GN=KAT8 PE=1 SV=2	1		1			2.82505	0.000935709	0.481	1.794	1.755	1.541						0.471	0.464	0.48	0.545	0.555	0.443	0.539	0.403	0.537									-1.05589	0.84318	0.811471	0.623867						-1.0862	-1.1078	-1.05889	-0.875672	-0.84944
High	P50570	Dynamin-2 OS=Homo sapiens OX=9606 GN=DNM2 PE=1 SV=2	14		12		11	1.28131	0.000947868	0.912	1.177	1.033	1	1.324	1.548	1.113	0.839	0.854	0.832	0.779	0.868	0.897	0.791	0.694	0.899	0.849	0.885	0.845	0.713	0.713	0.77	1.009	0.932	0.955	1.016	-0.132894	0.235114	0.0468403	0	0.404903	0.630405	0.154454	-0.253257	-0.227692	-0.265345	-0.360305	-0.204233	-0.15682	-0.33825
High	P80511	Protein S100-A12 OS=Homo sapiens OX=9606 GN=S100A12 PE=1 SV=2	7		7		7	2.25369	0.000954526	0.438	1.024	1.434	2.245	2.76	2.282	0.835	0.816	0.639	0.896	0.632	0.647	0.69	0.583	0.505	0.338	0.519	0.348	0.71	0.468	0.868	0.505	0.935	0.654	0.586	0.57	-1.191	0.0342157	0.520045	1.16672	1.46467	1.1903	-0.260152	-0.293359	-0.646112	-0.158429	-0.662004	-0.628162	-0.535332	-0.778432
High	Q86YS3	Rab11 family-interacting protein 4 OS=Homo sapiens OX=9606 GN=RAB11FIP4 PE=1 SV=1	1		1			2.12536	0.000974971	1.08	1.149	1.947	1.434						0.874	0.652	0.773	0.761	0.893	0.599	0.457	0.547	0.383									0.111031	0.200379	0.961253	0.520045						-0.194295	-0.617056	-0.37146	-0.394032	-0.163268
High	P12429	Annexin A3 OS=Homo sapiens OX=9606 GN=ANXA3 PE=1 SV=3	25		22		25	2.24309	0.00100009	0.378	1.57	0.991	1.163	3.437	1.848	1.003	0.748	0.831	0.785	0.59	0.448	0.638	0.584	0.658	0.403	0.718	0.372	0.831	0.291	0.595	0.402	0.831	0.552	0.753	0.628	-1.40354	0.650765	-0.013043	0.217851	1.78115	0.885965	0.00432161	-0.41889	-0.26708	-0.349235	-0.761213	-1.15843	-0.648372	-0.77596
High	Q9Y3B7	39S ribosomal protein L11, mitochondrial OS=Homo sapiens OX=9606 GN=MRPL11 PE=1 SV=1	3		1		3	0.757183	0.00100678	0.642	0.847	0.952	0.737	0.87	1.05	0.872	0.832	0.921	0.974	1.218	1.137	1.019	0.99	1.28	1.339	1.252	1.314	1.023	0.821	1.672	0.822	1.347	1.005	1.098	0.955	-0.639355	-0.239566	-0.0709665	-0.440263	-0.200913	0.0703893	-0.1976	-0.265345	-0.118727	-0.0380063	0.284514	0.185232	0.0271541	-0.0144996
High	O60271	C-Jun-amino-terminal kinase-interacting protein 4 OS=Homo sapiens OX=9606 GN=SPAG9 PE=1 SV=4	5		5		4	6.51785	0.00103091	0.457	2.202	1.091	5.178						0.404	0.477	0.232	0.263	0.28	0.321	0.404	0.299	0.402									-1.12973	1.13881	0.125651	2.37239						-1.30757	-1.06794	-2.1078	-1.92687	-1.8365
High	P08311	Cathepsin G OS=Homo sapiens OX=9606 GN=CTSG PE=1 SV=2	12		11		10	1.64467	0.00106466	0.728	1.326	1.535	2.309	1.708	1.279	0.82	0.743	1.088	1.058	0.651	0.778	0.746	0.719	0.531	0.617	0.673	0.761	0.852	0.602	0.985	0.713	1.306	0.815	0.845	0.597	-0.45799	0.407081	0.618239	1.20727	0.772308	0.355016	-0.286304	-0.428566	0.121679	0.0813396	-0.619271	-0.362158	-0.422752	-0.475936
High	Q99969	Retinoic acid receptor responder protein 2 OS=Homo sapiens OX=9606 GN=RARRES2 PE=1 SV=1	3		2		2	1.80594	0.00107355	0.787	1.445	0.694	2.928	1.656	0.747	1.11	1.235	1.199	0.832	0.725	0.642	0.558	0.625	0.569	0.827	0.555	1.108	0.567	1.042	0.429	1.079	0.567	0.767	0.575	0.876	-0.345564	0.531069	-0.526992	1.54992	0.727703	-0.42082	0.15056	0.304511	0.261832	-0.265345	-0.463947	-0.639355	-0.841663	-0.678072
High	Q86YS7	C2 domain-containing protein 5 OS=Homo sapiens OX=9606 GN=C2CD5 PE=1 SV=1	2			1	1	3.42033	0.00109692					3.268	2.211	0.859	0.93	2.807										0.638	0.477	0.884	0.46	0.838	0.456	0.592	0.368					1.70841	1.1447	-0.21927	-0.104697	1.48903
High	O96019	Actin-like protein 6A OS=Homo sapiens OX=9606 GN=ACTL6A PE=1 SV=1	3	1	2		3	1.49847	0.00110513	2.002	1.82	1.614	1.197	0.853	0.973	0.791	1.184	1.211	0.827	0.892	0.614	0.744	0.77	1.064	1.136	0.83	0.89	0.936	0.926	0.846	1.091	0.935	0.578	0.94	0.66	1.00144	0.863938	0.690641	0.259423	-0.229382	-0.0394883	-0.33825	0.243669	0.276199	-0.274041	-0.164884	-0.703689	-0.426625	-0.37707
High	P31997	Carcinoembryonic antigen-related cell adhesion molecule 8 OS=Homo sapiens OX=9606 GN=CEACAM8 PE=1 SV=2	6		4		6	1.91673	0.00114542	0.517	1.522	1.05	1.554	2.523	2.53	0.822	1.039	1.109	0.749	0.688	0.729	0.81	0.689	0.358	0.552	0.533	0.639	0.917	0.766	1.142	0.765	0.971	0.553	1.039	0.582	-0.951764	0.605968	0.0703893	0.635987	1.33514	1.33914	-0.28279	0.0551957	0.149259	-0.416962	-0.53952	-0.456009	-0.304006	-0.537424
High	P08F94	Fibrocystin OS=Homo sapiens OX=9606 GN=PKHD1 PE=1 SV=1	3	2		1	1	1.43106	0.00116175	1.406	0.952	1.108	1.142						0.664	0.75	0.777	0.949	0.79	0.785	1.003	0.787	0.74									0.491597	-0.0709665	0.147958	0.191563						-0.590745	-0.415037	-0.364013	-0.07552	-0.340075
High	Q15052	Rho guanine nucleotide exchange factor 6 OS=Homo sapiens OX=9606 GN=ARHGEF6 PE=1 SV=2	6		5		4	1.59593	0.00116551	0.778	1.419	1.553	1.75	1.441	1.614	0.941	1.047	0.995	0.667	0.574	0.605	1.016	0.872	0.605	0.437	0.66	0.418	1.122	0.745	1.055	0.664	0.98	1.431	0.956	0.849	-0.362158	0.504875	0.635058	0.807355	0.52707	0.690641	-0.0877334	0.0662614	-0.00723157	-0.584241	-0.800877	-0.724993	0.0229004	-0.1976
High	P11277	Spectrin beta chain, erythrocytic OS=Homo sapiens OX=9606 GN=SPTB PE=1 SV=5	22		15		17	1.18038	0.00116019	1.084	1.376	1.181	0.903	0.983	1.098	0.89	0.981	1.012	0.927	0.79	0.882	0.786	0.788	0.784	0.935	0.871	0.889	0.969	1.079	0.952	0.918	0.89	0.905	0.923	0.927	0.116365	0.46048	0.240009	-0.147202	-0.0247367	0.134878	-0.168123	-0.027675	0.0172093	-0.109359	-0.340075	-0.181149	-0.347399	-0.343732
High	Q9BU89	Deoxyhypusine hydroxylase OS=Homo sapiens OX=9606 GN=DOHH PE=1 SV=1	3		1		3	1.56144	0.00118233	1.212	1.67	1.211	1.479	1.243	1.374	1.276	0.749	1.049	0.575	0.673	0.373	0.497	0.471	0.798	1.089	0.683	0.838	1.059	0.696	0.962	0.768	1.124	0.723	1.584	0.712	0.27739	0.739848	0.276199	0.564622	0.313826	0.458382	0.351628	-0.416962	0.0690147	-0.798366	-0.571322	-1.42275	-1.00868	-1.0862
Medium	Q7Z7H3	Ciliogenesis-associated TTC17-interacting protein OS=Homo sapiens OX=9606 GN=CATIP PE=1 SV=1	1		1			1.32152	0.0012098	1.023	1.393	1.038	1.139						0.846	0.849	0.866	1.006	0.793	0.751	0.936	0.924	0.849									0.0328061	0.478195	0.0538064	0.187768						-0.24127	-0.236164	-0.207561	0.00863031	-0.334607
High	Q14141	Septin-6 OS=Homo sapiens OX=9606 GN=SEPTIN6 PE=1 SV=4	9		6		8	1.40907	0.00124081	0.924	1.397	0.862	2.038	1.144	1.343	0.923	1.076	1.141	0.878	0.753	0.771	0.8	0.63	0.643	0.871	0.715	0.834	0.808	1.217	0.769	1.225	0.823	0.997	0.971	0.837	-0.114035	0.482332	-0.21424	1.02715	0.194087	0.425459	-0.115597	0.105678	0.190299	-0.187707	-0.409278	-0.375197	-0.321928	-0.666576
High	Q13813	Spectrin alpha chain, non-erythrocytic 1 OS=Homo sapiens OX=9606 GN=SPTAN1 PE=1 SV=3	98		78		84	1.3995	0.00125822	0.802	1.32	1.091	1.407	1.5	1.58	0.929	0.883	0.76	1.004	0.766	0.9	0.774	0.739	0.73	0.67	0.824	0.792	0.941	0.639	0.976	0.59	0.957	0.772	0.987	0.803	-0.318326	0.400538	0.125651	0.492622	0.584963	0.659925	-0.106249	-0.179515	-0.395929	0.00575927	-0.384584	-0.152003	-0.369595	-0.436354
High	P60709	Actin, cytoplasmic 1 OS=Homo sapiens OX=9606 GN=ACTB PE=1 SV=1	22	3	19	3	19	1.74516	0.00127807	0.773	1.38	2.452	2.959	1.303	1.435	0.985	0.885	1.379	0.995	0.671	0.581	0.687	0.871	0.606	0.83	0.646	0.923	1.172	0.716	1.276	0.714	1.304	0.883	1.071	0.721	-0.37146	0.464668	1.29396	1.56511	0.381837	0.521051	-0.0218044	-0.176251	0.463622	-0.00723157	-0.575615	-0.78339	-0.541618	-0.199255
High	Q9Y2G2	Caspase recruitment domain-containing protein 8 OS=Homo sapiens OX=9606 GN=CARD8 PE=1 SV=2	2		2			2.77357	0.00128698	2.106	1.544	0.726	0.593						0.389	0.449	0.649	0.442	0.367	0.406	0.415	0.385	0.529									1.07451	0.626673	-0.461959	-0.753896						-1.36216	-1.15521	-0.62371	-1.17788	-1.44615
High	Q5K651	Sterile alpha motif domain-containing protein 9 OS=Homo sapiens OX=9606 GN=SAMD9 PE=1 SV=1	3		3		1	1.77537	0.00131817	0.755	1.445	1.377	1.454						0.667	0.707	0.743	0.757	0.875	0.74	0.65	0.747	0.49									-0.405451	0.531069	0.461529	0.540027						-0.584241	-0.500218	-0.428566	-0.401635	-0.192645
High	Q53LP3	Ankyrin repeat domain-containing protein SOWAHC OS=Homo sapiens OX=9606 GN=SOWAHC PE=1 SV=1	3		3			2.99245	0.00131336	0.811	2.277	2.126	2.182						0.867	0.695	0.601	0.834	0.763	0.642	0.315	0.536	0.308									-0.302226	1.18713	1.08814	1.12565						-0.205896	-0.524915	-0.734563	-0.261881	-0.390245
High	Q07812	Apoptosis regulator BAX OS=Homo sapiens OX=9606 GN=BAX PE=1 SV=1	10	5	4	2	4	1.40933	0.00131355	0.71	1.525	1.311	1.309	0.917	1.514	1.367	1.001	1.055	0.923	0.865	1.12	0.899	1.041	0.927	0.786	1.093	0.836	0.687	0.789	0.648	0.629	0.821	0.624	1.059	0.606	-0.494109	0.608809	0.390668	0.388465	-0.125006	0.598365	0.451013	0.00144197	0.077243	-0.115597	-0.209228	0.163499	-0.153607	0.0579701
High	A0A075B6Q5	Immunoglobulin heavy variable 3-64 OS=Homo sapiens OX=9606 GN=IGHV3-64 PE=3 SV=1	3		2		2	1.79319	0.00131809	0.834	1.469	1.936	1.445						1.01	0.749	0.743	0.801	0.828	0.664	0.75	0.883	0.704									-0.261881	0.554834	0.953079	0.531069						0.0143553	-0.416962	-0.428566	-0.320126	-0.272297
High	P29279	CCN family member 2 OS=Homo sapiens OX=9606 GN=CCN2 PE=1 SV=2	4		2	2	1	1.4737	0.00131842	0.731	1.075	1.239	1.493	1.173	2.072	0.911	1	1.036	0.983	0.834	0.803	0.696	0.783	0.715	0.607	0.675	0.495	1.069	0.754	1.171	0.845	1.04	0.748	0.788	0.747	-0.452057	0.104337	0.309176	0.578214	0.230203	1.05102	-0.134477	0	0.051024	-0.0247367	-0.261881	-0.316528	-0.522841	-0.352916
High	Q93100	Phosphorylase b kinase regulatory subunit beta OS=Homo sapiens OX=9606 GN=PHKB PE=1 SV=3	2		1		2	1.52274	0.00132169	0.741	1.647	1.47	1.776	1.579	1.777	1.021	0.758	0.863	0.925	0.787	0.742	0.901	1.007	0.778	0.91	0.803	0.84	0.737	0.673	1.081	0.741	0.915	0.712	1.17	0.707	-0.432455	0.719841	0.555816	0.828632	0.659011	0.829444	0.0299829	-0.39973	-0.212568	-0.112475	-0.345564	-0.430509	-0.150401	0.0100637
High	P30679	Guanine nucleotide-binding protein subunit alpha-15 OS=Homo sapiens OX=9606 GN=GNA15 PE=1 SV=2	2	1	1	1		2.01161	0.00133712	0.824	1.28	1.034	1.239	3.449	1.839	1.103	0.766	1.022	1.441	0.574	1.068	0.754	0.567	0.636	0.807	0.633	0.686	0.803	0.269	0.427	0.319	0.509	0.378	1.365	0.554	-0.279284	0.356144	0.0482362	0.309176	1.78618	0.878921	0.141433	-0.384584	0.0313952	0.52707	-0.800877	0.0949116	-0.407364	-0.818579
High	P20042	Eukaryotic translation initiation factor 2 subunit 2 OS=Homo sapiens OX=9606 GN=EIF2S2 PE=1 SV=2	14	2	11	1	11	1.35768	0.00134932	0.774	1.059	1.109	1.262	1.436	1.638	1.164	0.81	0.8	0.785	0.806	0.811	0.859	0.882	0.845	0.776	0.79	0.787	0.98	0.731	0.889	0.745	0.969	0.597	1.038	0.695	-0.369595	0.0827026	0.149259	0.335712	0.522056	0.711935	0.219091	-0.304006	-0.321928	-0.349235	-0.311148	-0.302226	-0.21927	-0.181149
High	P62195	26S proteasome regulatory subunit 8 OS=Homo sapiens OX=9606 GN=PSMC5 PE=1 SV=1	14	3	9	4	6	1.24893	0.00142347	0.973	1.017	0.912	0.788	1.066	1.291	1.241	0.884	1.141	0.874	0.82	0.947	1.041	0.833	0.8	0.657	0.931	0.655	0.824	0.925	0.725	1.002	0.676	0.83	0.8	0.745	-0.0394883	0.0243197	-0.132894	-0.343732	0.0922074	0.368489	0.311503	-0.177882	0.190299	-0.194295	-0.286304	-0.0785637	0.0579701	-0.263612
High	Q9P289	Serine/threonine-protein kinase 26 OS=Homo sapiens OX=9606 GN=STK26 PE=1 SV=2	7		4		7	1.45588	0.00145627	0.913	1.342	1.143	1.215	1.515	1.637	0.903	0.879	0.681	0.923	0.794	0.761	0.815	0.902	0.831	0.521	0.74	0.469	0.899	0.79	0.831	0.683	1.183	0.741	0.784	0.603	-0.131313	0.424385	0.192825	0.280956	0.599318	0.711054	-0.147202	-0.186065	-0.554273	-0.115597	-0.332789	-0.394032	-0.295128	-0.148801
Medium	Q86UD0	Suppressor APC domain-containing protein 2 OS=Homo sapiens OX=9606 GN=SAPCD2 PE=1 SV=2	1	1				1.78856	0.00146144	0.961	1.263	2.11	1.608						0.852	0.733	0.92	1.034	0.796	0.63	0.831	0.74	0.939									-0.0573917	0.336855	1.07724	0.685267						-0.231075	-0.448115	-0.120294	0.0482362	-0.32916
High	O60828	Polyglutamine-binding protein 1 OS=Homo sapiens OX=9606 GN=PQBP1 PE=1 SV=1	2		1		2	1.68728	0.00146592	0.521	1.4	1.786	1.731	1.48	1.773	0.942	0.839	0.801	0.686	0.637	0.855	0.954	0.763	0.603	0.562	0.56	0.577	0.902	0.725	1.085	0.633	1	0.514	0.938	0.626	-0.940645	0.485427	0.836732	0.791606	0.565597	0.826193	-0.086201	-0.253257	-0.320126	-0.54372	-0.650635	-0.226004	-0.0679388	-0.390245
High	O75531	Barrier-to-autointegration factor OS=Homo sapiens OX=9606 GN=BANF1 PE=1 SV=1	2		2		2	0.426409	0.00146911	0.127	0.275	0.492	0.521	0.539	0.462	0.849	0.77	0.528	0.813	1.093	1.37	1.707	1.752	1.652	0.441	2.194	0.475	1.615	0.755	0.451	0.608	1.374	0.708	2.328	0.877	-2.9771	-1.8625	-1.02327	-0.940645	-0.891643	-1.11404	-0.236164	-0.37707	-0.92139	-0.298673	0.128293	0.454176	0.771463	0.809003
High	P20160	Azurocidin OS=Homo sapiens OX=9606 GN=AZU1 PE=1 SV=3	7		6		7	1.62602	0.00147712	0.513	1.36	1.323	1.748	1.827	1.627	0.809	0.859	0.821	0.99	0.78	0.789	0.619	0.691	0.73	0.539	0.761	0.524	0.713	0.779	0.776	0.787	0.841	0.861	0.76	0.707	-0.962969	0.443607	0.403813	0.805705	0.869477	0.702214	-0.305788	-0.21927	-0.284546	-0.0144996	-0.358454	-0.341903	-0.691989	-0.533242
High	Q9NYF8	Bcl-2-associated transcription factor 1 OS=Homo sapiens OX=9606 GN=BCLAF1 PE=1 SV=2	8		6		4	1.53202	0.0015009	0.632	0.926	1.657	1.418	1.176	1.159	0.677	1.582	1.587	0.922	0.719	0.814	1.012	0.98	0.718	0.689	0.732	0.576	0.765	0.859	0.844	0.742	0.938	0.486	0.878	0.659	-0.662004	-0.110916	0.728574	0.503858	0.233888	0.212881	-0.562772	0.66175	0.666302	-0.117161	-0.475936	-0.296899	0.0172093	-0.0291463
Medium	Q9BVX2	Transmembrane protein 106C OS=Homo sapiens OX=9606 GN=TMEM106C PE=1 SV=1	1	1				1.70075	0.00153299	0.811	1.628	1.39	1.562						0.793	0.726	0.708	0.866	0.898	0.842	0.647	0.941	0.711									-0.302226	0.703101	0.475085	0.643394						-0.334607	-0.461959	-0.498179	-0.207561	-0.155213
High	O96009	Napsin-A OS=Homo sapiens OX=9606 GN=NAPSA PE=1 SV=1	7		7		6	0.600103	0.00155401	0.798	0.788	0.684	0.668	0.445	0.779	0.434	0.513	0.453	1.035	1.015	1.01	2.371	0.825	0.952	0.815	1.006	1.189	0.79	0.593	0.566	1.154	0.853	1.138	0.626	1.569	-0.325539	-0.343732	-0.547932	-0.58208	-1.16812	-0.360305	-1.20423	-0.962969	-1.14242	0.0496308	0.0214797	0.0143553	1.2455	-0.277534
High	Q8NDW8	Tetratricopeptide repeat protein 21A OS=Homo sapiens OX=9606 GN=TTC21A PE=1 SV=3	2	1		1	1	1.38862	0.00156461	1.201	1.571	0.855	1.429	1.691	1.653	0.877	0.8	1.062	0.978	0.838	1.005	0.716	0.897	0.797	1.125	0.756	1.092	0.876	0.91	0.972	0.833	0.899	0.89	0.84	0.728	0.264236	0.651683	-0.226004	0.515006	0.757877	0.725087	-0.189351	-0.321928	0.0867838	-0.0320936	-0.254978	0.0071955	-0.481969	-0.15682
High	P30740	Leukocyte elastase inhibitor OS=Homo sapiens OX=9606 GN=SERPINB1 PE=1 SV=1	23		22		22	1.49794	0.00156756	0.893	2.315	0.917	1.404	1.063	0.838	1.023	0.814	1.308	0.905	0.961	0.744	0.774	0.669	0.801	0.615	1.049	0.576	0.897	0.653	0.576	0.758	0.71	0.722	1.083	0.842	-0.163268	1.21101	-0.125006	0.489543	0.0881416	-0.254978	0.0328061	-0.296899	0.387363	-0.14401	-0.0573917	-0.426625	-0.369595	-0.579922
Medium	P51959	Cyclin-G1 OS=Homo sapiens OX=9606 GN=CCNG1 PE=1 SV=2	1		1			3.931	0.00159587	0.796	2.938	1.446	3.29						1.377	0.521	0.703	0.35	0.526	0.341	0.344	0.386	0.3									-0.32916	1.55483	0.532068	1.71809						0.461529	-0.940645	-0.508403	-1.51457	-0.926865
High	Q9NR12	PDZ and LIM domain protein 7 OS=Homo sapiens OX=9606 GN=PDLIM7 PE=1 SV=1	2		2		1	1.35488	0.00161706	0.903	1.647	1.212	1.212	1.563	1.506	0.873	0.818	0.879	0.89	0.855	0.903	0.791	0.836	0.852	0.994	0.835	1.038	0.93	0.699	0.893	0.709	0.975	0.75	1.033	0.813	-0.147202	0.719841	0.27739	0.27739	0.644318	0.590722	-0.195946	-0.289827	-0.186065	-0.168123	-0.226004	-0.147202	-0.33825	-0.258425
High	Q9NZ09	Ubiquitin-associated protein 1 OS=Homo sapiens OX=9606 GN=UBAP1 PE=1 SV=1	2		1		2	1.27687	0.00163897	0.741	1.323	1.449	1.282	0.954	1.172	1.039	0.908	1.015	0.732	0.791	0.865	1.079	0.81	0.865	0.815	0.747	0.936	0.863	0.905	0.777	0.907	0.812	0.742	1.162	0.812	-0.432455	0.403813	0.535058	0.358396	-0.0679388	0.228973	0.0551957	-0.139236	0.0214797	-0.450084	-0.33825	-0.209228	0.109695	-0.304006
High	P63096	Guanine nucleotide-binding protein G(i) subunit alpha-1 OS=Homo sapiens OX=9606 GN=GNAI1 PE=1 SV=2	8		5		8	1.36303	0.00166152	0.802	1.418	1.286	1.564	1.417	1.479	1.095	0.786	0.998	1.008	0.726	0.773	0.94	0.77	0.822	0.83	0.88	0.86	1.06	0.774	1.09	0.771	1.192	0.733	1.069	0.731	-0.318326	0.503858	0.362891	0.645241	0.50284	0.564622	0.130931	-0.347399	-0.00288828	0.0114956	-0.461959	-0.37146	-0.0892673	-0.37707
High	P42229	Signal transducer and activator of transcription 5A OS=Homo sapiens OX=9606 GN=STAT5A PE=1 SV=1	4		3		3	1.23734	0.00164711	1.351	1.308	1.046	0.935	0.829	0.92	1.05	1.375	1.253	0.94	1.143	0.893	0.903	0.735	0.969	1.037	0.926	0.864	0.963	0.811	0.851	0.819	0.834	0.798	0.926	0.956	0.434028	0.387363	0.0648829	-0.0969617	-0.270556	-0.120294	0.0703893	0.459432	0.325386	-0.0892673	0.192825	-0.163268	-0.147202	-0.444184
High	P10768	S-formylglutathione hydrolase OS=Homo sapiens OX=9606 GN=ESD PE=1 SV=2	9		9		9	0.72925	0.00174876	0.748	0.7	0.864	0.723	0.781	0.685	1.136	0.79	0.742	0.932	1.139	1.082	1.31	1.004	1.251	0.832	1.442	0.875	1.545	0.908	1.076	1.132	0.854	0.687	1.551	0.949	-0.41889	-0.514573	-0.210897	-0.467932	-0.356606	-0.545824	0.183963	-0.340075	-0.430509	-0.101598	0.187768	0.1137	0.389567	0.00575927
High	P01040	Cystatin-A OS=Homo sapiens OX=9606 GN=CSTA PE=1 SV=1	8	1	8	1	8	1.48854	0.00174669	0.777	1.129	1.087	1.624	1.165	1.703	0.975	0.825	1.691	0.826	0.701	0.767	0.92	1.064	0.657	0.755	0.599	0.803	0.934	0.652	1.343	0.67	1.19	0.627	0.89	0.53	-0.364013	0.175045	0.120352	0.699552	0.22033	0.768078	-0.0365259	-0.277534	0.757877	-0.275786	-0.512514	-0.382702	-0.120294	0.0894982
High	Q9UGT4	Sushi domain-containing protein 2 OS=Homo sapiens OX=9606 GN=SUSD2 PE=1 SV=1	16	1	13	1	13	0.840392	0.00178109	0.725	0.869	0.875	0.806	0.7	0.849	0.865	0.739	0.74	1.037	1.015	0.939	0.943	0.908	0.919	1.099	0.961	1.061	1.013	0.771	0.771	0.799	0.827	0.947	0.866	1.235	-0.463947	-0.202572	-0.192645	-0.311148	-0.514573	-0.236164	-0.209228	-0.436354	-0.434403	0.0524159	0.0214797	-0.0908029	-0.0846703	-0.139236
High	P43250	G protein-coupled receptor kinase 6 OS=Homo sapiens OX=9606 GN=GRK6 PE=1 SV=2	1		1		1	1.77813	0.00182942	0.769	1.215	1.47	1.716						0.755	0.646	0.58	0.924	0.78	0.616	0.835	0.717	0.689									-0.378944	0.280956	0.555816	0.77905						-0.405451	-0.630394	-0.785875	-0.114035	-0.358454
High	O95319	CUGBP Elav-like family member 2 OS=Homo sapiens OX=9606 GN=CELF2 PE=1 SV=1	4		3		2	1.39762	0.00192179	1.537	1.4	1.153	0.798	1.055	1.067	1.262	1.053	0.854	0.625	0.724	0.842	0.779	0.878	0.786	0.857	0.591	0.676	0.83	0.7	0.445	0.983	0.676	0.922	1.142	1.301	0.620117	0.485427	0.205393	-0.325539	0.077243	0.0935602	0.335712	0.0745054	-0.227692	-0.678072	-0.465938	-0.248108	-0.360305	-0.187707
High	P26842	CD27 antigen OS=Homo sapiens OX=9606 GN=CD27 PE=1 SV=2	7	4		7		1.48502	0.00194686	1.566	1.183	0.693	1.413	1.306	0.996	0.694	1.302	1.08	0.557	0.905	0.738	0.531	0.465	1.049	1.002	0.585	0.848	0.695	0.889	0.571	0.88	0.678	0.961	0.613	1.049	0.647084	0.24245	-0.529073	0.498761	0.385155	-0.00578235	-0.526992	0.380729	0.111031	-0.844251	-0.14401	-0.438307	-0.913216	-1.1047
High	Q9UKG1	DCC-interacting protein 13-alpha OS=Homo sapiens OX=9606 GN=APPL1 PE=1 SV=1	13	1	6	2	7	1.7713	0.00195224	0.6	1.384	1.521	2.697	1.329	1.253	0.955	0.887	1.093	0.687	0.713	0.62	0.816	0.81	0.758	0.342	0.626	0.306	1.083	0.576	1.007	0.478	1.12	0.967	0.803	0.785	-0.736966	0.468844	0.60502	1.43136	0.410341	0.325386	-0.0664274	-0.172994	0.128293	-0.541618	-0.488026	-0.68966	-0.293359	-0.304006
High	Q7Z7M0	Multiple epidermal growth factor-like domains protein 8 OS=Homo sapiens OX=9606 GN=MEGF8 PE=1 SV=2	1		1			1.45278	0.00197051	0.892	1.286	1.522	1.202						0.902	0.842	0.758	0.788	0.838	0.745	0.992	0.972	0.755									-0.164884	0.362891	0.605968	0.265437						-0.148801	-0.248108	-0.39973	-0.343732	-0.254978
High	Q86VZ4	Low-density lipoprotein receptor-related protein 11 OS=Homo sapiens OX=9606 GN=LRP11 PE=2 SV=2	1				1	2.36649	0.00199388					0.83	0.971	0.863	1.566	1.667										0.526	0.434	0.546	0.225	1.005	0.409	0.461	0.381					-0.268817	-0.0424568	-0.212568	0.647084	0.737254
High	P49321	Nuclear autoantigenic sperm protein OS=Homo sapiens OX=9606 GN=NASP PE=1 SV=2	12	1	7	1	6	1.41795	0.00200202	0.65	1.356	1.179	1.806	1.216	1.274	0.963	0.82	1.5	0.76	0.708	0.731	0.985	0.785	0.837	0.957	0.645	0.764	1.221	0.784	0.78	1.069	0.828	0.854	0.908	0.723	-0.621488	0.439357	0.237564	0.852798	0.282143	0.349365	-0.0543923	-0.286304	0.584963	-0.395929	-0.498179	-0.452057	-0.0218044	-0.349235
High	Q6ZSR9	Uncharacterized protein FLJ45252 OS=Homo sapiens OX=9606 PE=2 SV=2	3	1	2	1	1	0.611754	0.00207068	0.382	0.471	0.421	0.388	0.736	1.109	0.959	0.874	0.877	1.106	0.904	0.834	1.115	1.452	0.522	1.178	1.752	1.299	1.438	0.638	1.277	0.726	1.399	0.966	1.019	1.571	-1.38836	-1.0862	-1.24811	-1.36587	-0.442222	0.149259	-0.0603973	-0.194295	-0.189351	0.145351	-0.145605	-0.261881	0.157044	0.538041
High	Q01082	Spectrin beta chain, non-erythrocytic 1 OS=Homo sapiens OX=9606 GN=SPTBN1 PE=1 SV=2	73		46		65	1.30238	0.00208592	0.779	1.045	1.127	1.047	1.574	1.473	0.868	0.902	0.789	0.868	0.781	0.847	0.773	0.869	0.861	0.719	0.782	0.675	0.932	0.759	0.788	0.742	0.967	0.742	0.951	0.873	-0.360305	0.0635029	0.172488	0.0662614	0.654436	0.558757	-0.204233	-0.148801	-0.341903	-0.204233	-0.356606	-0.239566	-0.37146	-0.202572
High	P26583	High mobility group protein B2 OS=Homo sapiens OX=9606 GN=HMGB2 PE=1 SV=2	15		14		14	2.37979	0.00211704	0.525	1.477	1.155	1.202	4.704	1.294	0.9	0.611	0.712	0.835	0.529	0.782	0.67	0.752	0.603	0.461	0.6	0.429	0.781	0.342	0.667	0.307	0.941	0.327	0.718	0.241	-0.929611	0.56267	0.207893	0.265437	2.23389	0.371838	-0.152003	-0.710756	-0.490051	-0.260152	-0.91866	-0.354759	-0.577767	-0.411195
High	P55290	Cadherin-13 OS=Homo sapiens OX=9606 GN=CDH13 PE=1 SV=1	3		1		2	1.91927	0.00212056	2.92	1.352	1.07	0.539	1.575	1.919	0.755	0.846	1.469	0.55	0.42	0.73	0.569	1.256	0.476	0.423	0.444	0.446	0.664	1.161	0.584	1.03	0.842	0.862	0.856	0.935	1.54597	0.435095	0.0976108	-0.891643	0.655352	0.940355	-0.405451	-0.24127	0.554834	-0.862496	-1.25154	-0.454032	-0.813499	0.328836
High	O43166	Signal-induced proliferation-associated 1-like protein 1 OS=Homo sapiens OX=9606 GN=SIPA1L1 PE=1 SV=4	1		1		1	1.66863	0.00214225	0.764	0.987	1.965	2.317	0.812	1.872	0.713	1.021	1.125	1.199	1.03	0.781	0.679	0.678	0.939	0.528	0.731	0.872	0.839	0.587	0.772	0.538	0.898	0.698	0.605	0.73	-0.388355	-0.018878	0.974529	1.21226	-0.300448	0.90458	-0.488026	0.0299829	0.169925	0.261832	0.0426443	-0.356606	-0.558517	-0.560643
High	Q9UJC5	SH3 domain-binding glutamic acid-rich-like protein 2 OS=Homo sapiens OX=9606 GN=SH3BGRL2 PE=1 SV=2	5		5		4	0.832333	0.00219347	0.761	0.914	0.863	0.722	0.722	0.691	1.008	0.847	0.963	0.865	1.024	0.97	1.064	1.287	1.051	1.016	1	1.16	1.018	0.974	0.751	1.038	0.888	0.875	1.127	0.892	-0.394032	-0.129734	-0.212568	-0.469929	-0.469929	-0.533242	0.0114956	-0.239566	-0.0543923	-0.209228	0.0342157	-0.0439433	0.0894982	0.364012
High	Q9NXR1	Nuclear distribution protein nudE homolog 1 OS=Homo sapiens OX=9606 GN=NDE1 PE=1 SV=3	1		1		1	2.00138	0.00218692	0.625	1.953	2.686	1.106	2.256	2.508	0.778	0.805	0.893	0.458	0.495	0.515	0.536	0.553	0.608	0.897	0.491	1.049	0.978	0.613	1.376	0.719	1.11	0.762	0.886	0.799	-0.678072	0.965692	1.42546	0.145351	1.17377	1.32654	-0.362158	-0.312939	-0.163268	-1.12658	-1.0145	-0.957356	-0.899695	-0.854649
High	Q5SXH7	Pleckstrin homology domain-containing family S member 1 OS=Homo sapiens OX=9606 GN=PLEKHS1 PE=1 SV=4	2		2		2	1.72148	0.00219698	2.03	1.058	0.915	0.903	1.496	1.711	1.015	1.361	0.802	0.531	0.84	0.423	0.587	0.607	0.641	0.322	0.644	0.225	0.964	0.986	1.215	0.775	0.914	0.787	0.748	1.18	1.02148	0.0813396	-0.128156	-0.147202	0.58111	0.77484	0.0214797	0.444667	-0.318326	-0.913216	-0.251539	-1.24127	-0.768568	-0.720232
High	Q9NVT9	Armadillo repeat-containing protein 1 OS=Homo sapiens OX=9606 GN=ARMC1 PE=1 SV=1	1		1		1	1.5377	0.00219064	0.97	1.202	1.141	1.266	1.673	2.249	0.869	0.754	0.866	0.804	0.864	0.832	1.14	0.794	0.748	0.669	0.881	0.539	0.792	0.526	1.191	0.524	1.077	0.715	0.727	0.677	-0.0439433	0.265437	0.190299	0.340277	0.742437	1.16928	-0.202572	-0.407364	-0.207561	-0.314733	-0.210897	-0.265345	0.189034	-0.332789
High	Q6ZTR7	CBY1-interacting BAR domain-containing protein 2 OS=Homo sapiens OX=9606 GN=CIBAR2 PE=1 SV=2	2		1		2	2.78123	0.00221766	0.441	3.299	2.25	5.467	0.95	1.296	0.683	0.863	1.086	0.49	0.729	0.344	0.462	0.529	0.4	0.44	0.346	0.382	0.759	0.804	1.407	0.747	0.884	0.812	0.756	0.803	-1.18115	1.72203	1.16993	2.45075	-0.0740006	0.374066	-0.550043	-0.212568	0.119024	-1.02915	-0.456009	-1.53952	-1.11404	-0.91866
High	Q9NUP9	Protein lin-7 homolog C OS=Homo sapiens OX=9606 GN=LIN7C PE=1 SV=1	5		1		4	1.28941	0.00224839	1.361	1.481	1.192	0.968	1.194	1.517	0.991	1.007	0.768	0.997	0.788	1.052	0.797	1.028	0.886	1.132	0.87	1.056	0.98	0.778	0.726	0.744	0.802	0.97	0.84	0.905	0.444667	0.566572	0.253384	-0.046921	0.255803	0.601221	-0.013043	0.0100637	-0.380822	-0.00433459	-0.343732	0.0731347	-0.327348	0.0398403
High	Q13243	Serine/arginine-rich splicing factor 5 OS=Homo sapiens OX=9606 GN=SRSF5 PE=1 SV=1	3		2		3	1.68233	0.00227697	0.893	1.323	1.564	2.97	1.434	1.015	0.775	0.864	0.76	0.885	0.714	0.954	0.887	0.817	0.716	0.521	0.625	0.411	0.854	0.705	0.663	0.65	0.866	0.875	0.931	0.948	-0.163268	0.403813	0.645241	1.57046	0.520045	0.0214797	-0.367732	-0.210897	-0.395929	-0.176251	-0.486004	-0.0679388	-0.172994	-0.291592
High	P0DJI8	Serum amyloid A-1 protein OS=Homo sapiens OX=9606 GN=SAA1 PE=1 SV=1	5		3		4	1.27948	0.00228043	0.822	1.057	1.206	1.542	0.917	0.992	0.978	0.903	0.97	0.684	0.783	0.638	0.803	0.847	0.849	0.695	0.81	0.594	1.092	0.857	1.067	0.946	0.908	0.743	0.823	0.719	-0.28279	0.0799754	0.27023	0.624803	-0.125006	-0.011588	-0.0320936	-0.147202	-0.0439433	-0.547932	-0.352916	-0.648372	-0.316528	-0.239566
High	Q9P260	RAB11-binding protein RELCH OS=Homo sapiens OX=9606 GN=RELCH PE=1 SV=2	3		2		2	1.41582	0.00235931	0.584	1.006	1.241	1.301	1.062	1.306	1.028	0.946	1.579	0.701	0.719	0.659	0.918	0.779	0.563	0.566	0.637	0.589	1.06	0.774	1.087	0.748	0.887	0.792	1.122	0.811	-0.77596	0.00863031	0.311503	0.379621	0.0867838	0.385155	0.0398403	-0.0800879	0.659011	-0.512514	-0.475936	-0.60165	-0.123434	-0.360305
High	Q9HBI0	Gamma-parvin OS=Homo sapiens OX=9606 GN=PARVG PE=1 SV=1	5		5		3	1.38702	0.00237862	0.794	1.334	1.086	1.172	1.656	1.756	0.904	0.752	1.142	0.884	0.825	0.855	1.119	0.761	0.818	0.888	0.961	0.965	0.855	0.617	0.943	0.723	0.909	0.743	0.931	0.633	-0.332789	0.415759	0.119024	0.228973	0.727703	0.812293	-0.145605	-0.411195	0.191563	-0.177882	-0.277534	-0.226004	0.16221	-0.394032
High	A0A075B6K2	Immunoglobulin lambda variable 3-12 OS=Homo sapiens OX=9606 GN=IGLV3-12 PE=3 SV=2	2		2		2	1.49165	0.0024051	0.8	1.7	0.908	1.328	1.242	1.593	1.118	0.86	0.766	0.611	0.852	0.822	0.71	0.618	0.537	0.489	0.94	0.561	0.923	0.54	0.849	0.716	1.383	0.834	1.054	0.623	-0.321928	0.765535	-0.139236	0.409255	0.312665	0.671746	0.16092	-0.217591	-0.384584	-0.710756	-0.231075	-0.28279	-0.494109	-0.694321
High	Q13439	Golgin subfamily A member 4 OS=Homo sapiens OX=9606 GN=GOLGA4 PE=1 SV=1	3		2		2	1.36576	0.00255477	0.86	1.469	1.451	1.295	1.452	1.429	0.999	0.885	1.295	0.716	0.801	0.638	1.163	0.997	0.814	0.899	0.701	0.873	1.114	0.977	1.376	0.86	1.188	0.648	0.98	0.655	-0.217591	0.554834	0.537048	0.372952	0.538041	0.515006	-0.00144342	-0.176251	0.372952	-0.481969	-0.320126	-0.648372	0.217851	-0.00433459
High	O75886	Signal transducing adapter molecule 2 OS=Homo sapiens OX=9606 GN=STAM2 PE=1 SV=1	5		5		1	1.1951	0.00259934	0.96	1.252	1.1	1.112						0.898	0.926	0.829	0.95	1.015	0.889	0.925	0.918	0.979									-0.0588937	0.324235	0.137504	0.153157						-0.155213	-0.110916	-0.270556	-0.0740006	0.0214797
High	Q13618	Cullin-3 OS=Homo sapiens OX=9606 GN=CUL3 PE=1 SV=2	4		2		4	1.60294	0.00260909	0.611	2.159	1.378	1.415	1.113	2.12	1.021	1.044	0.922	0.927	0.63	0.601	0.823	0.664	0.543	0.667	0.604	0.616	1.072	0.721	1.156	0.765	1.247	0.925	0.912	1.012	-0.710756	1.11036	0.462576	0.500802	0.154454	1.08406	0.0299829	0.0621217	-0.117161	-0.109359	-0.666576	-0.734563	-0.281036	-0.590745
High	P02741	C-reactive protein OS=Homo sapiens OX=9606 GN=CRP PE=1 SV=1	11	5	6	5	5	1.64011	0.00264763	0.771	1.2	0.806	2.561	1.231	0.71	0.83	1.295	0.874	0.728	0.912	0.758	0.582	0.751	0.669	0.596	0.79	0.631	0.912	0.337	0.66	0.426	0.875	0.749	0.911	0.55	-0.375197	0.263034	-0.311148	1.35671	0.299831	-0.494109	-0.268817	0.372952	-0.194295	-0.45799	-0.132894	-0.39973	-0.780909	-0.413115
High	Q6ZSZ5	Rho guanine nucleotide exchange factor 18 OS=Homo sapiens OX=9606 GN=ARHGEF18 PE=1 SV=4	2		2			1.93709	0.00266694	1.498	1.986	0.909	0.838						0.626	0.596	0.655	0.691	0.944	0.586	0.764	0.501	0.713									0.583038	0.989866	-0.137648	-0.254978						-0.675765	-0.746616	-0.610433	-0.533242	-0.0831412
High	P35659	Protein DEK OS=Homo sapiens OX=9606 GN=DEK PE=1 SV=1	10		9		8	1.89224	0.00272013	0.61	1.076	1.411	1.852	1.531	2.369	1.058	0.846	0.539	0.777	0.589	0.75	1.226	0.945	0.535	0.363	0.607	0.292	0.895	0.388	1.042	0.531	0.957	0.475	0.536	0.364	-0.713119	0.105678	0.496718	0.889084	0.614474	1.24428	0.0813396	-0.24127	-0.891643	-0.364013	-0.76366	-0.415037	0.293959	-0.0816138
High	Q13541	Eukaryotic translation initiation factor 4E-binding protein 1 OS=Homo sapiens OX=9606 GN=EIF4EBP1 PE=1 SV=3	4	2	2		1	1.52109	0.00275203	0.832	1.381	1.432	1.403						0.917	0.896	0.825	0.733	0.945	0.841	0.674	0.928	0.708									-0.265345	0.465713	0.518031	0.488515						-0.125006	-0.158429	-0.277534	-0.448115	-0.0816138
High	P16035	Metalloproteinase inhibitor 2 OS=Homo sapiens OX=9606 GN=TIMP2 PE=1 SV=2	4		4		3	1.63178	0.002766	0.787	1.313	1.138	1.553	1.427	2.862	0.885	0.88	0.89	0.906	0.784	1.02	0.914	0.949	1.005	0.587	0.876	0.486	0.705	0.448	1.063	0.596	0.992	0.804	0.663	0.786	-0.345564	0.392867	0.186501	0.635058	0.512985	1.51702	-0.176251	-0.184425	-0.168123	-0.142417	-0.351074	0.0285692	-0.129734	-0.07552
High	P33176	Kinesin-1 heavy chain OS=Homo sapiens OX=9606 GN=KIF5B PE=1 SV=1	26		15		25	1.17377	0.00283001	0.971	1.121	1.215	1.181	0.886	1.083	0.909	1.007	0.886	0.96	0.949	0.835	0.809	0.919	0.839	0.776	1.024	0.737	0.805	0.761	0.749	0.821	0.925	1.008	0.994	0.989	-0.0424568	0.164786	0.280956	0.240009	-0.174621	0.115033	-0.137648	0.0100637	-0.174621	-0.0588937	-0.07552	-0.260152	-0.305788	-0.121863
High	P36507	Dual specificity mitogen-activated protein kinase kinase 2 OS=Homo sapiens OX=9606 GN=MAP2K2 PE=1 SV=1	6		4		4	1.7522	0.00290128	0.591	2.119	1.458	1.958	1.516	1.736	0.845	0.702	1.163	0.832	0.856	0.649	0.836	0.848	0.508	0.445	0.583	0.45	1.098	0.625	1.365	0.72	1.339	0.57	0.821	0.486	-0.75877	1.08338	0.543991	0.969381	0.60027	0.795767	-0.242977	-0.510457	0.217851	-0.265345	-0.224317	-0.62371	-0.258425	-0.237864
High	Q15437	Protein transport protein Sec23B OS=Homo sapiens OX=9606 GN=SEC23B PE=1 SV=2	8		7		5	1.2353	0.00292239	0.773	1.01	1.278	1.335	1.604	0.969	1.091	0.954	1.056	0.893	0.897	0.866	0.978	0.973	1.01	0.94	0.868	1.055	0.918	0.856	0.736	0.835	0.857	0.927	0.921	0.868	-0.37146	0.0143553	0.353888	0.41684	0.681674	-0.0454314	0.125651	-0.0679388	0.0786098	-0.163268	-0.15682	-0.207561	-0.0320936	-0.0394883
High	Q9Y547	Intraflagellar transport protein 25 homolog OS=Homo sapiens OX=9606 GN=HSPB11 PE=1 SV=1	5		5		5	0.783234	0.00290462	0.8	0.924	0.973	0.919	0.912	0.612	0.918	0.938	0.848	0.834	1.406	0.903	0.973	1.059	1.37	1.402	1.524	1.33	1.101	1.034	0.864	1.035	0.916	1.011	1.136	1.019	-0.321928	-0.114035	-0.0394883	-0.121863	-0.132894	-0.708396	-0.123434	-0.0923402	-0.237864	-0.261881	0.491597	-0.147202	-0.0394883	0.0827026
High	P35219	Carbonic anhydrase-related protein OS=Homo sapiens OX=9606 GN=CA8 PE=1 SV=3	11	8	1	5	2	2.16476	0.00292432	1.288	1.468	2.849	1.074						1.287	0.571	0.948	0.561	0.731	0.626	0.878	0.647	0.693									0.365133	0.553852	1.51046	0.102994						0.364012	-0.808437	-0.077041	-0.833927	-0.452057
Medium	Q68DL7	Uncharacterized protein C18orf63 OS=Homo sapiens OX=9606 GN=C18orf63 PE=2 SV=2	1		1		1	2.81796	0.00293323	0.431	1.163	2.046	2.422	0.992	5.027	0.725	0.997	0.407	0.948	0.997	0.625	0.551	0.488	0.373	0.257	0.76	0.222	0.627	0.321	0.401	0.393	0.502	1.032	0.467	0.561	-1.21424	0.217851	1.03281	1.2762	-0.011588	2.3297	-0.463947	-0.00433459	-1.2969	-0.077041	-0.00433459	-0.678072	-0.859876	-1.03505
High	P23471	Receptor-type tyrosine-protein phosphatase zeta OS=Homo sapiens OX=9606 GN=PTPRZ1 PE=1 SV=4	15	9	1	9	3	1.27211	0.00294624	1.239	0.911	0.817	1.077	0.944	1.179	1.124	0.802	1.048	0.702	0.666	0.739	0.762	0.848	0.772	0.74	0.869	0.686	1.353	0.692	0.77	0.654	1.007	0.825	0.908	0.58	0.309176	-0.134477	-0.291592	0.107018	-0.0831412	0.237564	0.168642	-0.318326	0.0676387	-0.510457	-0.586406	-0.436354	-0.392137	-0.237864
High	P26640	Valine--tRNA ligase OS=Homo sapiens OX=9606 GN=VARS1 PE=1 SV=4	22	2	12	2	16	1.15682	0.00298152	0.848	1.156	1.121	1.039	1.016	1.048	1.013	0.869	0.905	0.849	0.841	0.943	1.04	0.849	0.721	0.929	0.889	0.896	0.889	0.953	0.706	0.978	0.753	0.863	0.839	0.782	-0.237864	0.209141	0.164786	0.0551957	0.0229004	0.0676387	0.0186342	-0.202572	-0.14401	-0.236164	-0.249822	-0.0846703	0.0565835	-0.236164
High	P42331	Rho GTPase-activating protein 25 OS=Homo sapiens OX=9606 GN=ARHGAP25 PE=1 SV=2	13		8		11	1.64821	0.00300064	0.589	1.304	1.443	1.529	1.714	2.149	0.941	0.843	0.767	0.871	0.73	0.752	0.97	0.885	0.774	0.441	0.759	0.456	0.866	0.537	1.094	0.525	1.119	0.69	0.856	0.601	-0.76366	0.382944	0.529071	0.612588	0.777367	1.10367	-0.0877334	-0.246395	-0.382702	-0.199255	-0.454032	-0.411195	-0.0439433	-0.176251
High	O00401	Actin nucleation-promoting factor WASL OS=Homo sapiens OX=9606 GN=WASL PE=1 SV=2	4		1		4	1.31759	0.00301704	0.925	1.109	1.283	1.026	1.125	1.742	1.021	0.896	1.06	0.967	1.019	0.925	0.864	0.955	0.956	0.756	0.884	0.698	0.894	0.577	0.81	0.594	1.215	0.682	1.069	0.739	-0.112475	0.149259	0.359521	0.0370307	0.169925	0.800745	0.0299829	-0.158429	0.0840643	-0.0484122	0.0271541	-0.112475	-0.210897	-0.0664274
High	P07225	Vitamin K-dependent protein S OS=Homo sapiens OX=9606 GN=PROS1 PE=1 SV=1	34	13	15	16	13	1.30557	0.0030362	1.439	0.957	1.028	0.873	1.063	1.326	0.946	1.049	1.017	0.949	1.107	0.952	0.801	0.765	0.732	0.5	0.87	0.487	0.909	0.7	0.795	0.807	1.014	0.788	0.93	0.925	0.525067	-0.0634092	0.0398403	-0.195946	0.0881416	0.407081	-0.0800879	0.0690147	0.0243197	-0.07552	0.146655	-0.0709665	-0.320126	-0.386468
High	O14828	Secretory carrier-associated membrane protein 3 OS=Homo sapiens OX=9606 GN=SCAMP3 PE=1 SV=3	4		3		3	1.4227	0.0030497	1.042	1.39	1.468	1.206	1.186	1.82	0.983	0.79	1.077	1.11	0.682	0.839	1.143	1.319	0.706	0.991	0.827	1.031	0.814	0.541	0.762	0.565	1.183	0.626	0.836	0.579	0.0593553	0.475085	0.553852	0.27023	0.246104	0.863938	-0.0247367	-0.340075	0.107018	0.15056	-0.552156	-0.253257	0.192825	0.399445
High	P14866	Heterogeneous nuclear ribonucleoprotein L OS=Homo sapiens OX=9606 GN=HNRNPL PE=1 SV=2	9		8		8	1.26651	0.00306267	1.266	0.916	1.294	0.998	1.498	1.374	1.154	0.842	0.904	1.008	0.75	1.093	1.022	1.122	0.703	0.883	0.715	0.802	0.89	0.922	1.011	0.96	0.814	0.874	0.933	0.779	0.340277	-0.12658	0.371838	-0.00288828	0.583038	0.458382	0.206643	-0.248108	-0.145605	0.0114956	-0.415037	0.128293	0.0313952	0.166073
High	O95782	AP-2 complex subunit alpha-1 OS=Homo sapiens OX=9606 GN=AP2A1 PE=1 SV=3	13		10		8	1.54383	0.00307129	0.642	1.004	1.636	1.277	1.68	1.527	1.227	1.225	0.9	0.968	0.648	0.809	1.578	1.073	0.569	0.424	0.626	0.502	0.926	0.574	0.794	0.547	1.22	0.689	0.935	0.721	-0.639355	0.00575927	0.710173	0.352759	0.748461	0.6107	0.295135	0.292782	-0.152003	-0.046921	-0.625934	-0.305788	0.658097	0.10165
High	O60610	Protein diaphanous homolog 1 OS=Homo sapiens OX=9606 GN=DIAPH1 PE=1 SV=2	12	3	10	1	10	1.30585	0.00306192	0.78	1.216	1.147	1.266	1.052	1.243	1.116	0.808	1.032	0.829	0.773	0.953	1.415	0.996	0.589	0.671	0.83	0.801	0.858	0.581	0.674	0.633	0.792	0.872	0.886	0.82	-0.358454	0.282143	0.197865	0.340277	0.0731347	0.313826	0.158337	-0.307573	0.045443	-0.270556	-0.37146	-0.0694519	0.500802	-0.00578235
High	P83111	Serine beta-lactamase-like protein LACTB, mitochondrial OS=Homo sapiens OX=9606 GN=LACTB PE=1 SV=2	9	4	4	5	1	1.42647	0.00308931	1.327	1.413	1.389	1.057						1.184	0.784	0.942	0.839	0.759	0.783	1.04	0.773	1.076									0.408168	0.498761	0.474047	0.0799754						0.243669	-0.351074	-0.086201	-0.253257	-0.397828
High	Q6PL24	Protein TMED8 OS=Homo sapiens OX=9606 GN=TMED8 PE=1 SV=1	1		1		1	2.00258	0.00312736	1.63	1.804	0.994	1.27						0.697	0.694	0.725	0.848	1.328	0.62	0.428	0.612	0.45									0.704872	0.851199	-0.00868224	0.344828						-0.520769	-0.526992	-0.463947	-0.237864	0.409255
High	Q96IQ7	V-set and immunoglobulin domain-containing protein 2 OS=Homo sapiens OX=9606 GN=VSIG2 PE=1 SV=1	2		1		2	1.33787	0.00315284	0.958	1.052	1.558	1.233	1.003	1.501	0.754	1.042	0.815	0.704	0.724	0.802	0.743	1.406	0.634	0.858	0.731	0.774	0.706	0.895	0.658	0.899	0.888	0.932	0.751	0.895	-0.0619024	0.0731347	0.639695	0.302173	0.00432161	0.585924	-0.407364	0.0593553	-0.295128	-0.506353	-0.465938	-0.318326	-0.428566	0.491597
High	Q8N0Y7	Probable phosphoglycerate mutase 4 OS=Homo sapiens OX=9606 GN=PGAM4 PE=3 SV=1	6		5	1	4	1.55934	0.0031685	0.816	1.28	1.088	1.157	2.13	1.875	1.041	0.782	1.698	1.181	0.647	1.099	1.075	0.872	0.864	0.779	0.59	0.709	0.914	0.608	1.162	0.621	1.279	0.554	0.929	0.492	-0.293359	0.356144	0.121679	0.210389	1.09085	0.906891	0.0579701	-0.354759	0.763836	0.240009	-0.628162	0.136191	0.104337	-0.1976
High	O95544	NAD kinase OS=Homo sapiens OX=9606 GN=NADK PE=1 SV=1	5		4		4	1.48373	0.003236	0.821	0.998	1.209	1.313	2.282	1.498	0.99	0.715	1.12	0.881	1.171	0.725	0.991	0.784	0.928	0.772	1.12	0.657	0.769	0.617	0.89	0.591	0.727	0.653	1.073	0.586	-0.284546	-0.00288828	0.273814	0.392867	1.1903	0.583038	-0.0144996	-0.483985	0.163499	-0.182786	0.227741	-0.463947	-0.013043	-0.351074
High	P32189	Glycerol kinase OS=Homo sapiens OX=9606 GN=GK PE=1 SV=3	14		12		9	1.2109	0.00322611	0.958	1.41	1.501	1.087	1.019	1.263	1.009	0.99	0.979	0.883	1.027	0.814	0.743	0.94	0.87	0.969	0.999	1.099	0.961	1.023	1.097	0.989	0.978	0.778	0.958	0.808	-0.0619024	0.495695	0.585924	0.120352	0.0271541	0.336855	0.0129262	-0.0144996	-0.0306192	-0.179515	0.0384362	-0.296899	-0.428566	-0.0892673
High	O95347	Structural maintenance of chromosomes protein 2 OS=Homo sapiens OX=9606 GN=SMC2 PE=1 SV=2	2		2			2.18695	0.00324116	0.626	1.549	1.979	1.881						0.858	0.555	0.664	0.703	0.686	0.506	0.724	0.757	0.756									-0.675765	0.631337	0.984772	0.9115						-0.22095	-0.84944	-0.590745	-0.508403	-0.54372
High	A0A0B4J1Y9	Immunoglobulin heavy variable 3-72 OS=Homo sapiens OX=9606 GN=IGHV3-72 PE=3 SV=1	6	1	5		5	1.29953	0.00335007	0.931	1.105	1.64	1.198	1.323	1.573	0.946	1.024	0.908	1.238	0.935	1.132	0.912	0.891	0.745	0.663	0.881	1.045	0.899	0.865	0.771	0.789	1.115	0.8	1.025	0.771	-0.103147	0.144046	0.713696	0.260628	0.403813	0.653519	-0.0800879	0.0342157	-0.139236	0.308011	-0.0969617	0.178874	-0.132894	-0.166503
High	P15498	Proto-oncogene vav OS=Homo sapiens OX=9606 GN=VAV1 PE=1 SV=4	11	4	3	6	4	1.42527	0.0033408	0.817	1.234	1.064	1.204	0.95	1.357	1.19	1.014	1.859	1.262	0.992	1.084	0.835	0.658	0.883	0.833	0.893	0.777	0.77	0.391	0.988	0.498	1.084	0.65	0.796	0.772	-0.291592	0.303342	0.0894982	0.267835	-0.0740006	0.440421	0.250962	0.0200577	0.894527	0.335712	-0.011588	0.116365	-0.260152	-0.603841
High	Q9UQE7	Structural maintenance of chromosomes protein 3 OS=Homo sapiens OX=9606 GN=SMC3 PE=1 SV=2	13		6		10	1.36153	0.0033637	0.676	1.305	1.178	1.413	1.8	1.019	0.928	0.824	0.944	0.743	0.672	1.069	1.12	0.941	0.747	0.735	0.738	0.692	0.804	0.797	0.775	0.835	0.803	0.799	0.93	0.794	-0.564905	0.38405	0.23634	0.498761	0.847997	0.0271541	-0.107803	-0.279284	-0.0831412	-0.428566	-0.573467	0.0962619	0.163499	-0.0877334
High	Q9BYD3	39S ribosomal protein L4, mitochondrial OS=Homo sapiens OX=9606 GN=MRPL4 PE=1 SV=1	1		1		1	2.86265	0.00335332	0.643	1.731	1.487	3.802						0.708	0.728	0.611	0.711	0.702	0.643	0.697	0.585	0.638									-0.637109	0.791606	0.572405	1.92676						-0.498179	-0.45799	-0.710756	-0.492079	-0.510457
Medium	Q9P2P1	Protein NYNRIN OS=Homo sapiens OX=9606 GN=NYNRIN PE=2 SV=3	1			1		7.45498	0.00335593					2.593	4.327	0.359	0.593	0.636										0.17	0.074	0.221	0.083	0.734	0.168	0.153	0.223					1.37462	2.11337	-1.47794	-0.753896	-0.652901
High	Q7L9L4	MOB kinase activator 1B OS=Homo sapiens OX=9606 GN=MOB1B PE=1 SV=3	6		5		4	1.24317	0.00338107	0.981	1.308	1.128	1.124	1.201	1.413	1.048	1.252	0.926	0.916	1.106	0.895	0.873	0.717	0.717	0.962	0.864	0.935	1.073	0.974	1.037	0.65	1.256	1.184	0.819	0.795	-0.027675	0.387363	0.173767	0.168642	0.264236	0.498761	0.0676387	0.324235	-0.110916	-0.12658	0.145351	-0.16004	-0.195946	-0.479955
High	P41743	Protein kinase C iota type OS=Homo sapiens OX=9606 GN=PRKCI PE=1 SV=2	4	2	1	2		1.54794	0.00339925	0.848	1.541	1.45	1.166						0.842	0.748	0.695	1.076	0.895	0.836	0.759	0.659	0.765									-0.237864	0.623867	0.536053	0.221568						-0.248108	-0.41889	-0.524915	0.105678	-0.16004
High	Q8N2S1	Latent-transforming growth factor beta-binding protein 4 OS=Homo sapiens OX=9606 GN=LTBP4 PE=1 SV=2	5		5		1	1.65221	0.00347815	0.526	0.847	1.449	1.3	2.458	1.565	0.914	1.044	1.101	1.113	0.716	0.801	0.852	1.243	0.694	0.514	0.803	0.565	0.832	0.464	0.896	0.581	0.953	0.507	0.733	0.542	-0.926865	-0.239566	0.535058	0.378512	1.29748	0.646163	-0.129734	0.0621217	0.138814	0.154454	-0.481969	-0.320126	-0.231075	0.313826
High	P78552	Interleukin-13 receptor subunit alpha-1 OS=Homo sapiens OX=9606 GN=IL13RA1 PE=1 SV=1	2		1		1	2.00839	0.00350076	0.841	1.84	1.797	1.61	2.002	2.883	1.026	0.776	0.485	0.803	0.796	0.74	0.69	0.814	0.764	0.33	0.962	0.356	1.03	0.358	1.756	0.346	0.993	0.572	0.653	0.508	-0.249822	0.879706	0.84559	0.687061	1.00144	1.52757	0.0370307	-0.365871	-1.04394	-0.316528	-0.32916	-0.434403	-0.535332	-0.296899
High	Q6PKG0	La-related protein 1 OS=Homo sapiens OX=9606 GN=LARP1 PE=1 SV=2	5		5		2	1.32288	0.00350765	1.064	1.16	1.357	1.213	1.057	1.155	0.981	1.057	0.611	0.896	0.592	0.716	0.763	0.916	0.687	0.84	0.881	0.698	1.086	0.567	0.699	0.602	1.015	0.974	0.935	0.919	0.0894982	0.214125	0.440421	0.27858	0.0799754	0.207893	-0.027675	0.0799754	-0.710756	-0.158429	-0.756331	-0.481969	-0.390245	-0.12658
High	Q01518	Adenylyl cyclase-associated protein 1 OS=Homo sapiens OX=9606 GN=CAP1 PE=1 SV=5	26		23		25	1.35596	0.00352368	0.738	1.198	1.007	1.136	1.764	1.176	1.366	0.802	0.97	0.835	0.735	1.047	1.401	0.876	0.778	0.708	0.906	0.811	0.844	0.663	0.806	0.663	0.809	0.663	0.917	0.687	-0.438307	0.260628	0.0100637	0.183963	0.818851	0.233888	0.449957	-0.318326	-0.0439433	-0.260152	-0.444184	0.0662614	0.486457	-0.190997
High	P55771	Paired box protein Pax-9 OS=Homo sapiens OX=9606 GN=PAX9 PE=1 SV=3	6	2		5		0.198463	0.00354528	0.573	0.315	0.319	0.383						3.339	2.263	3.181	1.123	0.577	0.436	2.212	2.108	2.787									-0.803393	-1.66658	-1.64837	-1.38458						1.73942	1.17824	1.66948	0.167358	-0.793357
High	Q15569	Dual specificity testis-specific protein kinase 1 OS=Homo sapiens OX=9606 GN=TESK1 PE=1 SV=2	2	2		2		1.29175	0.00356391	0.808	1.084	0.987	0.96	1.019	1.166	1.067	1.258	1.483	0.839	0.806	0.827	0.876	0.879	0.773	0.577	0.786	0.526	1.128	0.744	1.101	0.672	1.049	0.952	0.859	0.983	-0.307573	0.116365	-0.018878	-0.0588937	0.0271541	0.221568	0.0935602	0.331132	0.568519	-0.253257	-0.311148	-0.274041	-0.190997	-0.186065
High	Q13685	Angio-associated migratory cell protein OS=Homo sapiens OX=9606 GN=AAMP PE=1 SV=2	3		2		2	0.664509	0.00358893	0.506	0.608	0.817	0.594	0.378	0.495	0.93	0.753	0.952	0.923	1.335	0.981	0.696	0.973	1.35	0.857	2.198	0.72	0.836	0.726	0.818	0.704	0.861	1.131	1.175	0.865	-0.982791	-0.717857	-0.291592	-0.751465	-1.40354	-1.0145	-0.104697	-0.409278	-0.0709665	-0.115597	0.41684	-0.027675	-0.522841	-0.0394883
High	Q9BV36	Melanophilin OS=Homo sapiens OX=9606 GN=MLPH PE=1 SV=1	3		3		3	1.70975	0.00363318	0.689	1.72	1.407	1.666	1.616	2.022	0.873	0.785	0.914	0.697	0.599	0.79	0.825	1.019	0.797	0.352	0.54	0.24	1.114	0.656	1.007	0.704	1.065	0.838	0.892	0.782	-0.537424	0.782409	0.492622	0.736388	0.692427	1.01578	-0.195946	-0.349235	-0.129734	-0.520769	-0.739372	-0.340075	-0.277534	0.0271541
High	Q92734	Protein TFG OS=Homo sapiens OX=9606 GN=TFG PE=1 SV=2	10	1	8	1	7	1.26093	0.00370204	0.927	1.702	1.535	1.04	1.102	1.084	1.046	0.951	1.163	0.992	0.868	0.903	0.735	0.76	0.826	0.986	0.987	1.006	0.852	1.183	0.753	1.21	0.922	0.923	1.024	0.874	-0.109359	0.767231	0.618239	0.0565835	0.140124	0.116365	0.0648829	-0.0724828	0.217851	-0.011588	-0.204233	-0.147202	-0.444184	-0.395929
High	Q6NUK1	Calcium-binding mitochondrial carrier protein SCaMC-1 OS=Homo sapiens OX=9606 GN=SLC25A24 PE=1 SV=2	4	1	3	1	1	1.44101	0.0037051	0.776	1.635	1.348	1.502	1.377	1.135	0.729	0.669	0.893	0.899	0.648	0.71	1.149	0.8	0.756	0.833	0.648	0.643	0.668	0.701	0.534	0.765	1.082	0.676	0.892	0.788	-0.365871	0.709291	0.43082	0.586885	0.461529	0.182692	-0.456009	-0.579922	-0.163268	-0.153607	-0.625934	-0.494109	0.200379	-0.321928
High	P29590	Protein PML OS=Homo sapiens OX=9606 GN=PML PE=1 SV=3	4		4		2	1.46896	0.00371929	1.254	1.155	1.245	0.914	1.453	2.328	1.06	0.902	0.722	0.784	0.682	0.581	0.914	0.937	0.806	0.896	0.808	0.866	0.998	0.545	1.187	0.586	1.165	0.849	0.899	0.684	0.326537	0.207893	0.316146	-0.129734	0.539035	1.21909	0.0840643	-0.148801	-0.469929	-0.351074	-0.552156	-0.78339	-0.129734	-0.093879
High	P52306	Rap1 GTPase-GDP dissociation stimulator 1 OS=Homo sapiens OX=9606 GN=RAP1GDS1 PE=1 SV=3	6		3		5	1.41748	0.00374866	1.138	1.732	1.185	1.215	1.288	1.244	0.816	0.737	0.697	0.865	0.771	0.897	0.792	0.721	0.686	0.796	0.835	0.899	0.669	1.086	0.653	1.054	0.936	0.539	0.743	0.453	0.186501	0.792439	0.244887	0.280956	0.365133	0.314986	-0.293359	-0.440263	-0.520769	-0.209228	-0.375197	-0.15682	-0.336428	-0.471929
High	Q13155	Aminoacyl tRNA synthase complex-interacting multifunctional protein 2 OS=Homo sapiens OX=9606 GN=AIMP2 PE=1 SV=2	3				3	1.34129	0.00374007					1.466	1.243	1.145	1.067	1.005										0.95	0.909	0.684	0.843	0.849	0.948	1.082	0.804					0.551885	0.313826	0.195348	0.0935602	0.0071955
High	Q9UDT6	CAP-Gly domain-containing linker protein 2 OS=Homo sapiens OX=9606 GN=CLIP2 PE=1 SV=1	4		3		3	1.55473	0.00378159	1.055	1.515	1.407	1.33	1.458	2.108	0.836	0.727	0.749	0.679	0.825	0.598	0.953	0.981	0.685	0.738	0.987	0.566	0.957	0.641	1.057	0.553	1.265	0.521	1.106	0.477	0.077243	0.599318	0.492622	0.411426	0.543991	1.07587	-0.258425	-0.459973	-0.416962	-0.558517	-0.277534	-0.741783	-0.0694519	-0.027675
High	Q99542	Matrix metalloproteinase-19 OS=Homo sapiens OX=9606 GN=MMP19 PE=1 SV=1	1		1		1	2.28524	0.00385536	0.416	1.66	1.349	4.739	1.287	1.927	0.762	0.591	0.778	0.601	0.578	0.47	0.849	0.763	0.535	0.555	0.661	0.694	0.662	0.546	0.591	0.618	0.698	0.731	0.833	0.781	-1.26534	0.731183	0.43189	2.24458	0.364012	0.946357	-0.392137	-0.75877	-0.362158	-0.734563	-0.790859	-1.08927	-0.236164	-0.390245
High	P46459	Vesicle-fusing ATPase OS=Homo sapiens OX=9606 GN=NSF PE=1 SV=3	17		15	1	13	1.18447	0.0038184	1.008	1.257	1.192	1.32	1.14	1.103	1.052	0.979	0.821	0.863	0.921	0.925	0.818	0.815	0.836	1.039	0.801	0.995	0.997	1.012	0.706	0.989	0.995	1.099	0.971	0.961	0.0114956	0.329985	0.253384	0.400538	0.189034	0.141433	0.0731347	-0.0306192	-0.284546	-0.212568	-0.118727	-0.112475	-0.289827	-0.295128
High	P35542	Serum amyloid A-4 protein OS=Homo sapiens OX=9606 GN=SAA4 PE=1 SV=2	4		4		4	1.57792	0.00393678	1.983	0.889	1.018	0.681	0.819	0.956	1.321	1.338	1.387	0.555	0.855	0.598	0.815	1.046	1.2	0.308	0.678	0.313	0.831	0.587	0.808	0.677	0.818	0.758	0.678	0.915	0.987685	-0.169745	0.0257376	-0.554273	-0.288065	-0.0649175	0.40163	0.420078	0.471968	-0.84944	-0.226004	-0.741783	-0.295128	0.0648829
High	P25098	Beta-adrenergic receptor kinase 1 OS=Homo sapiens OX=9606 GN=GRK2 PE=1 SV=2	5		4		3	1.40354	0.00393791	0.712	1.304	1.188	1.825	1.068	1.373	0.909	0.733	0.995	0.85	0.617	0.59	0.732	0.758	0.64	0.942	0.588	0.93	0.971	0.701	1.053	0.642	0.971	0.722	1.012	0.883	-0.490051	0.382944	0.248535	0.867896	0.0949116	0.457332	-0.137648	-0.448115	-0.00723157	-0.234465	-0.696658	-0.761213	-0.450084	-0.39973
High	Q11201	CMP-N-acetylneuraminate-beta-galactosamide-alpha-2,3-sialyltransferase 1 OS=Homo sapiens OX=9606 GN=ST3GAL1 PE=1 SV=1	2		2		1	1.75585	0.00397316	0.779	1.113	1.345	1.057	1.512	3.097	0.654	0.961	1.941	1.378	0.601	1.059	0.792	0.856	0.697	0.884	0.726	0.821	0.757	0.425	1.116	0.382	0.994	0.674	0.667	0.574	-0.360305	0.154454	0.427606	0.0799754	0.596458	1.63087	-0.612637	-0.0573917	0.9568	0.462576	-0.734563	0.0827026	-0.336428	-0.224317
High	Q15555	Microtubule-associated protein RP/EB family member 2 OS=Homo sapiens OX=9606 GN=MAPRE2 PE=1 SV=1	4		2	1	3	2.09268	0.00399393	0.669	1.671	1.75	1.557	1.888	3.688	0.659	0.739	0.605	0.821	0.604	0.879	1.162	0.899	0.561	0.699	0.618	0.578	0.659	0.537	0.899	0.508	1.108	0.317	0.751	0.338	-0.579922	0.740712	0.807355	0.638769	0.916859	1.88284	-0.60165	-0.436354	-0.724993	-0.284546	-0.72738	-0.186065	0.21661	-0.153607
High	A6NHR9	Structural maintenance of chromosomes flexible hinge domain-containing protein 1 OS=Homo sapiens OX=9606 GN=SMCHD1 PE=1 SV=2	3		3		1	1.43389	0.0040042	1.073	1.81	2.141	1.24	1.371	1.261	0.87	1.234	0.944	1.44	0.785	1.238	0.678	0.953	0.607	0.859	0.684	0.859	0.773	0.685	0.903	0.827	0.954	1.141	0.831	1.517	0.10165	0.85599	1.09828	0.31034	0.455229	0.334568	-0.200913	0.303342	-0.0831412	0.526069	-0.349235	0.308011	-0.560643	-0.0694519
High	Q96RY7	Intraflagellar transport protein 140 homolog OS=Homo sapiens OX=9606 GN=IFT140 PE=1 SV=1	4		3		4	1.73312	0.00406907	0.392	0.939	0.934	1.247	1.31	2.301	1.011	0.957	1.023	0.673	0.489	0.456	0.749	0.669	0.404	0.35	0.536	0.377	0.92	0.512	1.111	0.533	1.036	0.541	1.138	0.529	-1.35107	-0.0908029	-0.0985055	0.318461	0.389567	1.20226	0.015783	-0.0634092	0.0328061	-0.571322	-1.03209	-1.13289	-0.416962	-0.579922
High	Q9BY77	Polymerase delta-interacting protein 3 OS=Homo sapiens OX=9606 GN=POLDIP3 PE=1 SV=2	4		4			1.23323	0.00402244	1.181	1.371	1.103	0.977						0.969	0.872	1.009	0.922	0.827	0.993	0.971	0.989	0.899									0.240009	0.455229	0.141433	-0.0335695						-0.0454314	-0.1976	0.0129262	-0.117161	-0.274041
High	Q12905	Interleukin enhancer-binding factor 2 OS=Homo sapiens OX=9606 GN=ILF2 PE=1 SV=2	10		9		6	1.39151	0.00408317	1.431	1.273	0.882	0.855	1.126	0.85	1.792	1.019	1.308	1.087	0.869	1.038	0.813	0.692	0.632	0.937	0.904	0.807	0.967	0.973	0.778	0.641	0.608	0.524	1.371	0.661	0.517024	0.348232	-0.181149	-0.226004	0.171207	-0.234465	0.841571	0.0271541	0.387363	0.120352	-0.202572	0.0538064	-0.298673	-0.531156
High	Q93008	Probable ubiquitin carboxyl-terminal hydrolase FAF-X OS=Homo sapiens OX=9606 GN=USP9X PE=1 SV=4	12		6		7	1.25132	0.00411681	1.107	0.964	0.931	1.171	0.907	1.256	1.128	0.781	0.74	0.886	0.789	0.814	0.825	0.76	0.894	0.652	0.721	0.604	0.911	0.62	0.974	0.659	0.868	0.733	1.092	0.761	0.146655	-0.0528949	-0.103147	0.227741	-0.140826	0.328836	0.173767	-0.356606	-0.434403	-0.174621	-0.341903	-0.296899	-0.277534	-0.395929
High	P21926	CD9 antigen OS=Homo sapiens OX=9606 GN=CD9 PE=1 SV=4	6	1	5	1	4	0.78775	0.00415664	0.732	0.716	0.716	0.823	0.826	0.822	0.955	0.767	1.013	1.382	0.938	1.021	1.017	0.932	0.749	0.773	0.885	0.857	1.421	1.275	0.937	1.181	1.021	0.861	1.238	1.184	-0.450084	-0.481969	-0.481969	-0.281036	-0.275786	-0.28279	-0.0664274	-0.382702	0.0186342	0.466758	-0.0923402	0.0299829	0.0243197	-0.101598
High	P08263	Glutathione S-transferase A1 OS=Homo sapiens OX=9606 GN=GSTA1 PE=1 SV=3	16	1	13	2	14	0.600144	0.00422218	0.862	0.811	0.982	0.844	0.544	0.57	1.22	0.753	0.945	1.099	1.994	1.55	0.883	1.082	1.723	0.958	2.533	0.82	1.166	1.43	0.96	1.965	0.858	0.722	2.531	1.429	-0.21424	-0.302226	-0.0262051	-0.244685	-0.878321	-0.810966	0.286881	-0.409278	-0.0816138	0.136191	0.995665	0.632268	-0.179515	0.1137
High	Q9NQ88	Fructose-2,6-bisphosphatase TIGAR OS=Homo sapiens OX=9606 GN=TIGAR PE=1 SV=1	3		3		3	1.29419	0.0042889	1.339	1.681	1.085	1.489	0.924	0.941	1.02	0.782	1.028	0.734	0.714	0.742	1.042	0.896	0.686	0.867	0.93	1.137	0.914	0.898	0.911	0.998	0.868	0.851	1.035	0.794	0.421156	0.74932	0.117695	0.574344	-0.114035	-0.0877334	0.0285692	-0.354759	0.0398403	-0.446148	-0.486004	-0.430509	0.0593553	-0.158429
High	P29972	Aquaporin-1 OS=Homo sapiens OX=9606 GN=AQP1 PE=1 SV=3	4	3	1	3	1	1.36916	0.00432015	1.914	1.2	0.95	1.03	0.982	1.247	1.257	0.994	0.895	0.621	0.929	0.654	0.949	0.794	0.9	0.808	0.964	0.8	0.962	1.319	0.552	1.252	0.565	0.669	0.96	0.745	0.936591	0.263034	-0.0740006	0.0426443	-0.0262051	0.318461	0.329985	-0.00868224	-0.16004	-0.687335	-0.106249	-0.612637	-0.07552	-0.332789
High	P16885	1-phosphatidylinositol 4,5-bisphosphate phosphodiesterase gamma-2 OS=Homo sapiens OX=9606 GN=PLCG2 PE=1 SV=4	5		4		1	1.36666	0.00433893	0.959	1.094	1.268	1.404						1.086	0.822	0.984	0.772	0.77	0.702	0.844	0.922	0.877									-0.0603973	0.129613	0.342555	0.489543						0.119024	-0.28279	-0.0232698	-0.373327	-0.37707
High	P53602	Diphosphomevalonate decarboxylase OS=Homo sapiens OX=9606 GN=MVD PE=1 SV=1	6		4		4	1.97052	0.00436998	0.774	1.809	1.325	1.157	1.32	3.753	0.696	0.707	0.674	1.252	0.656	1.06	0.855	0.869	0.715	0.762	0.734	0.607	0.709	0.425	0.768	0.394	0.643	0.428	0.517	0.315	-0.369595	0.855192	0.405992	0.210389	0.400538	1.90804	-0.522841	-0.500218	-0.56918	0.324235	-0.608232	0.0840643	-0.226004	-0.202572
High	Q96HE7	ERO1-like protein alpha OS=Homo sapiens OX=9606 GN=ERO1A PE=1 SV=2	9		9		7	1.42063	0.00439758	0.792	1.233	1.147	1.082	1.694	2.045	0.937	0.871	0.948	0.858	0.694	1.06	1.231	0.805	0.777	0.843	0.726	0.926	0.943	0.846	0.9	0.835	0.822	0.552	0.96	0.514	-0.336428	0.302173	0.197865	0.1137	0.760434	1.0321	-0.093879	-0.199255	-0.077041	-0.22095	-0.526992	0.0840643	0.299831	-0.312939
High	Q02383	Semenogelin-2 OS=Homo sapiens OX=9606 GN=SEMG2 PE=1 SV=1	6	1	1	1	4	0.587555	0.00438129					0.427	0.491	0.549	1.028	0.503										1.108	0.886	0.804	0.901	1.225	1.069	0.727	1.444					-1.22769	-1.02621	-0.865122	0.0398403	-0.99137
High	P05023	Sodium/potassium-transporting ATPase subunit alpha-1 OS=Homo sapiens OX=9606 GN=ATP1A1 PE=1 SV=1	25	2	16	1	18	1.27173	0.00440262	0.833	1.061	1.4	1.486	1.064	1.338	1.01	0.997	1.073	0.858	0.854	0.884	0.91	0.822	0.836	1.128	0.975	0.862	1.119	0.664	0.827	0.561	1.019	0.818	1.185	0.92	-0.263612	0.0854247	0.485427	0.571434	0.0894982	0.420078	0.0143553	-0.00433459	0.10165	-0.22095	-0.227692	-0.177882	-0.136062	-0.28279
High	Q9NQX5	Neural proliferation differentiation and control protein 1 OS=Homo sapiens OX=9606 GN=NPDC1 PE=1 SV=2	1		1		1	2.2898	0.00448759					1.861	2.078	1.043	0.878	0.789										0.525	0.61	0.762	0.554	0.984	0.393	0.523	0.295					0.896078	1.0552	0.0607392	-0.187707	-0.341903
High	Q6EEV4	DNA-directed RNA polymerase II subunit GRINL1A, isoforms 4/5 OS=Homo sapiens OX=9606 GN=POLR2M PE=1 SV=1	2		2		1	1.87743	0.0045064	0.827	1.578	1.078	1.169	2.219	2.72	0.858	0.524	0.82	0.714	0.607	0.75	1.033	1.01	0.81	0.549	0.904	0.584	0.73	0.424	0.715	0.473	1.103	0.287	0.851	0.321	-0.274041	0.658097	0.108357	0.225275	1.14991	1.44361	-0.22095	-0.932361	-0.286304	-0.486004	-0.720232	-0.415037	0.0468403	0.0143553
High	Q687X5	Metalloreductase STEAP4 OS=Homo sapiens OX=9606 GN=STEAP4 PE=1 SV=1	8		6		8	0.80304	0.00451742	0.883	0.69	0.73	0.666	0.848	0.727	1.239	0.899	0.962	1.538	1.062	0.982	1.021	1.231	0.851	1.109	0.894	1.113	1.127	1.05	0.768	1.05	0.866	0.988	1.147	1.183	-0.179515	-0.535332	-0.454032	-0.586406	-0.237864	-0.459973	0.309176	-0.153607	-0.0558912	0.621056	0.0867838	-0.0262051	0.0299829	0.299831
High	P24928	DNA-directed RNA polymerase II subunit RPB1 OS=Homo sapiens OX=9606 GN=POLR2A PE=1 SV=2	1		1			1.92235	0.00452237	0.95	2.058	1.392	1.209						0.871	0.658	0.958	0.78	1.15	0.528	0.508	0.607	0.505									-0.0740006	1.04124	0.477159	0.273814						-0.199255	-0.603841	-0.0619024	-0.358454	0.201634
High	Q99459	Cell division cycle 5-like protein OS=Homo sapiens OX=9606 GN=CDC5L PE=1 SV=2	3		2		2	2.27882	0.00455261	0.394	2.058	1.924	1.467	2.758	3.229	0.715	0.709	0.737	0.434	0.442	0.482	0.986	0.743	0.376	0.41	0.573	0.416	1.103	0.707	1.526	0.601	1.088	0.584	0.671	0.455	-1.34373	1.04124	0.944109	0.552869	1.46362	1.69109	-0.483985	-0.496142	-0.440263	-1.20423	-1.17788	-1.05289	-0.0203404	-0.428566
High	P12270	Nucleoprotein TPR OS=Homo sapiens OX=9606 GN=TPR PE=1 SV=3	15		14		11	1.29958	0.00455682	0.768	1.307	1.03	1.383	1.002	1.211	0.874	1.429	0.869	0.754	0.897	0.862	0.919	0.925	0.752	0.622	0.831	0.588	0.936	0.705	0.846	0.68	1.209	0.932	0.857	1.035	-0.380822	0.386259	0.0426443	0.467801	0.00288251	0.276199	-0.194295	0.515006	-0.202572	-0.407364	-0.15682	-0.21424	-0.121863	-0.112475
High	Q14677	Clathrin interactor 1 OS=Homo sapiens OX=9606 GN=CLINT1 PE=1 SV=1	6		5		5	1.534	0.00458347	1.041	1.242	1.226	1.161	2.046	1.836	1.131	0.758	0.91	1.09	0.824	0.893	1.212	0.915	0.712	0.799	0.997	0.846	0.866	0.423	1.192	0.453	1.133	0.439	0.687	0.496	0.0579701	0.312665	0.293959	0.215368	1.03281	0.876566	0.177599	-0.39973	-0.136062	0.124328	-0.279284	-0.163268	0.27739	-0.128156
High	Q92615	La-related protein 4B OS=Homo sapiens OX=9606 GN=LARP4B PE=1 SV=3	1				1	1.33706	0.00460174					1.252	1.12	1.244	0.806	1.192										0.931	0.849	0.909	0.753	0.833	0.723	0.963	0.757					0.324235	0.163499	0.314986	-0.311148	0.253384
High	P08603	Complement factor H OS=Homo sapiens OX=9606 GN=CFH PE=1 SV=4	56		53		55	1.21508	0.00461861	1.224	0.988	1.119	1.163	0.742	0.912	0.891	1.346	1.03	0.981	0.909	0.864	0.745	0.85	0.874	0.748	0.911	0.752	0.764	0.754	0.721	0.955	0.978	0.975	0.791	1.064	0.291604	-0.0174171	0.16221	0.217851	-0.430509	-0.132894	-0.166503	0.428678	0.0426443	-0.027675	-0.137648	-0.210897	-0.424688	-0.234465
High	P04003	C4b-binding protein alpha chain OS=Homo sapiens OX=9606 GN=C4BPA PE=1 SV=2	31	8	17	12	18	1.22244	0.00463554	1.568	0.874	0.9	0.86	1.068	1.122	0.942	1.151	1.022	0.778	1.116	0.853	0.876	0.823	0.837	0.99	0.954	0.728	0.809	0.746	0.792	0.997	0.825	0.701	0.921	0.944	0.648926	-0.194295	-0.152003	-0.217591	0.0949116	0.166073	-0.086201	0.202888	0.0313952	-0.362158	0.158337	-0.229382	-0.190997	-0.281036
High	Q9H1X1	Radial spoke head protein 9 homolog OS=Homo sapiens OX=9606 GN=RSPH9 PE=1 SV=1	7		7		7	0.709315	0.00465759	0.925	0.365	0.675	0.651	0.734	0.873	0.991	0.796	1.037	0.688	1.534	0.984	0.839	0.998	1.539	1.702	1.101	1.333	0.89	1.021	0.882	1.127	0.923	0.806	1.257	1.142	-0.112475	-1.45403	-0.567041	-0.619271	-0.446148	-0.195946	-0.013043	-0.32916	0.0524159	-0.53952	0.617298	-0.0232698	-0.253257	-0.00288828
High	Q9Y6I3	Epsin-1 OS=Homo sapiens OX=9606 GN=EPN1 PE=1 SV=2	3	1	2	1	2	1.45304	0.00468393	1.173	1.363	1.257	1.077	1.517	2.122	1.064	0.625	0.947	0.828	0.763	0.737	1.295	0.978	0.842	0.888	0.82	0.904	0.735	0.728	0.782	0.735	1.087	0.518	1.251	0.597	0.230203	0.446786	0.329985	0.107018	0.601221	1.08542	0.0894982	-0.678072	-0.0785637	-0.272297	-0.390245	-0.440263	0.372952	-0.0320936
High	Q9Y376	Calcium-binding protein 39 OS=Homo sapiens OX=9606 GN=CAB39 PE=1 SV=1	14	1	12		10	1.25702	0.00471568	0.834	1.333	0.972	1.071	1.283	0.856	1.062	0.89	1.071	0.782	0.986	0.772	1.055	0.686	0.834	0.587	1.118	0.682	0.894	0.723	0.618	0.736	0.777	0.998	0.852	0.983	-0.261881	0.414677	-0.0409718	0.0989585	0.359521	-0.224317	0.0867838	-0.168123	0.0989585	-0.354759	-0.0203404	-0.373327	0.077243	-0.54372
High	P55899	IgG receptor FcRn large subunit p51 OS=Homo sapiens OX=9606 GN=FCGRT PE=1 SV=1	2		1		2	1.5692	0.00473201	0.788	1.491	1.312	1.974	1.455	1.804	1.107	0.813	1.002	0.671	0.845	0.685	1.174	1.447	0.73	0.364	0.744	0.479	1.057	0.627	1.559	0.687	1.063	0.534	0.916	0.557	-0.343732	0.57628	0.391768	0.981122	0.541019	0.851199	0.146655	-0.298673	0.00288251	-0.575615	-0.242977	-0.545824	0.231432	0.533065
High	Q8N1G4	Leucine-rich repeat-containing protein 47 OS=Homo sapiens OX=9606 GN=LRRC47 PE=1 SV=1	8		5		6	1.173	0.00477073	1.179	1.46	1.078	1.187	0.81	0.952	0.955	1.023	0.92	0.988	0.918	0.875	0.827	0.855	0.828	0.931	0.834	0.863	0.901	0.956	0.912	0.987	0.875	0.857	0.935	1.059	0.237564	0.545968	0.108357	0.24732	-0.304006	-0.0709665	-0.0664274	0.0328061	-0.120294	-0.0174171	-0.123434	-0.192645	-0.274041	-0.226004
High	P51452	Dual specificity protein phosphatase 3 OS=Homo sapiens OX=9606 GN=DUSP3 PE=1 SV=1	7	1	3	1	6	0.811619	0.00478259	0.707	0.827	0.84	0.741	0.681	0.824	1.14	0.972	0.961	0.98	1.208	1.456	1.245	0.987	1.069	1.134	1.321	1.076	0.905	0.875	0.785	0.877	0.963	1.041	1.045	0.937	-0.500218	-0.274041	-0.251539	-0.432455	-0.554273	-0.279284	0.189034	-0.0409718	-0.0573917	-0.0291463	0.27262	0.54201	0.316146	-0.018878
High	Q6IN85	Serine/threonine-protein phosphatase 4 regulatory subunit 3A OS=Homo sapiens OX=9606 GN=PPP4R3A PE=1 SV=1	1		1		1	1.91979	0.00477141	0.447	1.86	1.383	3.593	1.688	1.448	0.989	0.724	0.916	0.712	0.767	0.678	0.74	0.62	0.506	0.556	0.697	0.703	1.08	0.738	1.546	0.571	0.85	0.653	0.896	0.525	-1.16165	0.895303	0.467801	1.84519	0.755315	0.534062	-0.0159576	-0.465938	-0.12658	-0.490051	-0.382702	-0.560643	-0.434403	-0.68966
High	P01111	GTPase NRas OS=Homo sapiens OX=9606 GN=NRAS PE=1 SV=1	6	2	2	2	5	1.51378	0.00479758	1.58	1.725	1.256	0.857						0.797	0.779	0.949	1.059	0.888	0.89	0.851	0.947	0.893									0.659925	0.786596	0.328836	-0.222633						-0.327348	-0.360305	-0.07552	0.0827026	-0.171368
High	Q9C040	Tripartite motif-containing protein 2 OS=Homo sapiens OX=9606 GN=TRIM2 PE=1 SV=1	3		1		3	1.36271	0.00482897	0.801	1.123	1.601	1.669	1.177	1.392	1.099	0.756	0.977	0.758	0.797	0.769	0.806	0.887	0.772	0.917	0.914	0.905	1.042	0.729	0.991	0.633	1.066	0.596	1.37	0.734	-0.320126	0.167358	0.678973	0.738984	0.235114	0.477159	0.136191	-0.403542	-0.0335695	-0.39973	-0.327348	-0.378944	-0.311148	-0.172994
High	Q9NQL2	Ras-related GTP-binding protein D OS=Homo sapiens OX=9606 GN=RRAGD PE=1 SV=1	1		1		1	1.68059	0.00497468	0.694	1.155	1.199	1.949	1.747	2.812	0.946	0.867	0.903	1.093	0.769	0.816	0.976	0.979	0.882	0.387	0.668	0.4	1.063	0.74	1.103	0.887	0.889	0.736	0.799	0.606	-0.526992	0.207893	0.261832	0.962734	0.80488	1.4916	-0.0800879	-0.205896	-0.147202	0.128293	-0.378944	-0.293359	-0.0350469	-0.0306192
High	O15357	Phosphatidylinositol 3,4,5-trisphosphate 5-phosphatase 2 OS=Homo sapiens OX=9606 GN=INPPL1 PE=1 SV=2	2		1		1	1.72245	0.00498247	0.726	1.568	1.219	1.538						0.776	0.659	0.761	1.007	0.902	0.64	0.567	0.637	0.649									-0.461959	0.648926	0.285698	0.621056						-0.365871	-0.60165	-0.394032	0.0100637	-0.148801
High	Q86U28	Iron-sulfur cluster assembly 2 homolog, mitochondrial OS=Homo sapiens OX=9606 GN=ISCA2 PE=1 SV=2	3		3			1.46849	0.00497306	1.454	1.111	1.169	1.315						0.988	0.854	0.73	0.771	0.732	1.079	1.018	0.571	0.993									0.540027	0.151859	0.225275	0.395063						-0.0174171	-0.227692	-0.454032	-0.375197	-0.450084
High	Q5JSH3	WD repeat-containing protein 44 OS=Homo sapiens OX=9606 GN=WDR44 PE=1 SV=1	8		8		7	1.32121	0.0049811	1.038	1.019	1.192	1.458	1.434	1.745	0.99	0.83	0.837	0.83	0.912	0.769	0.723	0.813	0.946	0.876	0.942	1.089	0.967	0.732	1.022	0.744	1.1	0.66	1.215	0.733	0.0538064	0.0271541	0.253384	0.543991	0.520045	0.803227	-0.0144996	-0.268817	-0.2567	-0.268817	-0.132894	-0.378944	-0.467932	-0.298673
Medium	Q9NUY8	TBC1 domain family member 23 OS=Homo sapiens OX=9606 GN=TBC1D23 PE=1 SV=3	1		1			1.35744	0.00504348	0.993	1.178	1.128	0.862						0.627	0.74	0.636	0.781	0.915	0.902	0.848	0.642	0.806									-0.0101344	0.23634	0.173767	-0.21424						-0.673463	-0.434403	-0.652901	-0.356606	-0.128156
High	P51948	CDK-activating kinase assembly factor MAT1 OS=Homo sapiens OX=9606 GN=MNAT1 PE=1 SV=1	1		1			1.47656	0.00510161	0.81	1.403	1.438	1.347						0.884	0.852	0.711	0.964	0.935	0.957	0.69	0.834	0.789									-0.304006	0.488515	0.524064	0.42975						-0.177882	-0.231075	-0.492079	-0.0528949	-0.0969617
High	O15031	Plexin-B2 OS=Homo sapiens OX=9606 GN=PLXNB2 PE=1 SV=3	12		9		8	1.19982	0.00511777	1.033	1.249	1.164	1.062	1.133	1.411	0.934	0.797	0.933	0.968	0.804	0.809	0.887	0.81	0.904	1.076	0.841	0.937	0.967	0.714	0.931	0.809	1.14	0.944	0.952	0.803	0.0468403	0.320773	0.219091	0.0867838	0.180148	0.496718	-0.0985055	-0.327348	-0.100051	-0.046921	-0.314733	-0.305788	-0.172994	-0.304006
High	Q86WR0	Coiled-coil domain-containing protein 25 OS=Homo sapiens OX=9606 GN=CCDC25 PE=1 SV=2	4		3		4	1.35373	0.00519979	1.131	1.404	1.329	1.274	0.909	1.476	0.862	1.123	0.881	1.013	0.807	1.119	1.282	0.775	0.621	0.617	0.639	0.461	0.89	0.644	0.876	0.824	1.113	0.781	0.939	1.095	0.177599	0.489543	0.410341	0.349365	-0.137648	0.561693	-0.21424	0.167358	-0.182786	0.0186342	-0.309359	0.16221	0.358396	-0.367732
High	O95295	SNARE-associated protein Snapin OS=Homo sapiens OX=9606 GN=SNAPIN PE=1 SV=1	2		2	1	1	1.79117	0.00524975	1.236	1.52	1.715	2.009	1.221	2.232	0.721	4.183	1.183	1.126	0.625	0.83	1.045	0.946	0.869	0.706	0.835	0.741	0.86	0.462	1.54	0.558	1.136	2.429	0.784	1.402	0.305679	0.604071	0.778209	1.00648	0.288063	1.15834	-0.471929	2.06454	0.24245	0.171207	-0.678072	-0.268817	0.0635029	-0.0800879
High	P42566	Epidermal growth factor receptor substrate 15 OS=Homo sapiens OX=9606 GN=EPS15 PE=1 SV=2	20		15		16	1.18787	0.00525019	0.978	1.233	1.21	1.304	1.074	1.038	0.905	0.917	0.969	0.865	0.889	0.993	0.967	0.836	0.919	0.984	0.928	1.278	0.868	0.713	0.768	0.733	0.99	0.831	0.942	0.806	-0.0320936	0.302173	0.275007	0.382944	0.102994	0.0538064	-0.14401	-0.125006	-0.0454314	-0.209228	-0.169745	-0.0101344	-0.0484122	-0.258425
High	P02808	Statherin OS=Homo sapiens OX=9606 GN=STATH PE=1 SV=2	1	1		1		2.03116	0.0053062	0.285	1.685	1.671	1.721	1.12	1.486	1.398	1.508	2.275	0.966	0.405	0.411	0.578	1.65	0.371	0.27	0.712	0.218	1.084	0.365	1.474	0.316	1.336	0.592	0.91	0.57	-1.81097	0.752749	0.740712	0.783247	0.163499	0.571434	0.483364	0.592636	1.18587	-0.0499049	-1.30401	-1.28279	-0.790859	0.722466
High	Q96DA0	Zymogen granule protein 16 homolog B OS=Homo sapiens OX=9606 GN=ZG16B PE=1 SV=3	7		7		7	1.46313	0.00532077	1.014	0.984	1.607	1.413	0.786	0.918	2.174	1.069	2.111	1.167	0.745	0.787	0.738	0.718	0.664	0.804	0.82	1.026	0.986	1.048	1.227	0.864	1.226	1.016	0.957	0.797	0.0200577	-0.0232698	0.68437	0.498761	-0.347399	-0.123434	1.12035	0.0962619	1.07793	0.222805	-0.424688	-0.345564	-0.438307	-0.477944
High	Q8NGA1	Olfactory receptor 1M1 OS=Homo sapiens OX=9606 GN=OR1M1 PE=2 SV=1	1		1		1	0.677218	0.00533445	1.211	0.849	0.821	0.721	0.657	0.568	1.519	0.758	0.87	1.469	1.137	0.922	1.764	1.755	1.117	1.416	1.347	1.855	1.33	1.518	0.504	1.548	0.932	1.165	1.378	1.084	0.276199	-0.236164	-0.284546	-0.471929	-0.606035	-0.816037	0.603122	-0.39973	-0.200913	0.554834	0.185232	-0.117161	0.818851	0.811471
High	Q14289	Protein-tyrosine kinase 2-beta OS=Homo sapiens OX=9606 GN=PTK2B PE=1 SV=2	3		3			1.39947	0.0053609	0.993	1.031	1.167	1.143						0.756	0.667	0.675	0.746	1.181	0.881	0.67	0.759	0.633									-0.0101344	0.0440443	0.222805	0.192825						-0.403542	-0.584241	-0.567041	-0.422752	0.240009
High	P00739	Haptoglobin-related protein OS=Homo sapiens OX=9606 GN=HPR PE=2 SV=2	23	12	18	13	20	1.36465	0.00540812	1.611	1.238	0.763	0.816	0.965	1.009	0.953	1.789	1.305	0.788	1.014	0.86	0.616	0.613	0.909	1.181	0.841	1.122	0.803	0.756	0.741	0.921	0.715	1	0.713	0.87	0.687956	0.308011	-0.390245	-0.293359	-0.0513992	0.0129262	-0.0694519	0.839153	0.38405	-0.343732	0.0200577	-0.217591	-0.698998	-0.706041
High	P78330	Phosphoserine phosphatase OS=Homo sapiens OX=9606 GN=PSPH PE=1 SV=2	6		5		3	1.2777	0.00545886	0.952	1.309	1.399	1.127	1.045	1.63	1.152	0.885	1.123	1.026	0.813	0.928	1.043	0.96	0.929	0.823	0.879	0.682	1.111	0.682	1.144	0.736	1.152	0.794	1.302	0.699	-0.0709665	0.388465	0.484396	0.172488	0.0635029	0.704872	0.204141	-0.176251	0.167358	0.0370307	-0.298673	-0.107803	0.0607392	-0.0588937
High	Q9UBW5	Bridging integrator 2 OS=Homo sapiens OX=9606 GN=BIN2 PE=1 SV=3	10		10		7	1.54492	0.00549237	0.656	1.236	1.649	2.054	1.069	1.484	0.925	0.788	0.869	0.968	0.701	0.597	1.207	1.223	0.719	0.485	0.653	0.446	0.867	0.563	0.995	0.667	1.07	0.607	0.792	0.559	-0.608232	0.305679	0.721591	1.03844	0.0962619	0.569491	-0.112475	-0.343732	-0.202572	-0.046921	-0.512514	-0.744197	0.271426	0.290424
Medium	Q96NU7	Probable imidazolonepropionase OS=Homo sapiens OX=9606 GN=AMDHD1 PE=1 SV=2	1				1	1.77303	0.0055539					1.204	1.942	0.839	1.326	1.739										0.952	0.497	1.003	0.561	0.83	0.827	0.933	0.759					0.267835	0.957543	-0.253257	0.407081	0.798258
High	Q9Y496	Kinesin-like protein KIF3A OS=Homo sapiens OX=9606 GN=KIF3A PE=1 SV=4	2		1		1	0.516711	0.00568799	1.072	0.608	0.793	0.43						1.104	1.473	1.09	1.004	0.996	1.803	2.09	1.113	1.968									0.100305	-0.717857	-0.334607	-1.21759						0.14274	0.558757	0.124328	0.00575927	-0.00578235
High	P08571	Monocyte differentiation antigen CD14 OS=Homo sapiens OX=9606 GN=CD14 PE=1 SV=2	10		8		8	0.809509	0.00570289	1.086	0.791	0.837	0.9	0.791	0.58	0.833	0.861	1.171	0.873	0.946	1.138	1.31	0.955	1	1.307	0.898	1.337	1.059	1.394	0.921	1.196	1.109	1.058	0.915	0.901	0.119024	-0.33825	-0.2567	-0.152003	-0.33825	-0.785875	-0.263612	-0.215915	0.227741	-0.195946	-0.0800879	0.186501	0.389567	-0.0664274
High	P00488	Coagulation factor XIII A chain OS=Homo sapiens OX=9606 GN=F13A1 PE=1 SV=5	8	2	6	2	7	1.38367	0.00574905	1.034	1.08	1.123	0.966	1.181	1.444	1.003	0.773	0.872	0.838	0.826	0.674	0.784	0.813	0.706	0.33	0.889	0.341	1.109	0.793	0.652	0.797	0.703	0.885	0.94	0.856	0.0482362	0.111031	0.167358	-0.0499049	0.240009	0.530071	0.00432161	-0.37146	-0.1976	-0.254978	-0.275786	-0.56918	-0.351074	-0.298673
High	P98160	Basement membrane-specific heparan sulfate proteoglycan core protein OS=Homo sapiens OX=9606 GN=HSPG2 PE=1 SV=4	17		14		10	1.63413	0.00595826	0.639	1.003	1.652	1.131	1.248	2.983	0.829	1.042	0.82	0.898	0.769	0.794	0.938	0.84	0.974	0.571	0.779	0.535	1.006	0.429	0.867	0.483	0.946	0.707	0.778	0.802	-0.646112	0.00432161	0.724214	0.177599	0.319618	1.57676	-0.270556	0.0593553	-0.286304	-0.155213	-0.378944	-0.332789	-0.0923402	-0.251539
High	P25874	Mitochondrial brown fat uncoupling protein 1 OS=Homo sapiens OX=9606 GN=UCP1 PE=1 SV=3	24	22		22		2.49944	0.00602837	0.26	1.327	1.172	0.653	4.699	1.372	0.98	0.658	2.155	0.3	0.328	0.626	0.786	0.448	0.552	0.671	0.657	1.023	0.665	0.387	0.978	0.454	0.551	0.518	0.637	0.452	-1.94342	0.408168	0.228973	-0.614845	2.23235	0.45628	-0.0291463	-0.603841	1.10769	-1.73697	-1.60823	-0.675765	-0.347399	-1.15843
High	O75400	Pre-mRNA-processing factor 40 homolog A OS=Homo sapiens OX=9606 GN=PRPF40A PE=1 SV=2	3		3		2	1.51531	0.00614133	1.208	1.692	1.389	1.445	1.965	2.119	0.777	0.91	0.826	1.235	0.988	1.112	0.956	0.697	1.004	1.323	0.986	1.284	0.726	0.741	0.883	0.706	0.877	0.454	0.827	0.572	0.27262	0.75873	0.474047	0.531069	0.974529	1.08338	-0.364013	-0.136062	-0.275786	0.304511	-0.0174171	0.153157	-0.0649175	-0.520769
High	O95232	Luc7-like protein 3 OS=Homo sapiens OX=9606 GN=LUC7L3 PE=1 SV=2	1		1		1	1.33562	0.00616617	0.705	1.349	1.305	1.319	1.197	1.827	1.057	1.147	0.909	0.99	0.738	1.157	0.852	0.806	0.749	0.923	0.706	1.077	0.843	1.002	0.872	0.831	1.116	0.709	1.289	0.635	-0.504305	0.43189	0.38405	0.399445	0.259423	0.869477	0.0799754	0.197865	-0.137648	-0.0144996	-0.438307	0.210389	-0.231075	-0.311148
High	Q9H446	RWD domain-containing protein 1 OS=Homo sapiens OX=9606 GN=RWDD1 PE=1 SV=1	2		1		2	1.47556	0.00616014	1.393	1.585	1.961	1.85	1.283	0.654	0.96	0.897	0.905	1.211	0.726	0.875	0.633	0.572	0.733	1.01	0.74	0.999	0.936	0.68	1.13	0.657	1.076	0.717	1.045	0.966	0.478195	0.664483	0.97159	0.887525	0.359521	-0.612637	-0.0588937	-0.15682	-0.14401	0.276199	-0.461959	-0.192645	-0.659723	-0.805913
High	Q9UPU7	TBC1 domain family member 2B OS=Homo sapiens OX=9606 GN=TBC1D2B PE=1 SV=2	2		1		1	1.85717	0.00621178	0.544	1.311	1.2	2.706	1.691	2.432	0.946	0.727	0.62	0.538	0.665	0.438	0.716	0.67	0.654	0.599	0.77	0.623	0.918	0.722	0.828	0.634	1.312	0.412	1.372	0.514	-0.878321	0.390668	0.263034	1.43616	0.757877	1.28214	-0.0800879	-0.459973	-0.68966	-0.894322	-0.588574	-1.191	-0.481969	-0.577767
High	Q9Y275	Tumor necrosis factor ligand superfamily member 13B OS=Homo sapiens OX=9606 GN=TNFSF13B PE=1 SV=1	1		1		1	1.8673	0.00622829	0.648	1.875	2.594	1.902	1.759	2.292	0.821	0.58	0.76	0.709	0.613	0.593	0.875	1.3	0.617	0.703	0.728	0.863	0.884	0.498	1.423	0.495	1.12	0.553	0.846	0.564	-0.625934	0.906891	1.37518	0.927517	0.814755	1.19661	-0.284546	-0.785875	-0.395929	-0.496142	-0.706041	-0.753896	-0.192645	0.378512
High	Q9BQ52	Zinc phosphodiesterase ELAC protein 2 OS=Homo sapiens OX=9606 GN=ELAC2 PE=1 SV=2	1		1		1	1.75236	0.00627583	1.016	1.356	1.504	1.237						0.864	0.851	0.863	0.723	0.88	0.928	0.511	0.594	0.351									0.0229004	0.439357	0.588805	0.306846						-0.210897	-0.232769	-0.212568	-0.467932	-0.184425
High	O75563	Src kinase-associated phosphoprotein 2 OS=Homo sapiens OX=9606 GN=SKAP2 PE=1 SV=1	10		10		7	1.41117	0.00626615	0.708	1.703	1.135	1.471	1.177	1.667	0.798	0.739	1.003	0.819	0.753	0.887	0.898	0.876	0.653	0.655	0.809	0.556	1.148	0.654	0.902	0.68	1.146	0.763	0.933	0.79	-0.498179	0.768078	0.182692	0.556797	0.235114	0.737254	-0.325539	-0.436354	0.00432161	-0.288065	-0.409278	-0.172994	-0.155213	-0.190997
High	Q9UKR3	Kallikrein-13 OS=Homo sapiens OX=9606 GN=KLK13 PE=2 SV=1	4		3		2	1.67053	0.00630781	1.796	1.421	1.722	1.825	1.318	1.45	0.791	0.692	1.692	1.631	0.609	1.322	0.505	0.83	0.545	0.705	0.54	0.793	1.088	0.309	1.532	0.306	1.559	0.5	1.054	0.54	0.844787	0.506907	0.784085	0.867896	0.39835	0.536053	-0.33825	-0.531156	0.75873	0.705757	-0.715486	0.402722	-0.985645	-0.268817
High	Q8NF91	Nesprin-1 OS=Homo sapiens OX=9606 GN=SYNE1 PE=1 SV=4	18		9		14	1.31613	0.00637195	1.127	1.339	1.196	1.199	1.399	1.597	0.883	0.986	0.812	0.755	0.788	0.821	0.763	0.815	0.896	1.298	0.788	1.382	0.89	0.567	1.168	0.749	1.083	0.678	0.864	0.819	0.172488	0.421156	0.258217	0.261832	0.484396	0.675364	-0.179515	-0.0203404	-0.300448	-0.405451	-0.343732	-0.284546	-0.390245	-0.295128
High	O95747	Serine/threonine-protein kinase OSR1 OS=Homo sapiens OX=9606 GN=OXSR1 PE=1 SV=1	6	2	5	1	5	1.33033	0.00639165	1.561	1.501	0.899	0.828	1.372	1.483	1.011	0.79	0.825	0.652	0.619	1.038	0.966	0.832	0.742	0.829	0.681	0.945	0.969	0.828	0.848	0.87	0.924	0.934	1.033	0.872	0.642471	0.585924	-0.153607	-0.272297	0.45628	0.568519	0.015783	-0.340075	-0.277534	-0.617056	-0.691989	0.0538064	-0.0499049	-0.265345
High	Q9P2A4	ABI gene family member 3 OS=Homo sapiens OX=9606 GN=ABI3 PE=1 SV=2	10	5	1	9	1	1.34493	0.00640203	1.49	1.752	1.438	1.48	1.351	1.641	1.006	0.996	0.808	0.858	1.185	0.85	1.037	1.082	1.425	1.122	1.069	1.173	1.077	0.683	0.683	0.659	0.931	0.973	1.17	0.823	0.575312	0.809003	0.524064	0.565597	0.434028	0.714575	0.00863031	-0.00578235	-0.307573	-0.22095	0.244887	-0.234465	0.0524159	0.1137
High	Q2M2I8	AP2-associated protein kinase 1 OS=Homo sapiens OX=9606 GN=AAK1 PE=1 SV=3	4		4		2	1.58388	0.00643697	0.651	1.269	1.091	1.107	1.806	2.772	0.982	1.026	1.089	0.769	0.696	0.89	1.183	1.028	0.843	1.033	0.715	0.786	0.972	0.612	0.707	0.504	1.204	0.478	1.151	0.493	-0.619271	0.343692	0.125651	0.146655	0.852798	1.47093	-0.0262051	0.0370307	0.123004	-0.378944	-0.522841	-0.168123	0.24245	0.0398403
High	P49792	E3 SUMO-protein ligase RanBP2 OS=Homo sapiens OX=9606 GN=RANBP2 PE=1 SV=2	2				2	1.74922	0.00661641					2.569	1.531	0.953	1.116	1.087										1.01	0.764	0.715	0.759	0.733	0.879	0.814	0.963					1.36121	0.614474	-0.0694519	0.158337	0.120352
High	P30622	CAP-Gly domain-containing linker protein 1 OS=Homo sapiens OX=9606 GN=CLIP1 PE=1 SV=2	25		22		17	1.39972	0.0066226	0.586	1.158	1.264	1.529	1.21	1.69	0.883	0.834	0.841	0.87	0.667	0.932	1.05	0.828	0.65	0.61	0.759	0.536	0.991	0.675	0.897	0.697	0.856	0.751	0.993	0.726	-0.771027	0.211635	0.337996	0.612588	0.275007	0.757023	-0.179515	-0.261881	-0.249822	-0.200913	-0.584241	-0.101598	0.0703893	-0.272297
High	Q96M63	Outer dynein arm-docking complex subunit 1 OS=Homo sapiens OX=9606 GN=ODAD1 PE=1 SV=3	3		1		3	1.63576	0.00666458	0.776	1.28	1.918	1.081	1.971	2.061	0.918	0.937	0.567	0.966	0.691	0.86	0.792	1.326	1.082	0.549	0.713	0.435	0.88	0.549	0.84	0.589	1.137	0.677	0.743	0.461	-0.365871	0.356144	0.939603	0.112367	0.978928	1.04334	-0.123434	-0.093879	-0.818579	-0.0499049	-0.533242	-0.217591	-0.336428	0.407081
Medium	O43264	Centromere/kinetochore protein zw10 homolog OS=Homo sapiens OX=9606 GN=ZW10 PE=1 SV=3	1		1			3.59307	0.00667911	5.924	1.252	0.996	0.956						0.682	0.594	0.767	0.5	0.844	0.533	0.603	0.532	0.661									2.56657	0.324235	-0.00578235	-0.0649175						-0.552156	-0.751465	-0.382702	-1	-0.244685
High	P35579	Myosin-9 OS=Homo sapiens OX=9606 GN=MYH9 PE=1 SV=4	110		104		105	1.5073	0.00669838	0.607	1.095	1.095	1.884	1.845	1.464	0.987	0.749	0.71	1.059	0.813	0.734	0.781	0.715	0.703	0.602	0.909	0.689	0.952	0.509	0.929	0.508	0.799	0.7	0.942	0.734	-0.720232	0.130931	0.130931	0.913799	0.883621	0.549916	-0.018878	-0.416962	-0.494109	0.0827026	-0.298673	-0.446148	-0.356606	-0.483985
High	P35606	Coatomer subunit beta' OS=Homo sapiens OX=9606 GN=COPB2 PE=1 SV=2	16		13		12	1.25904	0.00674344	0.815	1.139	1.247	1.041	1.324	1.141	0.979	0.856	0.831	0.766	1.05	0.756	0.907	0.819	0.972	0.688	0.994	0.637	0.94	0.511	0.897	0.619	0.846	0.827	1.012	0.821	-0.295128	0.187768	0.318461	0.0579701	0.404903	0.190299	-0.0306192	-0.224317	-0.26708	-0.384584	0.0703893	-0.403542	-0.140826	-0.288065
High	Q92187	CMP-N-acetylneuraminate-poly-alpha-2,8-sialyltransferase OS=Homo sapiens OX=9606 GN=ST8SIA4 PE=1 SV=1	1		1		1	1.24116	0.00685274	1.23	1.195	1.018	0.933	0.913	1.486	0.782	1.125	0.939	1.337	0.954	0.802	0.694	0.815	0.916	0.962	0.692	0.883	0.964	0.746	0.848	0.75	0.777	0.799	0.736	0.967	0.298658	0.257011	0.0257376	-0.100051	-0.131313	0.571434	-0.354759	0.169925	-0.0908029	0.418999	-0.0679388	-0.318326	-0.526992	-0.295128
High	Q9UIA9	Exportin-7 OS=Homo sapiens OX=9606 GN=XPO7 PE=1 SV=3	6		2		5	1.57322	0.00696264	2.428	1.715	0.8	0.603	1.025	1.531	1.151	0.858	0.913	0.649	0.745	0.813	0.619	0.452	0.523	0.703	0.773	1.308	0.922	0.641	0.729	0.72	0.713	1.077	0.807	1.042	1.27977	0.778209	-0.321928	-0.72977	0.0356239	0.614474	0.202888	-0.22095	-0.131313	-0.62371	-0.424688	-0.298673	-0.691989	-1.14561
High	A0A075B6R9	Probable non-functional immunoglobulin kappa variable 2D-24 OS=Homo sapiens OX=9606 GN=IGKV2D-24 PE=1 SV=1	2		2		2	1.34444	0.00700557	1.128	1.414	1.278	1.163	1.128	0.836	0.804	1.094	2.077	0.942	1.2	0.957	0.78	0.702	0.74	0.992	0.821	1.395	0.727	0.781	0.651	0.861	0.882	1.055	0.895	0.964	0.173767	0.499782	0.353888	0.217851	0.173767	-0.258425	-0.314733	0.129613	1.0545	-0.086201	0.263034	-0.0634092	-0.358454	-0.510457
High	Q14739	Delta(14)-sterol reductase LBR OS=Homo sapiens OX=9606 GN=LBR PE=1 SV=2	2		1		2	1.93642	0.00700341	0.449	1.707	1.615	1.864	1.639	2.138	0.754	0.599	0.602	0.785	0.717	0.616	0.649	0.69	0.942	0.283	0.615	0.278	0.907	0.36	0.659	0.405	1.345	0.477	0.753	0.607	-1.15521	0.771463	0.691534	0.898402	0.712816	1.09626	-0.407364	-0.739372	-0.732165	-0.349235	-0.479955	-0.698998	-0.62371	-0.535332
High	P05787	Keratin, type II cytoskeletal 8 OS=Homo sapiens OX=9606 GN=KRT8 PE=1 SV=7	32		30		29	1.50198	0.00704695	0.741	1.294	1.726	1.857	1.07	1.266	0.772	1.081	1.082	0.757	0.608	0.953	0.524	0.593	0.507	0.616	0.538	0.598	0.948	1.442	0.685	0.583	1.033	0.482	2.017	0.81	-0.432455	0.371838	0.787432	0.892974	0.0976108	0.340277	-0.373327	0.112367	0.1137	-0.401635	-0.717857	-0.0694519	-0.932361	-0.753896
High	Q9UQN3	Charged multivesicular body protein 2b OS=Homo sapiens OX=9606 GN=CHMP2B PE=1 SV=1	4		4		3	1.52999	0.00709789	0.763	1.184	1.625	1.413	1.209	1.859	1.025	1.224	0.492	1.029	0.767	0.909	1.022	0.764	0.706	0.511	0.759	0.49	1.057	0.462	0.812	0.512	1.048	0.991	0.717	0.77	-0.390245	0.243669	0.70044	0.498761	0.273814	0.894527	0.0356239	0.291604	-1.02327	0.041243	-0.382702	-0.137648	0.0313952	-0.388355
High	Q8N490	Probable hydrolase PNKD OS=Homo sapiens OX=9606 GN=PNKD PE=1 SV=2	1		1		1	1.37366	0.00712793	0.938	1.316	1.328	1.128	1.349	1.828	1.103	0.789	0.992	0.95	0.7	0.857	0.854	0.895	0.688	0.862	0.698	0.924	1.15	0.76	1.174	0.576	1.122	0.589	1.492	0.52	-0.0923402	0.396159	0.409255	0.173767	0.43189	0.870266	0.141433	-0.341903	-0.011588	-0.0740006	-0.514573	-0.222633	-0.227692	-0.16004
High	Q13228	Methanethiol oxidase OS=Homo sapiens OX=9606 GN=SELENBP1 PE=1 SV=2	29		28		28	0.809121	0.00718866	1.079	0.962	0.889	0.704	0.612	0.683	0.96	0.927	0.93	0.871	1.136	0.95	1.058	1.096	1.24	1.068	1.307	1.295	1.126	1.197	0.746	1.235	0.95	0.838	1.135	0.835	0.109695	-0.0558912	-0.169745	-0.506353	-0.708396	-0.550043	-0.0588937	-0.109359	-0.104697	-0.199255	0.183963	-0.0740006	0.0813396	0.132248
High	P0CJ72	Humanin-like 5 OS=Homo sapiens OX=9606 GN=MTRNR2L5 PE=2 SV=1	9	9		8		0.613808	0.00716834					0.69	0.603	0.723	0.792	0.815										1.177	0.813	2.146	0.979	1.047	0.956	1.107	1.219					-0.535332	-0.72977	-0.467932	-0.336428	-0.295128
High	P02652	Apolipoprotein A-II OS=Homo sapiens OX=9606 GN=APOA2 PE=1 SV=1	12	5	7	4	6	1.48187	0.00722817	1.283	1.344	1.299	1.088						0.801	0.819	0.802	0.955	0.849	1.382	0.684	0.745	0.576									0.359521	0.426533	0.377401	0.121679						-0.320126	-0.288065	-0.318326	-0.0664274	-0.236164
High	Q68CZ1	Protein fantom OS=Homo sapiens OX=9606 GN=RPGRIP1L PE=1 SV=2	1		1		1	1.50192	0.0073134	0.569	1.64	1.498	2.094	1.151	1.42	0.905	0.761	0.915	0.714	0.863	0.567	1.139	0.679	0.707	0.689	0.832	0.847	0.911	0.65	1.114	0.755	1.046	0.705	0.937	0.62	-0.813499	0.713696	0.583038	1.06626	0.202888	0.505891	-0.14401	-0.394032	-0.128156	-0.486004	-0.212568	-0.818579	0.187768	-0.558517
High	Q96M96	FYVE, RhoGEF and PH domain-containing protein 4 OS=Homo sapiens OX=9606 GN=FGD4 PE=1 SV=2	2		2			1.29671	0.00739006	1.009	1.527	1.338	1.114						0.916	0.877	0.873	1.098	0.902	0.875	1.06	0.962	1.092									0.0129262	0.6107	0.420078	0.155749						-0.12658	-0.189351	-0.195946	0.134878	-0.148801
High	Q9UJK0	18S rRNA aminocarboxypropyltransferase OS=Homo sapiens OX=9606 GN=TSR3 PE=1 SV=1	1		1		1	1.42323	0.007391	0.838	1.178	1.269	1.288	1.639	1.687	1.005	0.724	1.112	0.836	0.808	0.725	0.647	0.691	0.746	0.566	0.59	0.515	0.842	0.798	2.062	0.624	1.283	0.775	1.03	0.716	-0.254978	0.23634	0.343692	0.365133	0.712816	0.75446	0.0071955	-0.465938	0.153157	-0.258425	-0.307573	-0.463947	-0.628162	-0.533242
High	P05981	Serine protease hepsin OS=Homo sapiens OX=9606 GN=HPN PE=1 SV=1	2			1	1	17.5105	0.00741718					4.483	4.314	0.333	0.334	0.123										0.141	0.137	0.119	0.057	0.154	0.027	0.194	0.047					2.16446	2.10903	-1.58641	-1.58208	-3.02327
High	P46734	Dual specificity mitogen-activated protein kinase kinase 3 OS=Homo sapiens OX=9606 GN=MAP2K3 PE=1 SV=2	4		3	1	1	1.36308	0.00744826	0.885	1.303	1.488	1.076						0.878	0.821	1.035	0.956	0.897	0.915	0.837	0.79	0.715									-0.176251	0.381837	0.573375	0.105678						-0.187707	-0.284546	0.0496308	-0.0649175	-0.15682
High	Q9P265	Disco-interacting protein 2 homolog B OS=Homo sapiens OX=9606 GN=DIP2B PE=1 SV=3	5		3		2	1.69526	0.00747318	0.518	1.711	1.554	1.772	1.837	1.916	0.862	0.802	0.926	0.894	0.576	0.907	1.228	0.624	0.542	0.646	0.686	0.84	0.875	0.368	0.728	0.348	2.065	0.578	0.82	0.532	-0.948976	0.77484	0.635987	0.825379	0.877352	0.938098	-0.21424	-0.318326	-0.110916	-0.161653	-0.795859	-0.140826	0.296311	-0.680382
High	Q3KRA6	UPF0538 protein C2orf76 OS=Homo sapiens OX=9606 GN=C2orf76 PE=1 SV=3	2		2		1	1.48375	0.00750857	0.987	1.634	1.808	1.635	1.386	2.07	0.916	0.729	0.807	1.112	0.85	0.886	0.779	0.746	0.658	0.777	0.827	0.892	1.013	0.768	1.512	0.777	1.285	0.705	1.091	0.563	-0.018878	0.708408	0.854395	0.709291	0.470927	1.04963	-0.12658	-0.456009	-0.309359	0.153157	-0.234465	-0.174621	-0.360305	-0.422752
High	Q5SSJ5	Heterochromatin protein 1-binding protein 3 OS=Homo sapiens OX=9606 GN=HP1BP3 PE=1 SV=1	8		4		7	1.45399	0.00763114	0.578	1.57	1.303	1.506	1.238	1.411	0.816	0.988	0.844	0.746	0.659	0.982	1.116	1.17	0.665	0.518	0.705	0.51	1.048	0.507	0.925	0.54	1.071	0.723	0.782	0.654	-0.790859	0.650765	0.381837	0.590722	0.308011	0.496718	-0.293359	-0.0174171	-0.244685	-0.422752	-0.60165	-0.0262051	0.158337	0.226509
High	P30154	Serine/threonine-protein phosphatase 2A 65 kDa regulatory subunit A beta isoform OS=Homo sapiens OX=9606 GN=PPP2R1B PE=1 SV=3	5		3		3	1.77831	0.007747	1.155	1.205	1.48	1.638						1.056	0.723	0.98	0.91	1.049	0.712	0.446	0.654	0.401									0.207893	0.269033	0.565597	0.711935						0.0786098	-0.467932	-0.0291463	-0.136062	0.0690147
High	P07814	Bifunctional glutamate/proline--tRNA ligase OS=Homo sapiens OX=9606 GN=EPRS1 PE=1 SV=5	26	4	20	4	15	1.28258	0.00776091	0.877	1.105	1.127	1.128	1.041	1.704	1.202	0.95	0.859	1.042	0.795	0.972	1.024	0.845	0.794	0.748	0.993	0.671	1.068	0.554	0.936	0.677	1.036	0.689	1.154	0.719	-0.189351	0.144046	0.172488	0.173767	0.0579701	0.768925	0.265437	-0.0740006	-0.21927	0.0593553	-0.330973	-0.0409718	0.0342157	-0.242977
High	Q9BVM4	Gamma-glutamylaminecyclotransferase OS=Homo sapiens OX=9606 GN=GGACT PE=1 SV=2	3		1		3	1.22363	0.00777708	0.994	1.11	1.077	1.377	1.142	1.391	0.931	0.965	0.87	1.023	1.153	0.758	0.739	0.833	0.907	0.933	0.769	0.74	0.945	0.868	0.875	0.853	1.091	0.682	1.283	0.764	-0.00868224	0.15056	0.107018	0.461529	0.191563	0.476122	-0.103147	-0.0513992	-0.200913	0.0328061	0.205393	-0.39973	-0.436354	-0.263612
High	Q13596	Sorting nexin-1 OS=Homo sapiens OX=9606 GN=SNX1 PE=1 SV=3	7		6		4	1.19316	0.00774526	1.039	1.236	0.881	0.937	1.039	1.467	1.042	0.791	0.81	0.955	0.865	0.958	0.807	0.911	0.752	0.786	0.859	0.834	0.8	0.976	0.822	0.964	0.783	0.955	0.78	0.824	0.0551957	0.305679	-0.182786	-0.093879	0.0551957	0.552869	0.0593553	-0.33825	-0.304006	-0.0664274	-0.209228	-0.0619024	-0.309359	-0.134477
High	Q7LDG7	RAS guanyl-releasing protein 2 OS=Homo sapiens OX=9606 GN=RASGRP2 PE=1 SV=1	1				1	2.58584	0.00781951					2.111	2.828	0.667	0.709	0.809										0.585	0.479	0.541	0.529	0.612	0.51	0.598	0.554					1.07793	1.49978	-0.584241	-0.496142	-0.305788
High	P01130	Low-density lipoprotein receptor OS=Homo sapiens OX=9606 GN=LDLR PE=1 SV=1	4		4		1	1.43474	0.00784501	1.221	1.27	1.561	0.851						0.852	0.931	0.908	0.699	0.819	1.124	0.832	0.794	0.73									0.288063	0.344828	0.642471	-0.232769						-0.231075	-0.103147	-0.139236	-0.516636	-0.288065
High	Q8N998	Coiled-coil domain-containing protein 89 OS=Homo sapiens OX=9606 GN=CCDC89 PE=1 SV=1	1		1			2.09409	0.00795879	0.954	1.526	1.49	1.671						0.603	0.827	0.443	1.205	0.939	0.78	0.431	0.565	0.268									-0.0679388	0.609755	0.575312	0.740712						-0.72977	-0.274041	-1.17462	0.269033	-0.0908029
High	P53634	Dipeptidyl peptidase 1 OS=Homo sapiens OX=9606 GN=CTSC PE=1 SV=2	15		15		12	0.834018	0.00800637	0.902	0.7	0.795	0.751	0.627	0.62	0.954	0.92	1.144	1.189	0.92	1.087	1.271	1.266	0.854	0.997	0.874	0.932	0.928	0.822	0.887	0.885	0.944	1.004	1.018	0.911	-0.148801	-0.514573	-0.330973	-0.413115	-0.673463	-0.68966	-0.0679388	-0.120294	0.194087	0.249749	-0.120294	0.120352	0.345964	0.340277
High	P04040	Catalase OS=Homo sapiens OX=9606 GN=CAT PE=1 SV=3	30		28		30	1.45955	0.00811597	0.625	1.319	1.017	1.618	1.485	1.938	0.849	0.853	0.838	0.987	0.639	0.819	0.894	1.064	0.645	0.49	0.726	0.519	0.848	0.897	0.762	1.129	0.917	0.764	0.761	0.782	-0.678072	0.399445	0.0243197	0.694212	0.570463	0.954569	-0.236164	-0.229382	-0.254978	-0.018878	-0.646112	-0.288065	-0.161653	0.0894982
High	P01743	Immunoglobulin heavy variable 1-46 OS=Homo sapiens OX=9606 GN=IGHV1-46 PE=1 SV=2	5	1	4	1	2	1.32442	0.00827075	1.002	1.436	1.323	0.999	1.09	1.07	0.905	1.371	1.21	0.935	1.075	0.964	0.974	0.627	1	1.257	1.028	1.388	0.634	0.493	0.547	0.568	0.775	0.97	0.722	0.884	0.00288251	0.522056	0.403813	-0.00144342	0.124328	0.0976108	-0.14401	0.455229	0.275007	-0.0969617	0.104337	-0.0528949	-0.0380063	-0.673463
High	Q93009	Ubiquitin carboxyl-terminal hydrolase 7 OS=Homo sapiens OX=9606 GN=USP7 PE=1 SV=2	10		5		6	1.33454	0.00832245	1.084	1.262	0.965	0.947	1.11	1.995	0.865	0.915	0.79	0.81	0.822	1.021	1.107	1.094	0.713	0.621	0.789	0.602	0.972	0.871	0.869	0.938	0.833	0.635	0.762	0.6	0.116365	0.335712	-0.0513992	-0.0785637	0.15056	0.996389	-0.209228	-0.128156	-0.340075	-0.304006	-0.28279	0.0299829	0.146655	0.129613
High	O60264	SWI/SNF-related matrix-associated actin-dependent regulator of chromatin subfamily A member 5 OS=Homo sapiens OX=9606 GN=SMARCA5 PE=1 SV=1	3	2	3	2	3	1.60541	0.00839132	0.548	1.312	1.531	1.872	1.733	1.745	0.761	0.742	1.009	0.948	0.578	0.694	1.189	0.873	0.547	0.43	0.648	0.413	0.912	0.904	1.076	0.667	1.282	0.667	0.796	0.616	-0.867752	0.391768	0.614474	0.90458	0.793272	0.803227	-0.394032	-0.430509	0.0129262	-0.077041	-0.790859	-0.526992	0.249749	-0.195946
High	P05091	Aldehyde dehydrogenase, mitochondrial OS=Homo sapiens OX=9606 GN=ALDH2 PE=1 SV=2	22		22		18	0.713745	0.00848048	1.01	0.893	0.733	0.717	0.673	0.674	0.661	0.763	0.718	0.846	0.787	1.489	1.985	0.863	0.99	1.055	0.912	1.18	0.939	1.102	0.664	1.734	0.737	0.797	1.072	0.955	0.0143553	-0.163268	-0.448115	-0.479955	-0.571322	-0.56918	-0.597278	-0.390245	-0.477944	-0.24127	-0.345564	0.574344	0.989139	-0.212568
Medium	Q9NYL5	24-hydroxycholesterol 7-alpha-hydroxylase OS=Homo sapiens OX=9606 GN=CYP39A1 PE=1 SV=2	1	1				0.497294	0.00849486	1.243	0.53	0.562	0.462						0.997	1.287	1.271	1.518	0.811	1.514	2.072	0.922	2.263									0.313826	-0.915936	-0.831358	-1.11404						-0.00433459	0.364012	0.345964	0.602172	-0.302226
High	Q15438	Cytohesin-1 OS=Homo sapiens OX=9606 GN=CYTH1 PE=1 SV=1	5		5		3	1.62518	0.00862362	0.984	1.722	1.485	1.459	2.517	2.354	0.924	0.691	0.781	1.072	0.87	0.789	0.945	0.791	0.73	1.043	0.867	1.405	0.781	0.721	1.511	0.68	0.994	0.446	0.838	0.53	-0.0232698	0.784085	0.570463	0.54498	1.33171	1.23511	-0.114035	-0.533242	-0.356606	0.100305	-0.200913	-0.341903	-0.0816138	-0.33825
High	P04114	Apolipoprotein B-100 OS=Homo sapiens OX=9606 GN=APOB PE=1 SV=2	183		167		156	1.28523	0.00871056	1.87	1.189	0.892	0.761	1.006	0.877	0.916	1.218	1.071	0.785	1.116	0.857	0.815	0.769	0.8	1.068	0.839	1.081	0.86	0.728	0.761	0.67	0.715	0.853	0.762	0.924	0.903038	0.249749	-0.164884	-0.394032	0.00863031	-0.189351	-0.12658	0.284514	0.0989585	-0.349235	0.158337	-0.222633	-0.295128	-0.378944
High	Q96B45	BLOC-1-related complex subunit 7 OS=Homo sapiens OX=9606 GN=BORCS7 PE=3 SV=2	1		1			1.54538	0.00871706	1.017	1.45	1.583	1.887						1.002	0.723	0.904	1.333	1.206	0.96	0.748	1	0.768									0.0243197	0.536053	0.662661	0.916094						0.00288251	-0.467932	-0.145605	0.414677	0.27023
High	P63173	60S ribosomal protein L38 OS=Homo sapiens OX=9606 GN=RPL38 PE=1 SV=2	14	9	3	11	3	1.7398	0.00890345	0.998	1.781	0.948	3.287	2.052	1.585	0.69	0.809	1.06	0.614	0.754	0.717	0.457	0.5	0.584	0.981	0.832	1.128	0.647	2.093	0.484	1.636	0.553	0.716	0.909	0.737	-0.00288828	0.832688	-0.077041	1.71677	1.03703	0.664483	-0.535332	-0.305788	0.0840643	-0.703689	-0.407364	-0.479955	-1.12973	-1
Medium	Q12872	Splicing factor, suppressor of white-apricot homolog OS=Homo sapiens OX=9606 GN=SFSWAP PE=1 SV=3	1		1			1.49793	0.00894295	0.789	1.301	1.605	1.133						0.736	0.727	0.623	0.746	0.912	0.958	0.948	0.738	0.864									-0.341903	0.379621	0.682573	0.180148						-0.442222	-0.459973	-0.682696	-0.422752	-0.132894
Medium	Q7RTR2	NLR family CARD domain-containing protein 3 OS=Homo sapiens OX=9606 GN=NLRC3 PE=1 SV=2	1		1			1.84063	0.0090189	0.612	1.521	1.412	1.837						0.822	0.651	0.659	0.942	0.837	0.747	0.623	0.705	0.593									-0.708396	0.60502	0.49774	0.877352						-0.28279	-0.619271	-0.60165	-0.086201	-0.2567
High	O95633	Follistatin-related protein 3 OS=Homo sapiens OX=9606 GN=FSTL3 PE=1 SV=1	1				1	2.29408	0.00903716					2.009	1.924	1.571	0.999	0.547										0.861	0.354	0.498	0.381	0.776	0.564	0.872	0.611					1.00648	0.944109	0.651683	-0.00144342	-0.870387
High	Q13428	Treacle protein OS=Homo sapiens OX=9606 GN=TCOF1 PE=1 SV=3	15	4	10	1	2	1.34129	0.00904397	0.801	0.964	1.141	1.189	1.406	1.608	1.125	0.894	1.037	0.808	0.758	0.672	1.532	1.645	0.778	0.633	0.653	0.49	0.878	0.804	0.714	0.942	0.666	0.748	0.771	0.823	-0.320126	-0.0528949	0.190299	0.249749	0.491597	0.685267	0.169925	-0.161653	0.0524159	-0.307573	-0.39973	-0.573467	0.615416	0.718088
High	Q01804	OTU domain-containing protein 4 OS=Homo sapiens OX=9606 GN=OTUD4 PE=1 SV=4	2		2			1.41853	0.00906478	1.285	1.352	1.32	1.168						1.139	0.802	1.076	0.941	0.907	0.814	0.708	1.151	0.591									0.361768	0.435095	0.400538	0.22404						0.187768	-0.318326	0.105678	-0.0877334	-0.140826
High	Q99961	Endophilin-A2 OS=Homo sapiens OX=9606 GN=SH3GL1 PE=1 SV=1	5		3		5	2.03886	0.0090872	0.359	2.39	1.944	2.576	1.365	1.858	1.115	0.852	0.66	0.824	0.789	0.882	0.917	0.939	0.667	0.257	0.681	0.182	0.89	0.505	0.871	0.517	1.042	0.672	0.897	0.622	-1.47794	1.25701	0.959028	1.36513	0.448901	0.893751	0.157044	-0.231075	-0.599462	-0.279284	-0.341903	-0.181149	-0.125006	-0.0908029
High	P13284	Gamma-interferon-inducible lysosomal thiol reductase OS=Homo sapiens OX=9606 GN=IFI30 PE=1 SV=3	4		3		4	1.88652	0.00908387	0.479	1.729	1.981	1.958	1.795	2.195	1.105	0.988	0.535	1.057	0.64	0.865	1.365	1.219	0.51	0.28	0.71	0.244	0.879	0.44	0.792	0.467	1.123	0.903	0.733	0.554	-1.0619	0.789938	0.986229	0.969381	0.843984	1.13422	0.144046	-0.0174171	-0.902389	0.0799754	-0.643856	-0.209228	0.448901	0.285698
High	Q96B23	Protein C18orf25 OS=Homo sapiens OX=9606 GN=C18orf25 PE=1 SV=3	1		1		1	1.97554	0.00909832	0.607	2.068	1.196	1.873						0.771	0.786	0.618	0.858	0.783	0.746	0.636	0.696	0.648									-0.720232	1.04824	0.258217	0.905351						-0.375197	-0.347399	-0.694321	-0.22095	-0.352916
High	P10644	cAMP-dependent protein kinase type I-alpha regulatory subunit OS=Homo sapiens OX=9606 GN=PRKAR1A PE=1 SV=1	12		10		9	1.36895	0.00914742	0.672	1.298	1.421	1.298	1.365	1.67	1.097	0.821	0.766	0.891	0.723	0.84	0.856	0.95	1.054	0.723	0.781	0.563	1.072	0.688	1.044	0.711	1.188	0.651	0.954	0.672	-0.573467	0.37629	0.506907	0.37629	0.448901	0.739848	0.133564	-0.284546	-0.384584	-0.166503	-0.467932	-0.251539	-0.224317	-0.0740006
High	P12034	Fibroblast growth factor 5 OS=Homo sapiens OX=9606 GN=FGF5 PE=1 SV=4	6	3		6		0.795383	0.00922303	1.356	0.892	0.817	0.674	0.797	0.718	0.92	0.975	1.015	0.977	1.072	1.061	0.869	0.811	0.981	1.557	1.079	1.587	1.246	1.067	1.528	1.165	1.266	1.117	1.027	0.978	0.439357	-0.164884	-0.291592	-0.56918	-0.327348	-0.477944	-0.120294	-0.0365259	0.0214797	-0.0335695	0.100305	0.0854247	-0.202572	-0.302226
High	A0A0C4DH67	Immunoglobulin kappa variable 1-8 OS=Homo sapiens OX=9606 GN=IGKV1-8 PE=3 SV=1	3		3		3	2.03554	0.0092515	1.025	1.581	3.641	0.672	2.706	1.119	0.802	0.927	0.63	0.99	0.251	0.568	0.652	0.592	1	0.184	0.701	0.547	0.977	0.496	0.794	0.503	0.853	0.651	0.546	1.854	0.0356239	0.660837	1.86433	-0.573467	1.43616	0.16221	-0.318326	-0.109359	-0.666576	-0.0144996	-1.99424	-0.816037	-0.617056	-0.756331
High	O00757	Fructose-1,6-bisphosphatase isozyme 2 OS=Homo sapiens OX=9606 GN=FBP2 PE=1 SV=2	5		4		4	0.547915	0.00925591	0.54	0.584	0.599	0.51	0.491	0.449	0.937	0.768	0.77	0.959	0.911	1.103	3.599	1.07	1.266	0.6	1.431	0.654	1.133	1.505	0.486	1.748	0.498	0.747	0.918	0.843	-0.888969	-0.77596	-0.739372	-0.971431	-1.02621	-1.15521	-0.093879	-0.380822	-0.37707	-0.0603973	-0.134477	0.141433	1.8476	0.0976108
High	O75940	Survival of motor neuron-related-splicing factor 30 OS=Homo sapiens OX=9606 GN=SMNDC1 PE=1 SV=1	2			1	2	1.33733	0.00938265					1.331	1.13	1.008	1.245	0.973										0.763	0.744	0.609	0.802	0.863	1.055	0.979	0.989					0.412511	0.176323	0.0114956	0.316146	-0.0394883
Medium	Q8N7L0	Protein FAM216B OS=Homo sapiens OX=9606 GN=FAM216B PE=2 SV=1	1		1		1	1.58889	0.00943521	0.777	1.277	1.217	2.607	1.114	1.534	1.222	0.804	0.634	0.58	0.516	0.555	0.638	0.966	0.606	0.529	0.593	0.592	0.86	1.003	2.31	0.735	1.148	0.518	0.688	0.461	-0.364013	0.352759	0.283329	1.38239	0.155749	0.617298	0.289244	-0.314733	-0.657445	-0.785875	-0.954557	-0.84944	-0.648372	-0.0499049
High	Q96RU3	Formin-binding protein 1 OS=Homo sapiens OX=9606 GN=FNBP1 PE=1 SV=2	5		5		2	1.27954	0.00946847	0.982	1.079	1.168	1.379	0.699	0.708	0.89	1.064	1.117	0.742	0.728	0.704	0.663	0.787	0.653	0.994	0.61	1.178	0.855	0.819	0.58	0.746	0.576	0.948	0.904	0.926	-0.0262051	0.109695	0.22404	0.463622	-0.516636	-0.498179	-0.168123	0.0894982	0.159629	-0.430509	-0.45799	-0.506353	-0.592919	-0.345564
High	O75923	Dysferlin OS=Homo sapiens OX=9606 GN=DYSF PE=1 SV=1	9		8		3	1.64378	0.00943484	0.683	1.396	1.525	1.248	1.631	2.541	0.781	0.697	0.738	0.721	0.621	0.649	0.862	0.966	0.681	0.411	0.641	0.424	0.973	0.884	1.501	0.82	1.052	0.474	0.751	0.485	-0.550043	0.481299	0.608809	0.319618	0.705757	1.3454	-0.356606	-0.520769	-0.438307	-0.471929	-0.687335	-0.62371	-0.21424	-0.0499049
High	Q02952	A-kinase anchor protein 12 OS=Homo sapiens OX=9606 GN=AKAP12 PE=1 SV=4	3		1		2	1.91394	0.00960926	1.37	1.575	1.099	0.928						0.507	0.563	0.681	0.83	1.513	0.505	0.396	0.46	0.39									0.454176	0.655352	0.136191	-0.107803						-0.979942	-0.828793	-0.554273	-0.268817	0.597412
Medium	Q9Y576	Ankyrin repeat and SOCS box protein 1 OS=Homo sapiens OX=9606 GN=ASB1 PE=1 SV=1	1	1				1.53004	0.00962821	1.487	1.418	1.098	1.21						0.895	0.725	0.798	0.622	0.571	0.777	1.126	0.813	1.339									0.572405	0.503858	0.134878	0.275007						-0.16004	-0.463947	-0.325539	-0.685014	-0.808437
High	Q8WTW3	Conserved oligomeric Golgi complex subunit 1 OS=Homo sapiens OX=9606 GN=COG1 PE=1 SV=1	1		1			1.51641	0.00962461	0.975	1.504	1.819	1.093						1.121	0.797	0.67	0.751	0.908	0.784	1.064	0.855	1.049									-0.0365259	0.588805	0.863146	0.128293						0.164786	-0.327348	-0.577767	-0.413115	-0.139236
High	P02649	Apolipoprotein E OS=Homo sapiens OX=9606 GN=APOE PE=1 SV=1	29	6	18	6	21	1.31728	0.00974315	1.367	0.855	1.155	0.908	1.211	1.298	1.698	0.993	0.664	0.874	0.893	1.043	0.829	0.736	1.234	0.833	0.835	0.847	0.9	0.588	0.772	0.658	0.821	1.165	0.789	0.736	0.451013	-0.226004	0.207893	-0.139236	0.276199	0.37629	0.763836	-0.0101344	-0.590745	-0.194295	-0.163268	0.0607392	-0.270556	-0.442222
High	Q15080	Neutrophil cytosol factor 4 OS=Homo sapiens OX=9606 GN=NCF4 PE=1 SV=2	12		10		9	1.25381	0.009774	0.982	1.531	0.912	1.087	1.45	1.135	0.988	0.914	1.283	0.929	0.872	1.043	0.852	0.697	0.835	1.182	0.931	1.343	0.795	1.043	0.67	0.959	0.628	0.887	1.037	0.787	-0.0262051	0.614474	-0.132894	0.120352	0.536053	0.182692	-0.0174171	-0.129734	0.359521	-0.106249	-0.1976	0.0607392	-0.231075	-0.520769
High	O75891	Cytosolic 10-formyltetrahydrofolate dehydrogenase OS=Homo sapiens OX=9606 GN=ALDH1L1 PE=1 SV=2	9		8		7	1.21197	0.00975806	0.782	1.176	1.079	0.833	1.395	1.349	0.957	0.886	0.83	0.697	0.814	0.723	0.869	0.818	0.771	1.026	0.974	0.897	0.849	0.86	0.741	0.944	0.927	0.841	0.908	0.815	-0.354759	0.233888	0.109695	-0.263612	0.480265	0.43189	-0.0634092	-0.174621	-0.268817	-0.520769	-0.296899	-0.467932	-0.202572	-0.289827
High	Q969G3	SWI/SNF-related matrix-associated actin-dependent regulator of chromatin subfamily E member 1 OS=Homo sapiens OX=9606 GN=SMARCE1 PE=1 SV=2	3		2		2	1.63469	0.00977868	0.519	1.868	1.385	1.54	1.502	2.258	0.896	0.826	0.659	0.885	0.565	0.648	1.092	0.874	0.674	0.684	0.587	0.604	0.945	0.536	1.162	0.491	1.176	0.772	0.898	0.641	-0.946194	0.901494	0.469886	0.62293	0.586885	1.17505	-0.158429	-0.275786	-0.60165	-0.176251	-0.823677	-0.625934	0.126973	-0.194295
High	P06729	T-cell surface antigen CD2 OS=Homo sapiens OX=9606 GN=CD2 PE=1 SV=2	4	1		4		1.83361	0.00980628	0.534	1.149	1.429	1.655	1.735	3.508	0.953	0.753	0.723	1.034	0.74	0.629	0.992	0.817	1.173	0.435	0.855	0.318	0.968	0.56	0.862	0.694	0.855	0.496	0.878	0.508	-0.905088	0.200379	0.515006	0.726831	0.794936	1.81065	-0.0694519	-0.409278	-0.467932	0.0482362	-0.434403	-0.668868	-0.011588	-0.291592
High	O75874	Isocitrate dehydrogenase [NADP] cytoplasmic OS=Homo sapiens OX=9606 GN=IDH1 PE=1 SV=2	22	6	21	6	19	0.770638	0.00979214	0.942	0.802	0.647	0.532	0.744	0.604	1.036	1.097	1.209	1.024	1.201	1.064	0.955	0.682	1.318	0.941	1.733	1.39	0.967	1.02	0.957	1.141	0.845	1.084	1.264	1.074	-0.086201	-0.318326	-0.628162	-0.910502	-0.426625	-0.72738	0.051024	0.133564	0.273814	0.0342157	0.264236	0.0894982	-0.0664274	-0.552156
Medium	Q8IWG1	Dynein axonemal intermediate chain 3 OS=Homo sapiens OX=9606 GN=DNAI3 PE=1 SV=1	1	1		1		1.89359	0.00982026	0.686	1.638	1.265	1.389	2.988	2.134	0.685	0.637	1.071	0.908	0.83	0.985	0.695	0.623	1.299	1.294	0.879	1.203	0.559	0.218	0.283	0.283	0.573	0.358	0.981	0.491	-0.54372	0.711935	0.339137	0.474047	1.57918	1.09356	-0.545824	-0.650635	0.0989585	-0.139236	-0.268817	-0.0218044	-0.524915	-0.682696
High	O60496	Docking protein 2 OS=Homo sapiens OX=9606 GN=DOK2 PE=1 SV=2	5	1	5		3	2.07079	0.00984045	0.517	1.87	1.089	1.831	2.242	3.747	0.709	0.693	0.587	0.723	0.737	0.745	1.181	1.525	0.749	0.806	0.653	0.798	0.558	0.41	0.607	0.418	0.75	0.473	0.584	0.401	-0.951764	0.903038	0.123004	0.872632	1.16479	1.90574	-0.496142	-0.529073	-0.768568	-0.467932	-0.440263	-0.424688	0.240009	0.608809
High	Q16204	Coiled-coil domain-containing protein 6 OS=Homo sapiens OX=9606 GN=CCDC6 PE=1 SV=2	6		4		4	1.24212	0.00988604	0.681	1.245	1.471	1.214	1.066	1.337	1.113	0.827	0.996	0.964	0.809	0.82	0.939	0.833	0.915	0.703	0.859	0.873	0.97	0.853	0.895	0.895	1.084	0.716	1.153	0.85	-0.554273	0.316146	0.556797	0.279768	0.0922074	0.418999	0.154454	-0.274041	-0.00578235	-0.0528949	-0.305788	-0.286304	-0.0908029	-0.263612
High	Q14331	Protein FRG1 OS=Homo sapiens OX=9606 GN=FRG1 PE=1 SV=1	1		1		1	1.64511	0.00990748	0.962	1.062	1.196	1.088						1.455	0.498	0.695	0.524	0.618	0.492	0.605	0.529	0.476									-0.0558912	0.0867838	0.258217	0.121679						0.541019	-1.00578	-0.524915	-0.932361	-0.694321
High	O14936	Peripheral plasma membrane protein CASK OS=Homo sapiens OX=9606 GN=CASK PE=1 SV=3	6		2		5	1.29532	0.00990113	0.852	1.076	1.27	1.247	0.968	1.358	0.871	0.921	0.716	0.928	0.835	0.832	1	0.842	0.788	0.543	0.724	0.445	1.038	0.594	0.957	0.671	1.015	0.832	0.806	0.681	-0.231075	0.105678	0.344828	0.318461	-0.046921	0.441483	-0.199255	-0.118727	-0.481969	-0.107803	-0.260152	-0.265345	0	-0.248108
High	P03956	Interstitial collagenase OS=Homo sapiens OX=9606 GN=MMP1 PE=1 SV=3	3		2		2	1.46587	0.00994398	0.68	1.474	1.392	1.429	1.219	1.282	1.051	0.927	0.734	0.985	0.722	0.793	0.95	1.318	0.672	0.374	0.632	0.276	1.168	0.661	0.591	0.646	0.925	0.714	0.954	0.747	-0.556393	0.559737	0.477159	0.515006	0.285698	0.358396	0.0717627	-0.109359	-0.446148	-0.0218044	-0.469929	-0.334607	-0.0740006	0.39835
High	P09210	Glutathione S-transferase A2 OS=Homo sapiens OX=9606 GN=GSTA2 PE=1 SV=4	18	4	13	3	14	0.57645	0.00996049	0.448	0.447	0.577	0.664	0.566	0.693	0.767	0.794	0.63	0.628	2.366	0.955	0.957	0.833	1.02	0.506	2.021	0.577	1.724	0.7	0.66	0.726	0.75	0.834	1.862	1.185	-1.15843	-1.16165	-0.793357	-0.590745	-0.821126	-0.529073	-0.382702	-0.332789	-0.666576	-0.671164	1.24245	-0.0664274	-0.0634092	-0.263612
High	Q86Y56	Dynein axonemal assembly factor 5 OS=Homo sapiens OX=9606 GN=DNAAF5 PE=1 SV=4	2		2		2	1.26838	0.0100338	0.752	1.097	1.638	1.457	1.23	1.421	1.22	0.882	1.053	1.006	1.025	0.976	0.996	1.255	0.842	1.195	1.008	0.919	0.885	0.929	0.9	0.907	0.974	0.773	0.781	0.638	-0.411195	0.133564	0.711935	0.543001	0.298658	0.506907	0.286881	-0.181149	0.0745054	0.00863031	0.0356239	-0.0350469	-0.00578235	0.327687
High	Q9UI30	Multifunctional methyltransferase subunit TRM112-like protein OS=Homo sapiens OX=9606 GN=TRMT112 PE=1 SV=1	2		2		2	1.61489	0.0100671	0.924	1.307	1.198	1.307	1.365	2.599	0.986	0.836	0.753	0.472	0.589	0.494	0.55	0.496	1.528	0.316	0.475	0.303	1.027	0.668	1.544	0.732	1.141	1.197	0.983	0.673	-0.114035	0.386259	0.260628	0.386259	0.448901	1.37796	-0.0203404	-0.258425	-0.409278	-1.08314	-0.76366	-1.01742	-0.862496	-1.01159
High	O43707	Alpha-actinin-4 OS=Homo sapiens OX=9606 GN=ACTN4 PE=1 SV=2	53	20	47	23	52	1.23612	0.0101049	0.724	1.206	0.951	1.139	1.423	1.173	0.944	0.821	1.11	0.978	0.791	0.893	1.159	0.657	0.928	0.816	0.938	0.834	0.939	0.759	0.731	0.721	0.77	0.727	1.123	0.739	-0.465938	0.27023	-0.0724828	0.187768	0.508936	0.230203	-0.0831412	-0.284546	0.15056	-0.0320936	-0.33825	-0.163268	0.212881	-0.606035
High	O76096	Cystatin-F OS=Homo sapiens OX=9606 GN=CST7 PE=1 SV=1	1		1			2.90711	0.01013	2.518	2.533	1.412	0.474						0.509	0.668	0.42	0.376	0.377	0.732	0.937	0.613	0.737									1.33228	1.34085	0.49774	-1.07704						-0.974262	-0.58208	-1.25154	-1.4112	-1.40736
High	Q562R1	Beta-actin-like protein 2 OS=Homo sapiens OX=9606 GN=ACTBL2 PE=1 SV=2	7		7		7	1.33202	0.0102387	1.005	1.342	1.548	1.336						1.193	0.934	0.951	0.763	0.961	0.899	1.112	0.891	1.132									0.0071955	0.424385	0.630405	0.41792						0.254594	-0.0985055	-0.0724828	-0.390245	-0.0573917
High	P03950	Angiogenin OS=Homo sapiens OX=9606 GN=ANG PE=1 SV=1	5		4		3	0.785828	0.0103378	0.689	0.608	0.871	0.651	0.447	0.587	0.992	1.111	1.032	0.968	0.777	1.066	0.935	0.969	1.148	0.86	0.718	0.759	1.089	1.105	0.767	1.164	1.128	0.851	1.2	1.293	-0.537424	-0.717857	-0.199255	-0.619271	-1.16165	-0.768568	-0.011588	0.151859	0.045443	-0.046921	-0.364013	0.0922074	-0.0969617	-0.0454314
High	O75487	Glypican-4 OS=Homo sapiens OX=9606 GN=GPC4 PE=1 SV=4	4		4		2	1.35472	0.0103232	1.165	1.374	1.555	1.53	0.976	0.803	0.872	0.977	1.027	1.576	0.743	1.052	0.732	0.785	0.736	0.536	0.702	0.48	0.612	1.051	0.774	0.951	0.66	1.167	0.772	1.003	0.22033	0.458382	0.636915	0.613532	-0.0350469	-0.316528	-0.1976	-0.0335695	0.0384362	0.656268	-0.428566	0.0731347	-0.450084	-0.349235
High	O00754	Lysosomal alpha-mannosidase OS=Homo sapiens OX=9606 GN=MAN2B1 PE=1 SV=3	10		5	1	8	1.47956	0.0105129	1.104	1.029	1.043	0.999	1.293	2.954	0.815	1.043	0.842	1.107	0.864	0.994	1.036	0.908	0.829	0.856	0.814	0.802	0.817	0.466	1.068	0.583	0.976	0.611	0.832	0.636	0.14274	0.041243	0.0607392	-0.00144342	0.370722	1.56267	-0.295128	0.0607392	-0.248108	0.146655	-0.210897	-0.00868224	0.051024	-0.139236
Medium	O95785	Protein Wiz OS=Homo sapiens OX=9606 GN=WIZ PE=1 SV=2	1		1			1.51344	0.0106223	1.099	1.371	1.225	1.635						0.783	0.866	0.767	0.693	0.773	0.86	1.053	0.63	1.499									0.136191	0.455229	0.292782	0.709291						-0.352916	-0.207561	-0.382702	-0.529073	-0.37146
High	P27361	Mitogen-activated protein kinase 3 OS=Homo sapiens OX=9606 GN=MAPK3 PE=1 SV=4	11		9		9	1.23918	0.0106843	0.839	1.142	1.3	1.033	1.611	1.215	1.188	0.775	0.979	0.894	0.834	0.84	1.01	0.924	0.865	0.75	0.952	0.663	1.06	0.896	1.097	0.991	1.123	0.76	0.964	0.745	-0.253257	0.191563	0.378512	0.0468403	0.687956	0.280956	0.248535	-0.367732	-0.0306192	-0.161653	-0.261881	-0.251539	0.0143553	-0.114035
High	Q9UKK3	Protein mono-ADP-ribosyltransferase PARP4 OS=Homo sapiens OX=9606 GN=PARP4 PE=1 SV=3	12		6		9	1.28547	0.0106222	0.782	0.945	1.127	1.446	1.115	1.67	0.867	0.888	0.904	0.94	0.844	0.814	0.92	0.75	0.797	1.066	0.87	0.961	0.902	0.658	0.681	0.646	1.181	0.72	0.932	0.636	-0.354759	-0.0816138	0.172488	0.532068	0.157044	0.739848	-0.205896	-0.171368	-0.145605	-0.0892673	-0.244685	-0.296899	-0.120294	-0.415037
High	P26368	Splicing factor U2AF 65 kDa subunit OS=Homo sapiens OX=9606 GN=U2AF2 PE=1 SV=4	13	3	7	4	8	1.36835	0.0107095	1.466	1.416	1.035	1.183						0.926	0.822	1.084	1.098	0.764	0.689	0.924	0.909	1.17									0.551885	0.501821	0.0496308	0.24245						-0.110916	-0.28279	0.116365	0.134878	-0.388355
High	Q15435	Protein phosphatase 1 regulatory subunit 7 OS=Homo sapiens OX=9606 GN=PPP1R7 PE=1 SV=1	10		6		9	1.46228	0.0108118	0.633	1.229	1.529	1.613	1.485	2.112	0.85	0.827	0.814	0.972	0.858	0.827	1.122	1.181	0.821	0.838	0.922	0.846	0.947	0.618	0.647	0.59	0.955	0.658	0.886	0.64	-0.659723	0.297485	0.612588	0.689746	0.570463	1.07861	-0.234465	-0.274041	-0.296899	-0.0409718	-0.22095	-0.274041	0.166073	0.240009
High	Q9GZS3	SKI8 subunit of superkiller complex protein OS=Homo sapiens OX=9606 GN=SKIC8 PE=1 SV=1	3		3		2	1.29735	0.0108597	1.496	1.285	1.183	0.842	0.918	1.623	0.969	0.737	0.926	0.851	0.736	0.852	0.981	1.084	0.824	1.02	0.909	0.992	0.826	0.552	0.664	0.675	1.018	0.811	0.906	0.828	0.58111	0.361768	0.24245	-0.248108	-0.123434	0.698663	-0.0454314	-0.440263	-0.110916	-0.232769	-0.442222	-0.231075	-0.027675	0.116365
High	A0A075B6I1	Immunoglobulin lambda variable 4-60 OS=Homo sapiens OX=9606 GN=IGLV4-60 PE=3 SV=1	1		1		1	1.81504	0.0109834	0.635	1.22	1.392	2.353	1.946	2.135	0.888	0.564	0.861	0.871	0.573	0.359	0.273	1.58	0.423	0.892	0.642	2.081	1.022	0.265	0.719	0.306	0.67	0.874	0.566	0.366	-0.655172	0.286881	0.477159	1.2345	0.960512	1.09424	-0.171368	-0.826233	-0.215915	-0.199255	-0.803393	-1.47794	-1.87303	0.659925
High	Q5JRA6	Transport and Golgi organization protein 1 homolog OS=Homo sapiens OX=9606 GN=MIA3 PE=1 SV=1	8		3		7	1.48041	0.011208	2.465	1.281	1.639	1.021	1.107	1.555	0.813	0.926	0.957	1.171	0.496	0.932	0.587	1.053	0.943	1.786	0.544	0.838	0.924	0.58	1.015	0.699	1.213	0.584	0.914	0.731	1.30159	0.35727	0.712816	0.0299829	0.146655	0.636915	-0.298673	-0.110916	-0.0634092	0.227741	-1.01159	-0.101598	-0.768568	0.0745054
High	Q99490	Arf-GAP with GTPase, ANK repeat and PH domain-containing protein 2 OS=Homo sapiens OX=9606 GN=AGAP2 PE=1 SV=2	5	4		4		1.41676	0.0112274	0.812	1.502	1.137	1.445	2.162	1.121	1.207	0.993	0.955	0.987	0.988	1.224	0.977	0.846	0.867	0.765	0.811	0.637	0.859	0.532	2.12	0.582	1.03	0.526	0.759	0.601	-0.300448	0.586885	0.185232	0.531069	1.11237	0.164786	0.271426	-0.0101344	-0.0664274	-0.018878	-0.0174171	0.291604	-0.0335695	-0.24127
High	Q96FV0	Leucine-rich repeat-containing protein 46 OS=Homo sapiens OX=9606 GN=LRRC46 PE=2 SV=1	4		4		2	1.19192	0.0112241	1.443	1.196	0.905	0.979	1.171	0.975	1.001	1.066	1.123	0.894	0.973	0.881	0.78	0.945	0.885	1.08	1.057	1.188	0.895	0.94	0.719	0.912	0.734	0.723	1.255	0.763	0.529071	0.258217	-0.14401	-0.0306192	0.227741	-0.0365259	0.00144197	0.0922074	0.167358	-0.161653	-0.0394883	-0.182786	-0.358454	-0.0816138
High	Q12965	Unconventional myosin-Ie OS=Homo sapiens OX=9606 GN=MYO1E PE=1 SV=2	5	1	4	1	3	1.40985	0.0114124	0.873	1.621	1.528	1.363	0.671	0.758	1.217	0.983	0.96	0.82	1.234	0.667	0.534	0.546	0.871	0.6	0.767	0.784	0.681	1.352	0.453	0.925	0.535	1.092	0.713	0.789	-0.195946	0.696884	0.611645	0.446786	-0.575615	-0.39973	0.283329	-0.0247367	-0.0588937	-0.286304	0.303342	-0.584241	-0.905088	-0.873027
High	P42765	3-ketoacyl-CoA thiolase, mitochondrial OS=Homo sapiens OX=9606 GN=ACAA2 PE=1 SV=2	13		13		5	0.769476	0.0114837	0.915	0.752	0.952	0.718	0.442	0.469	0.874	0.974	1.09	0.902	1.052	1.426	1.24	0.914	1.123	1.448	0.749	1.303	0.768	0.9	0.842	1.186	0.82	0.988	0.902	1.077	-0.128156	-0.411195	-0.0709665	-0.477944	-1.17788	-1.09234	-0.194295	-0.0380063	0.124328	-0.148801	0.0731347	0.511974	0.31034	-0.129734
High	Q9BW91	ADP-ribose pyrophosphatase, mitochondrial OS=Homo sapiens OX=9606 GN=NUDT9 PE=1 SV=1	4		4		1	1.28901	0.0115094	1.178	1.276	1.159	1.464						1.083	0.824	0.952	0.859	0.815	0.931	1.197	0.959	1.242									0.23634	0.351628	0.212881	0.549916						0.115033	-0.279284	-0.0709665	-0.21927	-0.295128
High	Q9NY65	Tubulin alpha-8 chain OS=Homo sapiens OX=9606 GN=TUBA8 PE=1 SV=1	11		11		11	1.36465	0.011791	0.97	1.223	0.861	1.199	0.877	2.203	0.713	0.88	1.148	0.643	0.863	0.709	0.636	0.538	0.778	1.044	0.921	1.001	0.753	0.964	0.706	0.969	0.721	0.941	0.848	0.909	-0.0439433	0.290424	-0.215915	0.261832	-0.189351	1.13947	-0.488026	-0.184425	0.199123	-0.637109	-0.212568	-0.496142	-0.652901	-0.894322
High	Q9NUQ8	ATP-binding cassette sub-family F member 3 OS=Homo sapiens OX=9606 GN=ABCF3 PE=1 SV=2	5	3	2	2	2	0.518532	0.0117687	0.494	0.678	0.824	0.693	0.689	1.076	0.914	0.65	0.619	1.565	0.972	2.054	1.196	0.95	0.915	1.287	1.227	1.934	2.198	0.645	4.387	0.611	2.034	0.559	0.906	0.737	-1.01742	-0.560643	-0.279284	-0.529073	-0.537424	0.105678	-0.129734	-0.621488	-0.691989	0.646163	-0.0409718	1.03844	0.258217	-0.0740006
High	Q9H3P7	Golgi resident protein GCP60 OS=Homo sapiens OX=9606 GN=ACBD3 PE=1 SV=4	6		5		6	1.29036	0.0118284	0.846	0.892	2.119	1.421	1.14	1.269	0.923	1.05	1.32	1.127	0.992	1.005	0.913	1.039	0.996	1.165	1.099	0.744	0.816	0.971	0.931	0.839	0.897	0.787	0.997	0.755	-0.24127	-0.164884	1.08338	0.506907	0.189034	0.343692	-0.115597	0.0703893	0.400538	0.172488	-0.011588	0.0071955	-0.131313	0.0551957
High	P11686	Pulmonary surfactant-associated protein C OS=Homo sapiens OX=9606 GN=SFTPC PE=1 SV=2	2		2		2	1.24264	0.0119223	1.065	1.193	1.038	1.04						0.89	0.913	0.756	1.046	0.854	0.935	1.007	0.763	0.687									0.0908534	0.254594	0.0538064	0.0565835						-0.168123	-0.131313	-0.403542	0.0648829	-0.227692
High	Q8IY81	pre-rRNA 2'-O-ribose RNA methyltransferase FTSJ3 OS=Homo sapiens OX=9606 GN=FTSJ3 PE=1 SV=2	1		1		1	1.35007	0.0119828	0.672	1.704	1.185	1.37	1.282	1.232	0.921	0.735	0.944	0.628	0.6	0.814	1.482	0.916	0.771	0.734	0.693	0.863	1.006	0.758	0.829	0.777	0.988	0.597	0.946	0.652	-0.573467	0.768925	0.244887	0.454176	0.358396	0.301002	-0.118727	-0.444184	-0.0831412	-0.671164	-0.736966	-0.296899	0.567545	-0.12658
High	Q13938	Calcyphosin OS=Homo sapiens OX=9606 GN=CAPS PE=1 SV=2	10		9		10	0.711541	0.0120044	0.578	0.684	1.068	0.746	0.633	0.827	1.097	0.773	0.636	0.828	1.315	0.818	0.821	1.666	1.111	0.97	1.828	0.836	1.471	0.855	0.897	0.989	1.013	0.652	1.744	0.88	-0.790859	-0.547932	0.0949116	-0.422752	-0.659723	-0.274041	0.133564	-0.37146	-0.652901	-0.272297	0.395063	-0.289827	-0.284546	0.736388
High	O15382	Branched-chain-amino-acid aminotransferase, mitochondrial OS=Homo sapiens OX=9606 GN=BCAT2 PE=1 SV=2	5		4		3	1.46029	0.0120508	0.706	0.95	0.998	0.904	2.089	1.969	1.18	0.853	0.811	0.921	0.957	0.972	0.941	0.843	1.108	0.609	0.913	0.604	0.927	0.583	0.519	0.558	0.73	0.889	0.888	0.568	-0.50226	-0.0740006	-0.00288828	-0.145605	1.06281	0.977463	0.238787	-0.229382	-0.302226	-0.118727	-0.0634092	-0.0409718	-0.0877334	-0.246395
High	A6NC98	Coiled-coil domain-containing protein 88B OS=Homo sapiens OX=9606 GN=CCDC88B PE=1 SV=1	10		7		6	1.58195	0.0120597	0.595	1.367	1.279	1.484	1.418	2.338	0.781	0.717	0.628	0.888	0.689	0.795	0.758	1.267	0.678	0.511	0.689	0.466	0.867	0.534	1.033	0.625	1.016	0.652	0.705	0.492	-0.749038	0.451013	0.355016	0.569491	0.503858	1.22527	-0.356606	-0.479955	-0.671164	-0.171368	-0.537424	-0.330973	-0.39973	0.341417
High	Q9GZS0	Dynein axonemal intermediate chain 2 OS=Homo sapiens OX=9606 GN=DNAI2 PE=1 SV=2	2		1		2	1.52121	0.0120754	1.072	2.161	1.534	1.772	1.407	1.767	0.857	0.696	0.753	0.684	0.816	0.64	0.962	0.828	0.652	0.77	0.782	0.697	1.297	0.46	1.556	0.568	1.272	0.857	1.235	0.848	0.100305	1.1117	0.617298	0.825379	0.492622	0.821302	-0.222633	-0.522841	-0.409278	-0.547932	-0.293359	-0.643856	-0.0558912	-0.272297
High	O75131	Copine-3 OS=Homo sapiens OX=9606 GN=CPNE3 PE=1 SV=1	18	3	16	4	14	1.24168	0.0122007	0.811	1.276	1.297	1.022	1.264	1.376	1	0.835	0.702	0.936	0.807	0.888	0.998	0.918	0.762	0.661	1.016	0.719	0.945	0.85	0.883	0.859	0.916	0.712	1	0.708	-0.302226	0.351628	0.375178	0.0313952	0.337996	0.46048	0	-0.260152	-0.510457	-0.0954196	-0.309359	-0.171368	-0.00288828	-0.123434
High	Q9NP61	ADP-ribosylation factor GTPase-activating protein 3 OS=Homo sapiens OX=9606 GN=ARFGAP3 PE=1 SV=1	1		1		1	2.22865	0.0122001					2.722	2.237	0.927	0.746	0.866										0.709	0.51	0.789	0.601	0.807	0.607	0.841	0.519					1.44467	1.16157	-0.109359	-0.422752	-0.207561
High	Q04118	Basic salivary proline-rich protein 3 OS=Homo sapiens OX=9606 GN=PRB3 PE=1 SV=2	1		1		1	3.24114	0.0122332	0.228	2.002	1.478	0.77	0.454	0.969	0.421	1.126	7.458	0.313	0.112	0.209	0.263	1.183	0.116	0.292	0.572	0.199	0.704	0.232	1.992	0.23	0.827	0.229	1.059	0.155	-2.13289	1.00144	0.563646	-0.37707	-1.13924	-0.0454314	-1.24811	0.171207	2.89879	-1.67577	-3.15843	-2.25843	-1.92687	0.24245
High	Q8IYS4	Dynein axonemal assembly factor 8 OS=Homo sapiens OX=9606 GN=DNAAF8 PE=1 SV=3	1		1		1	0.734118	0.0122627	1.216	0.614	0.885	0.439	0.754	0.847	0.845	1.044	1.068	0.862	1.411	1.022	0.777	0.872	1.656	1.697	0.987	1.403	0.955	1.594	0.871	1.576	0.896	1.117	0.941	1.206	0.282143	-0.703689	-0.176251	-1.18771	-0.407364	-0.239566	-0.242977	0.0621217	0.0949116	-0.21424	0.496718	0.0313952	-0.364013	-0.1976
High	Q96I99	Succinate--CoA ligase [GDP-forming] subunit beta, mitochondrial OS=Homo sapiens OX=9606 GN=SUCLG2 PE=1 SV=2	6		4		4	0.790014	0.0122857	1.065	0.762	0.784	0.627	0.549	0.616	0.935	1.283	0.853	0.849	0.999	1.096	0.888	0.849	1.466	1.268	0.898	0.981	1.225	0.955	0.688	0.923	1.048	1.295	1.153	1.289	0.0908534	-0.392137	-0.351074	-0.673463	-0.865122	-0.698998	-0.0969617	0.359521	-0.229382	-0.236164	-0.00144342	0.132248	-0.171368	-0.236164
High	Q86YT9	Junctional adhesion molecule-like OS=Homo sapiens OX=9606 GN=JAML PE=1 SV=1	3		3		1	0.61461	0.012415	0.685	0.776	0.808	0.715						1.223	1.283	0.991	1.224	0.719	0.957	1.032	1.512	1.983									-0.545824	-0.365871	-0.307573	-0.483985						0.290424	0.359521	-0.013043	0.291604	-0.475936
High	P51151	Ras-related protein Rab-9A OS=Homo sapiens OX=9606 GN=RAB9A PE=1 SV=1	1		1		1	1.35867	0.0124689	0.755	1.278	1.158	1.33	1.871	1.679	1.093	0.801	1.064	0.817	0.729	0.831	1.239	0.954	0.768	1.031	0.907	1.186	1.057	0.719	0.813	0.618	1.11	0.663	1.302	0.589	-0.405451	0.353888	0.211635	0.411426	0.90381	0.747602	0.128293	-0.320126	0.0894982	-0.291592	-0.456009	-0.26708	0.309176	-0.0679388
High	P26927	Hepatocyte growth factor-like protein OS=Homo sapiens OX=9606 GN=MST1 PE=1 SV=2	12		9		8	1.48433	0.0124675	0.64	1.257	1.076	1.584	1.144	2.411	0.919	0.935	0.729	0.772	0.836	0.707	0.789	0.827	0.924	0.504	0.764	0.429	1.066	0.813	1.149	0.761	1.052	0.577	0.879	0.761	-0.643856	0.329985	0.105678	0.663572	0.194087	1.26963	-0.121863	-0.0969617	-0.456009	-0.373327	-0.258425	-0.500218	-0.341903	-0.274041
High	P00352	Aldehyde dehydrogenase 1A1 OS=Homo sapiens OX=9606 GN=ALDH1A1 PE=1 SV=2	29	9	29	8	28	0.696079	0.0125424	0.725	0.683	0.554	0.52	0.622	0.573	1.187	0.91	1	0.775	1.474	0.93	0.66	0.605	1.203	1.126	1.586	1.094	1.107	1.304	0.658	1.498	0.723	0.854	1.675	1.11	-0.463947	-0.550043	-0.852042	-0.943416	-0.685014	-0.803393	0.24732	-0.136062	0	-0.367732	0.559737	-0.104697	-0.599462	-0.724993
High	P12532	Creatine kinase U-type, mitochondrial OS=Homo sapiens OX=9606 GN=CKMT1B PE=1 SV=1	40	27	2	30	4	1.84246	0.0125951	0.411	1.404	0.81	3.153	1.487	1.744	0.674	0.777	0.731	0.669	0.615	0.703	0.686	0.672	0.424	0.369	0.618	0.387	0.842	0.623	0.76	0.629	0.856	0.992	0.843	0.785	-1.28279	0.489543	-0.304006	1.65673	0.572405	0.8024	-0.56918	-0.364013	-0.452057	-0.579922	-0.701342	-0.508403	-0.54372	-0.573467
High	Q12866	Tyrosine-protein kinase Mer OS=Homo sapiens OX=9606 GN=MERTK PE=1 SV=2	1		1			1.74364	0.0126552	1.417	0.969	1.053	0.979						0.499	0.686	0.581	1.104	0.789	0.657	0.373	0.697	0.315									0.50284	-0.0454314	0.0745054	-0.0306192						-1.00289	-0.54372	-0.78339	0.14274	-0.341903
High	Q9H3R2	Mucin-13 OS=Homo sapiens OX=9606 GN=MUC13 PE=1 SV=3	3		2		3	1.27953	0.0126817	0.655	1.267	1.315	1.293	1.098	0.993	0.822	0.864	1.121	1.111	0.597	1.131	0.975	0.696	0.554	0.648	0.903	0.738	0.82	0.686	0.768	0.784	1.022	0.774	0.96	0.751	-0.610433	0.341417	0.395063	0.370722	0.134878	-0.0101344	-0.28279	-0.210897	0.164786	0.151859	-0.744197	0.177599	-0.0365259	-0.522841
High	O00567	Nucleolar protein 56 OS=Homo sapiens OX=9606 GN=NOP56 PE=1 SV=4	3		1		3	1.95297	0.0127826	0.592	1.759	1.361	1.432	3.513	2.078	0.661	0.555	0.575	0.626	0.6	0.623	0.996	0.978	0.721	0.798	0.624	0.685	0.861	0.539	1.218	0.476	0.901	0.491	0.577	0.401	-0.756331	0.814755	0.444667	0.518031	1.8127	1.0552	-0.597278	-0.84944	-0.798366	-0.675765	-0.736966	-0.682696	-0.00578235	-0.0320936
High	Q96JC1	Vam6/Vps39-like protein OS=Homo sapiens OX=9606 GN=VPS39 PE=1 SV=2	1				1	1.7206	0.0128632					1.165	1.926	0.692	1.457	1.237										0.972	0.537	1.031	0.529	0.767	0.89	0.617	0.68					0.22033	0.945608	-0.531156	0.543001	0.306846
High	Q7Z3B1	Neuronal growth regulator 1 OS=Homo sapiens OX=9606 GN=NEGR1 PE=1 SV=3	2		2		1	1.69593	0.0129049	0.785	1.847	1.531	1.417	2.082	2.344	0.828	0.594	0.622	0.717	0.6	0.547	0.656	0.929	0.521	0.428	0.407	0.38	3.502	0.529	1.355	0.471	0.915	0.376	0.693	0.395	-0.349235	0.885184	0.614474	0.50284	1.05797	1.22897	-0.272297	-0.751465	-0.685014	-0.479955	-0.736966	-0.870387	-0.608232	-0.106249
High	Q08431	Lactadherin OS=Homo sapiens OX=9606 GN=MFGE8 PE=1 SV=3	1		1		1	2.12968	0.0129784	2.494	0.879	0.666	1.041						0.348	0.604	0.588	0.81	0.644	0.627	0.675	0.455	0.616									1.31846	-0.186065	-0.586406	0.0579701						-1.52284	-0.72738	-0.766112	-0.304006	-0.634867
High	Q9H4E7	Differentially expressed in FDCP 6 homolog OS=Homo sapiens OX=9606 GN=DEF6 PE=1 SV=1	4		2		4	1.60439	0.0130446	0.674	1.245	1.175	1.364	2.125	2.309	0.795	0.858	0.587	0.991	0.669	0.923	1.148	0.951	0.64	0.618	0.798	0.561	0.94	0.417	0.927	0.557	1.095	0.628	0.769	0.474	-0.56918	0.316146	0.232661	0.447844	1.08746	1.20727	-0.330973	-0.22095	-0.768568	-0.013043	-0.579922	-0.115597	0.199123	-0.0724828
High	P02787	Serotransferrin OS=Homo sapiens OX=9606 GN=TF PE=1 SV=4	94	28	60	32	60	0.823864	0.0131221	0.886	0.629	0.845	0.626	0.561	0.593	0.764	0.98	0.887	0.906	0.97	0.956	0.881	1.042	1.202	1.033	0.95	0.926	0.868	0.668	0.678	0.727	0.857	1.094	0.748	1.018	-0.174621	-0.668868	-0.242977	-0.675765	-0.833927	-0.753896	-0.388355	-0.0291463	-0.172994	-0.142417	-0.0439433	-0.0649175	-0.182786	0.0593553
High	Q96MX6	Dynein axonemal assembly factor 10 OS=Homo sapiens OX=9606 GN=DNAAF10 PE=1 SV=1	3		2		2	1.28413	0.0132102	1.372	1.144	1.158	0.853						0.889	0.891	0.909	0.742	0.744	1	0.923	0.869	0.965									0.45628	0.194087	0.211635	-0.229382						-0.169745	-0.166503	-0.137648	-0.430509	-0.426625
High	Q9H3U1	Protein unc-45 homolog A OS=Homo sapiens OX=9606 GN=UNC45A PE=1 SV=1	3		3		2	1.385	0.0131738	0.762	1.249	1.581	1.587	1.682	1.378	0.806	0.836	0.715	1.199	0.792	1.023	1.103	0.977	0.683	0.675	0.702	0.74	0.791	0.679	0.613	0.79	0.85	1.144	0.931	0.759	-0.392137	0.320773	0.660837	0.666302	0.750178	0.462576	-0.311148	-0.258425	-0.483985	0.261832	-0.336428	0.0328061	0.141433	-0.0335695
Medium	O94822	E3 ubiquitin-protein ligase listerin OS=Homo sapiens OX=9606 GN=LTN1 PE=1 SV=6	1	1		1		0.822475	0.0132325	1.144	0.904	0.876	0.683	0.676	0.679	0.952	1.118	0.979	0.973	1.273	1.088	0.821	0.901	1.347	1.186	1.09	1.197	0.986	1.189	0.768	1.129	0.832	1.153	1.216	1.249	0.194087	-0.145605	-0.190997	-0.550043	-0.564905	-0.558517	-0.0709665	0.16092	-0.0306192	-0.0394883	0.348232	0.121679	-0.284546	-0.150401
High	P46939	Utrophin OS=Homo sapiens OX=9606 GN=UTRN PE=1 SV=2	17		9		12	1.24298	0.0131828	0.745	1.42	0.865	0.815	1.153	1.285	0.839	0.932	0.933	0.755	1.001	0.731	0.929	0.65	0.867	1.085	1.029	0.851	0.728	0.624	0.69	0.607	0.788	0.765	0.819	0.738	-0.424688	0.505891	-0.209228	-0.295128	0.205393	0.361768	-0.253257	-0.101598	-0.100051	-0.405451	0.00144197	-0.452057	-0.106249	-0.621488
High	Q5PSV4	Breast cancer metastasis-suppressor 1-like protein OS=Homo sapiens OX=9606 GN=BRMS1L PE=1 SV=2	2	2		1		1.69343	0.0131976	1.089	1.066	0.907	1.27	3.878	0.902	0.676	0.715	1.271	1.169	0.877	0.782	0.619	0.54	0.663	1.013	0.701	1.019	0.499	1.102	0.527	0.975	0.706	0.771	0.572	0.598	0.123004	0.0922074	-0.140826	0.344828	1.95531	-0.148801	-0.564905	-0.483985	0.345964	0.225275	-0.189351	-0.354759	-0.691989	-0.888969
High	Q9UKY3	Putative inactive carboxylesterase 4 OS=Homo sapiens OX=9606 GN=CES1P1 PE=5 SV=2	4		4		4	0.649922	0.0131929	1.306	0.838	0.645	0.707	0.543	0.358	1.063	0.623	1.006	0.897	0.883	1.47	2.056	1.123	1.139	1.38	0.995	1.439	0.968	2.25	0.499	1.868	0.889	0.838	1.128	0.781	0.385155	-0.254978	-0.632629	-0.500218	-0.880976	-1.48197	0.0881416	-0.682696	0.00863031	-0.15682	-0.179515	0.555816	1.03984	0.167358
High	Q8IVD9	NudC domain-containing protein 3 OS=Homo sapiens OX=9606 GN=NUDCD3 PE=1 SV=3	4		4		3	1.52112	0.013248	0.642	1.864	1.318	1.755	1.474	1.735	0.685	0.702	0.823	0.726	0.574	0.701	0.803	0.782	0.632	0.667	0.683	0.539	0.93	0.761	1.415	0.829	1.334	0.772	0.832	0.677	-0.639355	0.898402	0.39835	0.811471	0.559737	0.794936	-0.545824	-0.510457	-0.281036	-0.461959	-0.800877	-0.512514	-0.316528	-0.354759
High	Q96EW2	HSPB1-associated protein 1 OS=Homo sapiens OX=9606 GN=HSPBAP1 PE=1 SV=1	1				1	1.72691	0.013271					2.066	1.328	1.338	0.708	0.806										0.73	0.672	0.571	0.743	0.617	0.924	0.74	0.79					1.04684	0.409255	0.420078	-0.498179	-0.311148
High	O00487	26S proteasome non-ATPase regulatory subunit 14 OS=Homo sapiens OX=9606 GN=PSMD14 PE=1 SV=1	3		2		3	0.709274	0.0134611	1.072	0.691	0.797	0.511						0.887	0.986	1.026	1.239	1.219	0.824	1.216	1.085	1.26									0.100305	-0.533242	-0.327348	-0.968605						-0.172994	-0.0203404	0.0370307	0.309176	0.285698
High	Q9NZM3	Intersectin-2 OS=Homo sapiens OX=9606 GN=ITSN2 PE=1 SV=3	10	4	3	4	2	1.3516	0.0136335	1.132	1.094	0.913	1.429	1.085	1.827	1.266	0.785	0.964	0.859	0.935	1.526	0.658	0.859	0.888	1.372	0.716	1.244	0.724	0.597	0.929	0.725	0.73	0.587	0.852	0.466	0.178874	0.129613	-0.131313	0.515006	0.117695	0.869477	0.340277	-0.349235	-0.0528949	-0.21927	-0.0969617	0.609755	-0.603841	-0.21927
High	P22792	Carboxypeptidase N subunit 2 OS=Homo sapiens OX=9606 GN=CPN2 PE=1 SV=3	12	2	10		9	1.31033	0.0135959	2.184	1.12	0.91	0.882	0.844	1.178	0.934	0.907	1.149	0.703	1.05	0.7	0.723	1.059	0.796	0.871	0.882	0.721	0.859	0.748	1.306	0.888	0.896	0.781	0.76	0.828	1.12697	0.163499	-0.136062	-0.181149	-0.244685	0.23634	-0.0985055	-0.140826	0.200379	-0.508403	0.0703893	-0.514573	-0.467932	0.0827026
High	P01037	Cystatin-SN OS=Homo sapiens OX=9606 GN=CST1 PE=1 SV=3	7	1	4	1	7	0.738476	0.0137268	1.069	0.599	0.668	0.431	0.74	0.636	0.922	1.099	1.446	0.712	1.328	1.07	0.982	0.845	1.954	1.776	1.012	1.559	0.968	1.172	0.912	1.069	0.989	1.046	1.011	1.06	0.0962619	-0.739372	-0.58208	-1.21424	-0.434403	-0.652901	-0.117161	0.136191	0.532068	-0.490051	0.409255	0.0976108	-0.0262051	-0.242977
High	O95445	Apolipoprotein M OS=Homo sapiens OX=9606 GN=APOM PE=1 SV=2	6	1	4	3	6	1.49061	0.0137512	1.649	1.054	1.441	1.106	0.655	1.021	1.048	1.308	0.797	0.673	1.151	0.731	0.533	0.928	1.235	0.267	0.656	0.237	0.977	0.535	0.641	0.651	1.163	0.93	0.608	0.856	0.721591	0.0758749	0.52707	0.145351	-0.610433	0.0299829	0.0676387	0.387363	-0.327348	-0.571322	0.202888	-0.452057	-0.907793	-0.107803
High	O14776	Transcription elongation regulator 1 OS=Homo sapiens OX=9606 GN=TCERG1 PE=1 SV=2	6		6		1	1.36014	0.0137153	0.793	1.25	1.106	1.276						0.797	1.044	0.771	0.726	0.724	0.737	0.942	0.666	0.913									-0.334607	0.321928	0.145351	0.351628						-0.327348	0.0621217	-0.375197	-0.461959	-0.465938
High	Q9Y2W2	WW domain-binding protein 11 OS=Homo sapiens OX=9606 GN=WBP11 PE=1 SV=1	3		3		1	2.5908	0.01378	1.865	3.379	0.725	0.774						0.49	0.575	0.915	0.553	0.909	0.518	0.691	0.491	0.714									0.899176	1.7566	-0.463947	-0.369595						-1.02915	-0.798366	-0.128156	-0.854649	-0.137648
High	P39656	Dolichyl-diphosphooligosaccharide--protein glycosyltransferase 48 kDa subunit OS=Homo sapiens OX=9606 GN=DDOST PE=1 SV=4	1		1		1	1.55869	0.0138312	0.749	1.188	1.242	1.264	1.94	2.329	0.679	0.69	0.71	0.75	0.776	0.691	1.101	0.954	0.854	0.752	0.683	0.549	0.778	0.58	1.207	0.529	1.052	0.603	0.764	0.454	-0.416962	0.248535	0.312665	0.337996	0.956057	1.21971	-0.558517	-0.535332	-0.494109	-0.415037	-0.365871	-0.533242	0.138814	-0.0679388
High	Q6WKZ4	Rab11 family-interacting protein 1 OS=Homo sapiens OX=9606 GN=RAB11FIP1 PE=1 SV=3	12		11		7	1.55773	0.0138188	0.647	1.181	1.336	1.294	1.229	2.738	0.782	0.887	0.659	0.819	0.747	0.835	1.344	1.206	0.743	0.496	0.767	0.454	0.808	0.54	0.817	0.653	0.884	0.635	0.774	0.517	-0.628162	0.240009	0.41792	0.371838	0.297485	1.45312	-0.354759	-0.172994	-0.60165	-0.288065	-0.42082	-0.260152	0.426533	0.27023
High	Q92541	RNA polymerase-associated protein RTF1 homolog OS=Homo sapiens OX=9606 GN=RTF1 PE=1 SV=4	3		3			1.56248	0.0138149	0.694	1.227	1.357	1.815						0.888	0.825	0.763	0.895	0.901	0.731	0.757	0.852	0.722									-0.526992	0.295135	0.440421	0.85997						-0.171368	-0.277534	-0.390245	-0.16004	-0.150401
High	Q02809	Procollagen-lysine,2-oxoglutarate 5-dioxygenase 1 OS=Homo sapiens OX=9606 GN=PLOD1 PE=1 SV=2	4		4			1.43532	0.0139262	0.922	1.246	1.644	1.447						1.431	0.793	0.906	0.88	0.863	0.761	0.858	0.89	0.862									-0.117161	0.317304	0.71721	0.533065						0.517024	-0.334607	-0.142417	-0.184425	-0.212568
High	Q9Y6G9	Cytoplasmic dynein 1 light intermediate chain 1 OS=Homo sapiens OX=9606 GN=DYNC1LI1 PE=1 SV=3	12		10		7	1.30156	0.0142435	0.967	1.244	1.135	1.3	1.391	1.039	1.304	0.978	0.632	0.998	0.9	0.827	0.855	0.8	0.744	1.001	0.991	1.243	0.992	0.497	0.494	0.609	0.864	0.881	0.859	0.943	-0.0484122	0.314986	0.182692	0.378512	0.476122	0.0551957	0.382944	-0.0320936	-0.662004	-0.00288828	-0.152003	-0.274041	-0.226004	-0.321928
High	P28482	Mitogen-activated protein kinase 1 OS=Homo sapiens OX=9606 GN=MAPK1 PE=1 SV=3	13		12		12	1.29018	0.0142273	0.927	1.233	1.112	1.215	1.294	1.496	1.095	0.774	0.771	0.953	1.021	0.928	1.035	0.825	0.978	0.787	0.961	0.796	0.956	0.518	0.782	0.715	0.727	0.612	1.357	0.568	-0.109359	0.302173	0.153157	0.280956	0.371838	0.58111	0.130931	-0.369595	-0.375197	-0.0694519	0.0299829	-0.107803	0.0496308	-0.277534
High	P05089	Arginase-1 OS=Homo sapiens OX=9606 GN=ARG1 PE=1 SV=2	17	5	10	5	12	1.24528	0.0144013	0.973	1.471	0.878	1.284	1.293	1.171	0.869	0.876	1.252	0.895	0.845	1.031	0.786	0.781	0.837	1.491	0.687	0.641	0.821	0.786	1.253	1.01	0.801	0.912	0.799	0.894	-0.0394883	0.556797	-0.187707	0.360645	0.370722	0.227741	-0.202572	-0.190997	0.324235	-0.16004	-0.242977	0.0440443	-0.347399	-0.356606
High	Q53F19	Nuclear cap-binding protein subunit 3 OS=Homo sapiens OX=9606 GN=NCBP3 PE=1 SV=2	2		1		1	2.16705	0.0143709	0.227	2.429	2.267	2.228	1.542	1.68	1.06	0.794	0.76	0.948	0.522	0.514	0.541	0.57	0.526	0.2	0.355	0.129	0.924	0.806	0.977	0.96	1.285	0.567	0.936	0.56	-2.13924	1.28036	1.18078	1.15575	0.624803	0.748461	0.0840643	-0.332789	-0.395929	-0.077041	-0.937878	-0.96016	-0.8863	-0.810966
High	P08185	Corticosteroid-binding globulin OS=Homo sapiens OX=9606 GN=SERPINA6 PE=1 SV=1	13	3	9	2	9	1.17241	0.01442	1.12	1.189	0.963	1.129	0.982	1.2	0.796	0.956	1.115	0.885	1.044	0.893	0.793	0.67	1.077	1.075	0.905	1.179	0.837	0.835	0.784	0.87	0.683	1.029	0.809	0.857	0.163499	0.249749	-0.0543923	0.175045	-0.0262051	0.263034	-0.32916	-0.0649175	0.157044	-0.176251	0.0621217	-0.163268	-0.334607	-0.577767
High	Q53FA7	Quinone oxidoreductase PIG3 OS=Homo sapiens OX=9606 GN=TP53I3 PE=1 SV=2	11		7		11	1.25355	0.0145788	0.72	1.391	1.002	1.202	1.155	1.305	1.029	0.842	1.02	0.924	0.836	0.825	0.992	1.07	0.87	0.533	0.922	0.5	1.014	0.787	0.934	0.946	0.961	0.746	0.913	0.792	-0.473931	0.476122	0.00288251	0.265437	0.207893	0.38405	0.041243	-0.248108	0.0285692	-0.114035	-0.258425	-0.277534	-0.011588	0.0976108
High	Q9NY25	C-type lectin domain family 5 member A OS=Homo sapiens OX=9606 GN=CLEC5A PE=1 SV=1	2		2			1.58056	0.0147234	0.619	1.228	1.054	1.167						0.724	0.724	0.678	0.79	0.644	0.757	0.485	0.598	0.391									-0.691989	0.296311	0.0758749	0.222805						-0.465938	-0.465938	-0.560643	-0.340075	-0.634867
High	Q9P2X3	Protein IMPACT OS=Homo sapiens OX=9606 GN=IMPACT PE=1 SV=2	4		3		3	1.39098	0.0147355	0.788	1.248	1.333	1.777	1.323	1.921	0.937	0.735	0.878	0.675	0.765	0.724	0.868	0.745	0.735	0.735	0.933	0.608	1.007	0.792	1.868	0.772	0.994	0.802	1.079	0.754	-0.343732	0.319618	0.414677	0.829444	0.403813	0.941858	-0.093879	-0.444184	-0.187707	-0.567041	-0.386468	-0.465938	-0.204233	-0.424688
High	P63010	AP-2 complex subunit beta OS=Homo sapiens OX=9606 GN=AP2B1 PE=1 SV=1	15	1	10	2	10	0.856014	0.0148837	0.726	0.75	1.113	0.695	1.057	0.85	1.049	0.884	1.167	0.965	1.018	0.903	1.2	0.884	1.088	1.255	1.192	1.127	1.011	1.002	1.311	1.117	1.263	0.952	1.094	0.913	-0.461959	-0.415037	0.154454	-0.524915	0.0799754	-0.234465	0.0690147	-0.177882	0.222805	-0.0513992	0.0257376	-0.147202	0.263034	-0.177882
Medium	Q06413	Myocyte-specific enhancer factor 2C OS=Homo sapiens OX=9606 GN=MEF2C PE=1 SV=1	1	1		1		1.66732	0.0149006	0.765	1.321	1.323	1.942						0.823	0.513	0.919	1.014	0.836	0.664	1.03	0.672	0.75									-0.386468	0.40163	0.403813	0.957543						-0.281036	-0.962969	-0.121863	0.0200577	-0.258425
High	Q9UID3	Vacuolar protein sorting-associated protein 51 homolog OS=Homo sapiens OX=9606 GN=VPS51 PE=1 SV=2	1				1	0.402743	0.0149452					0.557	0.676	0.601	0.742	0.728										1.153	2.543	1.758	2.291	2.999	0.612	0.935	0.835					-0.844251	-0.564905	-0.734563	-0.430509	-0.45799
High	Q5JSP0	FYVE, RhoGEF and PH domain-containing protein 3 OS=Homo sapiens OX=9606 GN=FGD3 PE=1 SV=1	2		1		2	2.59519	0.0149285					2.475	2.314	0.775	0.836	0.474										0.651	0.534	0.499	0.439	0.717	0.547	0.403	0.448					1.30743	1.21039	-0.367732	-0.258425	-1.07704
High	P13639	Elongation factor 2 OS=Homo sapiens OX=9606 GN=EEF2 PE=1 SV=4	44		42		38	0.809144	0.0149728	0.585	0.721	0.753	1	0.774	0.5	1.07	1.108	1.093	0.828	1.074	1.121	1.11	0.85	0.974	0.899	1.428	1.112	0.953	1.132	0.82	1.192	0.826	0.933	1.222	1.277	-0.773491	-0.471929	-0.409278	0	-0.369595	-1	0.0976108	0.147958	0.128293	-0.272297	0.102994	0.164786	0.15056	-0.234465
High	Q15811	Intersectin-1 OS=Homo sapiens OX=9606 GN=ITSN1 PE=1 SV=3	2		1		2	1.26799	0.0150049	0.925	1.447	1.655	1.366	1.253	1.311	1.132	0.858	0.897	0.918	0.735	0.798	1.168	0.978	0.883	0.889	0.735	0.765	0.962	1.372	1.194	1.144	0.898	0.726	1.264	0.725	-0.112475	0.533065	0.726831	0.449957	0.325386	0.390668	0.178874	-0.22095	-0.15682	-0.123434	-0.444184	-0.325539	0.22404	-0.0320936
High	P50749	Ras association domain-containing protein 2 OS=Homo sapiens OX=9606 GN=RASSF2 PE=1 SV=1	6	3	1	3	1	1.63509	0.0150181	0.754	1.883	1.437	1.276						1.026	0.556	0.941	0.942	0.843	0.764	0.93	0.672	0.688									-0.407364	0.913033	0.52306	0.351628						0.0370307	-0.846843	-0.0877334	-0.086201	-0.246395
High	Q6NZY4	Zinc finger CCHC domain-containing protein 8 OS=Homo sapiens OX=9606 GN=ZCCHC8 PE=1 SV=2	1		1			1.87243	0.0150862	0.765	1.418	1.755	2.003						0.825	0.653	0.588	1.208	1.246	0.487	0.652	0.604	0.876									-0.386468	0.503858	0.811471	1.00216						-0.277534	-0.614845	-0.766112	0.27262	0.317304
High	Q03169	Tumor necrosis factor alpha-induced protein 2 OS=Homo sapiens OX=9606 GN=TNFAIP2 PE=1 SV=2	3		3		2	1.37726	0.0150698	0.766	1.357	1.395	1.05	1.439	1.996	0.975	0.793	0.854	0.835	0.612	0.745	1.371	1.056	0.607	0.634	0.734	0.669	0.984	0.825	1.223	0.848	1.144	0.723	0.954	0.608	-0.384584	0.440421	0.480265	0.0703893	0.525067	0.997112	-0.0365259	-0.334607	-0.227692	-0.260152	-0.708396	-0.424688	0.455229	0.0786098
High	P30086	Phosphatidylethanolamine-binding protein 1 OS=Homo sapiens OX=9606 GN=PEBP1 PE=1 SV=3	10		10		10	0.824319	0.0151024	1.219	1.204	0.832	0.862	0.835	0.742	1.008	0.918	1.04	1.123	1.129	1.07	0.95	1.204	1.195	1.21	1.231	1.57	1.053	1.364	0.757	1.448	0.854	1.192	1.3	1.194	0.285698	0.267835	-0.265345	-0.21424	-0.260152	-0.430509	0.0114956	-0.123434	0.0565835	0.167358	0.175045	0.0976108	-0.0740006	0.267835
High	P55042	GTP-binding protein RAD OS=Homo sapiens OX=9606 GN=RRAD PE=1 SV=2	3		2		2	1.86964	0.0152559	0.363	2.334	2.441	2.468	1.175	1.006	0.703	0.918	1.22	0.929	0.56	0.601	0.646	0.683	0.447	0.34	0.732	0.309	0.676	1.621	0.712	1.43	0.656	0.998	0.642	0.776	-1.46196	1.2228	1.28747	1.30334	0.232661	0.00863031	-0.508403	-0.123434	0.286881	-0.106249	-0.836501	-0.734563	-0.630394	-0.550043
High	O43395	U4/U6 small nuclear ribonucleoprotein Prp3 OS=Homo sapiens OX=9606 GN=PRPF3 PE=1 SV=2	2	1	1		2	1.2937	0.0152307	1.05	1.802	1.286	1.278	0.92	1.667	0.975	1.017	0.699	0.854	0.825	0.83	0.776	0.905	0.987	1.011	0.838	1.012	1.044	0.75	1.208	0.719	1.196	0.81	0.991	0.858	0.0703893	0.849599	0.362891	0.353888	-0.120294	0.737254	-0.0365259	0.0243197	-0.516636	-0.227692	-0.277534	-0.268817	-0.365871	-0.14401
High	Q9H425	Uncharacterized protein C1orf198 OS=Homo sapiens OX=9606 GN=C1orf198 PE=1 SV=1	2				2	1.83085	0.0152951					1.381	1.61	0.711	0.586	1.557										0.639	0.487	0.68	0.527	0.846	0.716	0.73	0.483					0.465713	0.687061	-0.492079	-0.771027	0.638769
Medium	Q9NSU2	Three-prime repair exonuclease 1 OS=Homo sapiens OX=9606 GN=TREX1 PE=1 SV=2	1	1				0.257856	0.0153555	0.235	0.169	0.237	0.402						1.706	1.019	0.839	2.369	0.418	1.002	0.18	0.524	1.044									-2.08927	-2.5649	-2.07704	-1.31473						0.770618	0.0271541	-0.253257	1.24428	-1.25843
High	P31146	Coronin-1A OS=Homo sapiens OX=9606 GN=CORO1A PE=1 SV=4	19		17		17	1.53547	0.0154308	0.4	0.964	1.317	1.853	1.033	1.546	0.925	0.877	0.843	1.005	0.748	0.761	0.772	0.732	0.696	0.429	0.865	0.454	0.862	0.335	0.666	0.374	0.826	0.872	0.884	0.723	-1.32193	-0.0528949	0.397255	0.889863	0.0468403	0.62854	-0.112475	-0.189351	-0.246395	0.0071955	-0.41889	-0.394032	-0.373327	-0.450084
Medium	Q96CG8	Collagen triple helix repeat-containing protein 1 OS=Homo sapiens OX=9606 GN=CTHRC1 PE=1 SV=1	1				1	2.10345	0.0154787					0.946	1.243	0.488	1.051	0.964										0.29	0.302	0.554	0.189	1.05	0.344	0.655	0.185					-0.0800879	0.313826	-1.03505	0.0717627	-0.0528949
High	Q9BVC6	Transmembrane protein 109 OS=Homo sapiens OX=9606 GN=TMEM109 PE=1 SV=1	1		1		1	1.67487	0.0155367	0.819	1.502	1.38	2.132						0.971	0.742	0.728	1.113	0.753	0.671	0.908	0.694	1.256									-0.288065	0.586885	0.464668	1.09221						-0.0424568	-0.430509	-0.45799	0.154454	-0.409278
High	Q9BW83	Intraflagellar transport protein 27 homolog OS=Homo sapiens OX=9606 GN=IFT27 PE=1 SV=1	8		6		6	0.70926	0.0156589	0.789	0.545	0.674	0.583	0.686	0.593	0.958	0.985	1.072	0.732	1.593	0.908	0.75	0.896	1.383	1.361	1.952	1.287	0.74	1.037	0.672	1.213	0.649	0.852	1.193	1.118	-0.341903	-0.875672	-0.56918	-0.778432	-0.54372	-0.753896	-0.0619024	-0.0218044	0.100305	-0.450084	0.671746	-0.139236	-0.415037	-0.158429
High	Q9BW30	Tubulin polymerization-promoting protein family member 3 OS=Homo sapiens OX=9606 GN=TPPP3 PE=1 SV=1	15		14		15	0.617498	0.0156152	0.553	0.628	0.726	0.552	0.555	0.54	1.162	0.702	0.588	0.714	1.543	0.717	0.864	1.855	1.628	0.696	2.234	0.509	1.41	0.669	0.663	0.97	0.807	0.738	1.568	0.787	-0.854649	-0.671164	-0.461959	-0.85726	-0.84944	-0.888969	0.21661	-0.510457	-0.766112	-0.486004	0.625738	-0.479955	-0.210897	0.891419
High	Q13576	Ras GTPase-activating-like protein IQGAP2 OS=Homo sapiens OX=9606 GN=IQGAP2 PE=1 SV=4	18	1	11		13	1.33933	0.0158673	0.848	1.502	0.751	0.801	1.518	1.619	0.881	0.739	0.987	0.873	0.782	0.748	0.801	0.787	0.769	0.997	0.899	0.943	0.892	0.663	1.05	0.547	0.889	0.644	0.789	0.531	-0.237864	0.586885	-0.413115	-0.320126	0.602172	0.695103	-0.182786	-0.436354	-0.018878	-0.195946	-0.354759	-0.41889	-0.320126	-0.345564
Medium	Q15554	Telomeric repeat-binding factor 2 OS=Homo sapiens OX=9606 GN=TERF2 PE=1 SV=3	1		1			1.64073	0.0158958	1.035	1.382	0.994	1.369						1.513	0.534	0.752	0.506	0.557	0.45	0.734	0.717	0.792									0.0496308	0.466758	-0.00868224	0.453122						0.597412	-0.905088	-0.411195	-0.982791	-0.844251
High	P34741	Syndecan-2 OS=Homo sapiens OX=9606 GN=SDC2 PE=1 SV=2	13	9		13		1.31107	0.0159614	0.94	1.222	1.003	1.104	1.194	1.265	1.02	0.893	1.025	1.549	0.74	1.01	1.106	0.936	0.672	0.431	0.755	0.353	0.899	0.824	0.552	0.735	0.773	0.747	1.212	0.632	-0.0892673	0.289244	0.00432161	0.14274	0.255803	0.339137	0.0285692	-0.163268	0.0356239	0.631337	-0.434403	0.0143553	0.145351	-0.0954196
High	Q9H741	SREBP regulating gene protein OS=Homo sapiens OX=9606 GN=SPRING1 PE=1 SV=1	2		2		1	2.73472	0.0160408	0.751	4.309	1.163	0.914						0.816	0.555	0.549	0.61	0.638	0.588	0.843	0.517	0.756									-0.413115	2.10735	0.217851	-0.129734						-0.293359	-0.84944	-0.865122	-0.713119	-0.648372
Medium	Q14241	Elongin-A OS=Homo sapiens OX=9606 GN=ELOA PE=1 SV=2	1				1	1.92067	0.0162056					1.963	2.125	1.244	0.874	0.64										0.987	0.627	0.52	0.794	0.791	0.584	0.786	0.614					0.97306	1.08746	0.314986	-0.194295	-0.643856
High	Q96A49	Synapse-associated protein 1 OS=Homo sapiens OX=9606 GN=SYAP1 PE=1 SV=1	8		7		5	1.37639	0.0162636	0.923	1.244	0.896	0.952	2.308	1.574	0.876	0.703	1.1	0.947	0.839	0.864	0.881	0.946	0.805	0.86	0.949	1.007	0.902	0.752	1.034	0.648	0.973	0.661	0.91	0.536	-0.115597	0.314986	-0.158429	-0.0709665	1.20664	0.654436	-0.190997	-0.508403	0.137504	-0.0785637	-0.253257	-0.210897	-0.182786	-0.0800879
High	Q07021	Complement component 1 Q subcomponent-binding protein, mitochondrial OS=Homo sapiens OX=9606 GN=C1QBP PE=1 SV=1	5		4		5	0.731142	0.0162853	0.854	0.781	0.926	0.638	0.463	0.454	0.875	1.046	0.863	0.741	0.833	1.305	1.188	0.886	1.105	1.314	0.615	1.2	1.177	1.468	0.836	1.315	0.938	0.743	1.521	0.641	-0.227692	-0.356606	-0.110916	-0.648372	-1.11092	-1.13924	-0.192645	0.0648829	-0.212568	-0.432455	-0.263612	0.38405	0.248535	-0.174621
High	Q6JBY9	CapZ-interacting protein OS=Homo sapiens OX=9606 GN=RCSD1 PE=1 SV=1	10		7		8	1.96397	0.0162493	0.328	0.977	2.159	2.099	1.099	2.886	0.8	0.798	0.546	1.381	0.542	0.847	0.737	0.713	0.512	0.374	0.668	0.353	0.811	0.536	0.688	0.503	0.873	0.534	0.657	0.516	-1.60823	-0.0335695	1.11036	1.0697	0.136191	1.52907	-0.321928	-0.325539	-0.873027	0.465713	-0.883635	-0.239566	-0.440263	-0.488026
High	A0A075B6J6	Immunoglobulin lambda variable 3-22 OS=Homo sapiens OX=9606 GN=IGLV3-22 PE=3 SV=1	1		1		1	1.39619	0.0162919	0.797	1.758	1.41	1.814	1.153	1.618	0.878	0.868	0.94	0.853	0.848	0.958	0.933	0.901	0.773	0.54	0.983	0.585	1.126	0.553	1.634	0.666	1.357	0.827	0.97	0.694	-0.327348	0.813935	0.495695	0.859174	0.205393	0.694212	-0.187707	-0.204233	-0.0892673	-0.229382	-0.237864	-0.0619024	-0.100051	-0.150401
High	Q13136	Liprin-alpha-1 OS=Homo sapiens OX=9606 GN=PPFIA1 PE=1 SV=1	6	4	1	1	2	1.5651	0.0163809	0.911	1.448	1.482	1.376						0.891	0.608	0.632	0.727	1.143	0.991	0.589	1.271	0.648									-0.134477	0.534062	0.567545	0.46048						-0.166503	-0.717857	-0.662004	-0.459973	0.192825
High	Q5JTV8	Torsin-1A-interacting protein 1 OS=Homo sapiens OX=9606 GN=TOR1AIP1 PE=1 SV=2	3		3		2	1.40651	0.0164585	0.741	1.147	1.383	1.094	1.505	2.008	1.368	0.852	0.772	0.831	0.674	0.67	1.484	1.389	0.778	0.683	0.705	0.652	1.058	0.674	1.349	0.663	1.069	0.578	0.796	0.545	-0.432455	0.197865	0.467801	0.129613	0.589763	1.00576	0.452068	-0.231075	-0.373327	-0.26708	-0.56918	-0.577767	0.569491	0.474047
High	A0A0B4J2H0	Immunoglobulin heavy variable 1-69D OS=Homo sapiens OX=9606 GN=IGHV1-69D PE=1 SV=1	6	1	5	1	5	0.801272	0.0164186	1.032	0.94	1.054	1.042	0.692	0.714	0.909	1.057	0.994	0.984	1.027	0.982	1.063	0.93	1.2	1.785	0.996	2.064	1.051	1.055	1.09	1.093	1.11	1.279	1.075	1.098	0.045443	-0.0892673	0.0758749	0.0593553	-0.531156	-0.486004	-0.137648	0.0799754	-0.00868224	-0.0232698	0.0384362	-0.0262051	0.0881416	-0.104697
High	Q92851	Caspase-10 OS=Homo sapiens OX=9606 GN=CASP10 PE=1 SV=3	1		1		1	1.44278	0.016401	0.813	1.515	1.181	1.408						0.735	0.747	0.705	1.065	1.114	0.689	0.87	0.846	0.897									-0.298673	0.599318	0.240009	0.493647						-0.444184	-0.42082	-0.504305	0.0908534	0.155749
Medium	Q99487	Platelet-activating factor acetylhydrolase 2, cytoplasmic OS=Homo sapiens OX=9606 GN=PAFAH2 PE=1 SV=1	1		1			1.6722	0.0165824	1.755	1.549	1.515	0.674						0.95	0.769	0.98	0.617	0.662	0.691	0.931	0.826	0.965									0.811471	0.631337	0.599318	-0.56918						-0.0740006	-0.378944	-0.0291463	-0.696658	-0.595097
High	Q13637	Ras-related protein Rab-32 OS=Homo sapiens OX=9606 GN=RAB32 PE=1 SV=3	3		3		1	1.38868	0.0165919	1.424	1.126	1.704	1.189						1.31	0.924	1.225	1.061	0.699	0.897	0.788	1.005	0.91									0.509949	0.171207	0.768925	0.249749						0.389567	-0.114035	0.292782	0.0854247	-0.516636
High	O95466	Formin-like protein 1 OS=Homo sapiens OX=9606 GN=FMNL1 PE=1 SV=3	14		12		3	1.55968	0.0167329	0.488	1.435	0.988	1.083	1.528	2.184	0.894	0.748	0.601	0.616	0.687	0.658	0.794	0.874	0.63	0.442	0.622	0.416	0.792	0.506	0.846	0.524	1.438	0.591	0.668	0.945	-1.03505	0.521051	-0.0174171	0.115033	0.611645	1.12697	-0.161653	-0.41889	-0.734563	-0.698998	-0.541618	-0.603841	-0.332789	-0.194295
High	Q02487	Desmocollin-2 OS=Homo sapiens OX=9606 GN=DSC2 PE=1 SV=1	10		5		8	1.30796	0.016836	1.663	1.344	1.003	1.184	0.805	0.825	0.896	0.786	1.772	0.84	0.718	0.771	1.145	0.974	0.788	0.912	0.825	1.095	0.695	0.915	0.995	1.089	0.793	0.766	0.803	0.719	0.733788	0.426533	0.00432161	0.243669	-0.312939	-0.277534	-0.158429	-0.347399	0.825379	-0.251539	-0.477944	-0.375197	0.195348	-0.0380063
High	P51153	Ras-related protein Rab-13 OS=Homo sapiens OX=9606 GN=RAB13 PE=1 SV=1	4		4		3	1.4162	0.0168959	0.982	1.126	0.835	2.012	1.415	1.105	0.722	1.443	1.086	0.638	1.15	0.927	0.622	0.556	1.492	0.803	0.725	0.527	0.791	0.757	0.398	0.849	0.725	1.145	0.576	1.625	-0.0262051	0.171207	-0.260152	1.00863	0.500802	0.144046	-0.469929	0.529071	0.119024	-0.648372	0.201634	-0.109359	-0.685014	-0.846843
High	Q04206	Transcription factor p65 OS=Homo sapiens OX=9606 GN=RELA PE=1 SV=2	6		5		5	1.26987	0.01703	0.953	1.161	1.174	1.033	1.654	1.588	0.841	0.912	0.777	1.157	0.928	0.977	0.866	0.941	0.983	0.805	1.037	0.734	0.794	0.644	0.639	0.779	0.877	1.185	0.83	0.837	-0.0694519	0.215368	0.231432	0.0468403	0.725959	0.667211	-0.249822	-0.132894	-0.364013	0.210389	-0.107803	-0.0335695	-0.207561	-0.0877334
High	P28838	Cytosol aminopeptidase OS=Homo sapiens OX=9606 GN=LAP3 PE=1 SV=3	30		29		29	0.819281	0.0171287	0.711	0.759	0.824	0.731	0.726	0.724	1.167	0.894	0.913	0.929	1.128	1.343	0.951	0.724	1.119	0.936	1.213	1.139	0.82	0.958	0.683	1.172	0.785	0.978	1.233	1.063	-0.492079	-0.397828	-0.279284	-0.452057	-0.461959	-0.465938	0.222805	-0.161653	-0.131313	-0.106249	0.173767	0.425459	-0.0724828	-0.465938
High	P26639	Threonine--tRNA ligase 1, cytoplasmic OS=Homo sapiens OX=9606 GN=TARS1 PE=1 SV=3	18	1	9		14	1.18662	0.0171254	0.915	0.998	0.958	0.839	1.078	1.343	1.071	0.939	0.806	0.864	0.937	0.889	0.775	0.777	0.872	0.788	0.862	0.821	0.925	0.537	0.815	0.588	0.948	0.873	1.1	0.871	-0.128156	-0.00288828	-0.0619024	-0.253257	0.108357	0.425459	0.0989585	-0.0908029	-0.311148	-0.210897	-0.093879	-0.169745	-0.367732	-0.364013
High	P13798	Acylamino-acid-releasing enzyme OS=Homo sapiens OX=9606 GN=APEH PE=1 SV=4	11		9		9	1.17961	0.0172547	1.082	1.266	1.104	1.139	1.138	1.307	0.809	0.885	1.054	0.811	0.756	0.722	0.865	0.725	0.733	1.062	0.84	1.134	1.114	0.921	0.902	1.004	0.989	1.095	1.101	0.893	0.1137	0.340277	0.14274	0.187768	0.186501	0.386259	-0.305788	-0.176251	0.0758749	-0.302226	-0.403542	-0.469929	-0.209228	-0.463947
High	Q15631	Translin OS=Homo sapiens OX=9606 GN=TSN PE=1 SV=1	11	2	7	2	8	1.28328	0.0172759	0.95	1.264	0.903	0.975	1.956	0.782	1.048	1.016	1.222	1.127	0.888	0.893	0.835	0.741	0.858	1.169	0.907	1.032	0.861	0.732	0.767	0.531	0.684	0.898	1.072	0.895	-0.0740006	0.337996	-0.147202	-0.0365259	0.967906	-0.354759	0.0676387	0.0229004	0.289244	0.172488	-0.171368	-0.163268	-0.260152	-0.432455
High	Q14767	Latent-transforming growth factor beta-binding protein 2 OS=Homo sapiens OX=9606 GN=LTBP2 PE=1 SV=3	3		1		2	1.93555	0.0173128	0.373	1.194	2.02	0.7	1.54	2.983	0.493	0.73	0.835	0.483	0.297	0.319	0.47	0.734	0.402	0.46	0.46	0.548	0.878	0.69	1.308	0.592	0.921	0.665	0.668	0.711	-1.42275	0.255803	1.01436	-0.514573	0.62293	1.57676	-1.02034	-0.454032	-0.260152	-1.0499	-1.75147	-1.64837	-1.08927	-0.446148
High	Q16555	Dihydropyrimidinase-related protein 2 OS=Homo sapiens OX=9606 GN=DPYSL2 PE=1 SV=1	20		16		17	0.872656	0.0173968	0.698	0.961	0.991	1.005	0.728	0.89	1.165	0.649	0.863	0.938	0.918	1.011	1.264	0.893	1.053	1.064	1.033	1.047	0.949	0.993	1.037	1.241	0.981	0.841	0.986	0.959	-0.518701	-0.0573917	-0.013043	0.0071955	-0.45799	-0.168123	0.22033	-0.62371	-0.212568	-0.0923402	-0.123434	0.015783	0.337996	-0.163268
High	P09769	Tyrosine-protein kinase Fgr OS=Homo sapiens OX=9606 GN=FGR PE=1 SV=2	4		4		2	2.0837	0.0173618	0.358	1.506	1.133	1.295	3.105	3.454	0.824	0.836	0.506	0.776	0.543	0.819	0.855	0.775	0.8	0.466	0.643	0.491	0.911	0.493	1.249	0.49	1.025	0.515	0.556	0.393	-1.48197	0.590722	0.180148	0.372952	1.63459	1.78827	-0.279284	-0.258425	-0.982791	-0.365871	-0.880976	-0.288065	-0.226004	-0.367732
High	O43752	Syntaxin-6 OS=Homo sapiens OX=9606 GN=STX6 PE=1 SV=1	2		2			2.15128	0.0174202	0.571	1.294	1.137	1.923						0.864	0.466	0.64	0.757	0.731	0.559	0.31	0.579	0.245									-0.808437	0.371838	0.185232	0.943359						-0.210897	-1.1016	-0.643856	-0.401635	-0.452057
High	P00558	Phosphoglycerate kinase 1 OS=Homo sapiens OX=9606 GN=PGK1 PE=1 SV=3	28	17	26	18	27	0.783593	0.0174836	0.902	0.733	0.726	0.611	0.678	0.617	1.318	0.823	1.043	0.978	1.087	0.887	1.098	0.767	0.952	1.175	1.322	1.562	1.054	0.893	0.765	1.244	0.715	0.891	1.524	1.047	-0.148801	-0.448115	-0.461959	-0.710756	-0.560643	-0.696658	0.39835	-0.281036	0.0607392	-0.0320936	0.120352	-0.172994	0.134878	-0.382702
High	P02549	Spectrin alpha chain, erythrocytic 1 OS=Homo sapiens OX=9606 GN=SPTA1 PE=1 SV=5	22		15		17	1.33408	0.0174977	1.051	1.724	1.096	0.817	1.404	1.527	0.772	0.73	0.733	0.948	0.769	0.89	0.782	0.776	0.722	0.762	0.687	0.809	0.935	1.277	0.69	1.083	0.757	0.67	0.694	0.701	0.0717627	0.78576	0.132248	-0.291592	0.489543	0.6107	-0.373327	-0.454032	-0.448115	-0.077041	-0.378944	-0.168123	-0.354759	-0.365871
High	Q9H008	Phospholysine phosphohistidine inorganic pyrophosphate phosphatase OS=Homo sapiens OX=9606 GN=LHPP PE=1 SV=2	6		5		6	0.808233	0.0175194	0.722	0.668	0.664	0.499	0.706	0.998	1.01	1.033	0.856	0.755	1.111	0.907	1.05	1.129	1.223	1.172	1.002	1.12	0.845	0.777	0.591	0.877	0.917	1.102	1.123	1.023	-0.469929	-0.58208	-0.590745	-1.00289	-0.50226	-0.00288828	0.0143553	0.0468403	-0.224317	-0.405451	0.151859	-0.140826	0.0703893	0.175045
High	Q9UBG0	C-type mannose receptor 2 OS=Homo sapiens OX=9606 GN=MRC2 PE=1 SV=2	2		2			1.48702	0.017515	0.9	1.446	1.674	1.211						0.773	0.626	0.724	0.826	1.308	0.913	1.107	0.825	0.813									-0.152003	0.532068	0.7433	0.276199						-0.37146	-0.675765	-0.465938	-0.275786	0.387363
High	Q92609	TBC1 domain family member 5 OS=Homo sapiens OX=9606 GN=TBC1D5 PE=1 SV=1	1		1			1.67993	0.0176746	1.053	1.629	1.272	1.875						0.715	1.026	0.681	1.019	0.833	1.336	0.592	1.155	0.45									0.0745054	0.703987	0.347099	0.906891						-0.483985	0.0370307	-0.554273	0.0271541	-0.263612
Medium	Q7Z2E3	Aprataxin OS=Homo sapiens OX=9606 GN=APTX PE=1 SV=2	1		1			3.98689	0.0177226	0.389	1.497	0.673	4.504						0.615	0.553	0.405	0.49	0.358	0.33	0.449	0.365	0.421									-1.36216	0.582074	-0.571322	2.17121						-0.701342	-0.854649	-1.30401	-1.02915	-1.48197
High	Q99729	Heterogeneous nuclear ribonucleoprotein A/B OS=Homo sapiens OX=9606 GN=HNRNPAB PE=1 SV=2	7	1	3		5	1.39256	0.0177709	1.967	1.623	1.083	0.894	1.102	0.998	1.082	0.871	1.325	0.781	0.874	1.102	0.863	1.051	0.867	1.146	0.87	1.385	1.098	0.45	1.046	0.321	0.716	0.623	0.941	0.712	0.975997	0.698663	0.115033	-0.161653	0.140124	-0.00288828	0.1137	-0.199255	0.405992	-0.356606	-0.194295	0.140124	-0.212568	0.0717627
High	Q05655	Protein kinase C delta type OS=Homo sapiens OX=9606 GN=PRKCD PE=1 SV=2	10		9		8	1.22778	0.0179469	1.084	1.555	1.088	1.102	0.885	1.346	0.931	0.872	0.822	0.909	0.856	0.89	0.919	0.808	0.838	0.931	0.783	0.953	0.951	0.593	1.251	0.637	1.106	0.927	0.745	0.803	0.116365	0.636915	0.121679	0.140124	-0.176251	0.428678	-0.103147	-0.1976	-0.28279	-0.137648	-0.224317	-0.168123	-0.121863	-0.307573
Medium	Q9UBL3	Set1/Ash2 histone methyltransferase complex subunit ASH2 OS=Homo sapiens OX=9606 GN=ASH2L PE=1 SV=1	1		1		1	0.638022	0.0179978	1.087	0.691	0.583	0.449	0.684	0.382	0.935	0.91	0.944	0.756	1.402	0.915	0.747	0.617	0.969	1.004	1.746	1.371	1.207	1.99	0.595	1.498	0.457	1.744	1.408	1.306	0.120352	-0.533242	-0.778432	-1.15521	-0.547932	-1.38836	-0.0969617	-0.136062	-0.0831412	-0.403542	0.487486	-0.128156	-0.42082	-0.696658
High	Q16658	Fascin OS=Homo sapiens OX=9606 GN=FSCN1 PE=1 SV=3	4		2		4	1.31506	0.0181457					0.936	1.364	1.492	1.041	1.116										0.886	0.842	0.726	0.943	0.72	0.979	1.04	1.102					-0.0954196	0.447844	0.577248	0.0579701	0.158337
High	O00232	26S proteasome non-ATPase regulatory subunit 12 OS=Homo sapiens OX=9606 GN=PSMD12 PE=1 SV=3	10		9	1	8	1.19945	0.0180652	0.799	1.222	1.282	1.168	1.09	1.248	1.071	0.851	0.801	1.004	0.838	1.043	1.085	1.075	0.803	0.649	0.947	0.876	1.03	0.722	0.794	0.744	0.786	0.754	0.992	0.869	-0.323733	0.289244	0.358396	0.22404	0.124328	0.319618	0.0989585	-0.232769	-0.320126	0.00575927	-0.254978	0.0607392	0.117695	0.104337
High	Q86VS8	Protein Hook homolog 3 OS=Homo sapiens OX=9606 GN=HOOK3 PE=1 SV=2	4		3		4	1.35668	0.018206	0.82	1.383	1.499	1.375						1.144	0.867	0.919	0.861	0.989	0.877	0.932	1.024	0.807									-0.286304	0.467801	0.584	0.459432						0.194087	-0.205896	-0.121863	-0.215915	-0.0159576
High	Q0VD83	Apolipoprotein B receptor OS=Homo sapiens OX=9606 GN=APOBR PE=1 SV=3	26		22		20	1.56643	0.0182703	0.608	1.117	1.374	1.666	1.589	2.306	0.707	0.815	0.685	0.881	0.665	0.792	1.337	0.998	0.86	0.518	0.682	0.4	0.871	0.544	1.039	0.526	1.217	0.557	0.704	0.513	-0.717857	0.159629	0.458382	0.736388	0.668119	1.20539	-0.500218	-0.295128	-0.545824	-0.182786	-0.588574	-0.336428	0.418999	-0.00288828
High	O94832	Unconventional myosin-Id OS=Homo sapiens OX=9606 GN=MYO1D PE=1 SV=2	16		9		11	1.37578	0.0182618	0.752	0.965	1.146	1.424	1.194	1.663	0.923	1.052	0.63	0.831	0.862	0.77	0.824	0.951	0.995	0.594	0.753	0.434	0.999	0.426	0.578	0.453	1.017	1.027	0.932	0.939	-0.411195	-0.0513992	0.196607	0.509949	0.255803	0.733788	-0.115597	0.0731347	-0.666576	-0.26708	-0.21424	-0.37707	-0.279284	-0.0724828
High	P25815	Protein S100-P OS=Homo sapiens OX=9606 GN=S100P PE=1 SV=2	5		5		3	1.5732	0.0183543	0.613	1.009	0.767	0.91	1.523	2.703	1.205	1.11	0.655	0.956	0.54	0.658	0.474	0.593	0.459	1.182	0.727	0.943	1.159	0.433	0.857	0.415	0.943	0.813	0.883	0.566	-0.706041	0.0129262	-0.382702	-0.136062	0.606916	1.43456	0.269033	0.15056	-0.610433	-0.0649175	-0.888969	-0.603841	-1.07704	-0.753896
High	Q92673	Sortilin-related receptor OS=Homo sapiens OX=9606 GN=SORL1 PE=1 SV=2	6		3		4	1.49353	0.0184522	0.769	1.421	1.745	1.468	1.211	1.619	1.141	0.672	0.471	1.123	0.801	0.86	1.048	0.963	0.638	0.744	0.862	0.79	0.729	0.444	0.566	0.471	0.701	1.092	0.835	0.634	-0.378944	0.506907	0.803227	0.553852	0.276199	0.695103	0.190299	-0.573467	-1.0862	0.167358	-0.320126	-0.217591	0.0676387	-0.0543923
High	Q15149	Plectin OS=Homo sapiens OX=9606 GN=PLEC PE=1 SV=3	108		87		87	1.26415	0.0186485	0.717	1.17	1.317	1.178	1.306	1.587	0.809	0.839	0.893	0.887	0.744	0.944	0.991	0.981	0.874	0.858	0.798	0.812	0.951	0.69	1.087	0.637	1.075	0.673	0.96	0.705	-0.479955	0.226509	0.397255	0.23634	0.385155	0.666302	-0.305788	-0.253257	-0.163268	-0.172994	-0.426625	-0.0831412	-0.013043	-0.027675
High	O14744	Protein arginine N-methyltransferase 5 OS=Homo sapiens OX=9606 GN=PRMT5 PE=1 SV=4	8		5		5	1.14247	0.0187272	1.031	0.993	1.107	1.061	0.996	1.104	1.31	1.159	1.194	1.013	1.155	0.975	0.832	0.894	1.018	1.087	1.253	1.033	0.777	0.885	0.913	0.85	0.85	0.759	1.259	0.906	0.0440443	-0.0101344	0.146655	0.0854247	-0.00578235	0.14274	0.389567	0.212881	0.255803	0.0186342	0.207893	-0.0365259	-0.265345	-0.161653
High	Q9UHX1	Poly(U)-binding-splicing factor PUF60 OS=Homo sapiens OX=9606 GN=PUF60 PE=1 SV=1	8		6		7	1.25475	0.0187331	0.662	1.242	1.072	1.111	1.612	1.434	1.164	0.841	0.88	0.755	0.788	0.958	1.29	0.916	0.853	0.86	0.863	0.802	0.901	0.924	1.09	0.824	0.849	0.724	0.908	0.776	-0.595097	0.312665	0.100305	0.151859	0.688852	0.520045	0.219091	-0.249822	-0.184425	-0.405451	-0.343732	-0.0619024	0.367371	-0.12658
High	P56192	Methionine--tRNA ligase, cytoplasmic OS=Homo sapiens OX=9606 GN=MARS1 PE=1 SV=2	10		7		8	0.784428	0.0187851	1.018	0.798	0.797	0.732	0.687	1.036	0.936	0.938	0.899	0.848	1.251	0.883	0.964	0.936	1.282	1.562	1.286	1.875	1.29	0.819	1.053	0.817	0.901	1.041	1.209	0.864	0.0257376	-0.325539	-0.327348	-0.450084	-0.541618	0.051024	-0.0954196	-0.0923402	-0.153607	-0.237864	0.323082	-0.179515	-0.0528949	-0.0954196
High	P61019	Ras-related protein Rab-2A OS=Homo sapiens OX=9606 GN=RAB2A PE=1 SV=1	13	3	8	3	8	1.34713	0.0188187	0.631	1.177	1.591	1.137	1.52	1.558	1.034	0.779	0.875	0.87	0.753	1.124	1.478	0.845	0.716	0.702	0.747	0.803	1.014	0.781	0.933	0.698	0.795	0.536	1.019	0.631	-0.664288	0.235114	0.669934	0.185232	0.604071	0.639695	0.0482362	-0.360305	-0.192645	-0.200913	-0.409278	0.168642	0.563646	-0.242977
High	Q8N0X7	Spartin OS=Homo sapiens OX=9606 GN=SPART PE=1 SV=1	1		1		1	1.75051	0.0189064	0.379	1.687	1.667	1.879	1.384	2.296	0.803	0.695	0.608	0.728	0.587	0.534	0.726	0.764	0.53	0.4	0.592	0.423	0.892	0.604	1.815	0.739	1.095	0.573	0.778	0.519	-1.39973	0.75446	0.737254	0.909965	0.468844	1.19912	-0.316528	-0.524915	-0.717857	-0.45799	-0.768568	-0.905088	-0.461959	-0.388355
High	P22681	E3 ubiquitin-protein ligase CBL OS=Homo sapiens OX=9606 GN=CBL PE=1 SV=2	4		4		2	2.42888	0.0189707	0.325	1.253	1.669	1.631	3.634	3.238	0.827	0.502	0.37	0.64	0.499	0.589	1.189	0.977	0.552	0.309	0.612	0.264	0.755	0.42	0.999	0.642	0.907	0.341	0.493	0.271	-1.62149	0.325386	0.738984	0.705757	1.86156	1.6951	-0.274041	-0.994241	-1.4344	-0.643856	-1.00289	-0.76366	0.249749	-0.0335695
High	O75976	Carboxypeptidase D OS=Homo sapiens OX=9606 GN=CPD PE=1 SV=2	5		2	1	5	1.20767	0.0192523	1.228	1.014	1.121	1.169	0.988	1.728	0.922	0.909	1.111	0.946	0.771	0.874	1.152	0.965	1.142	1.329	0.817	1.057	0.798	1.05	0.768	0.897	0.976	0.821	0.856	0.719	0.296311	0.0200577	0.164786	0.225275	-0.0174171	0.789103	-0.117161	-0.137648	0.151859	-0.0800879	-0.375197	-0.194295	0.204141	-0.0513992
High	Q9H0E2	Toll-interacting protein OS=Homo sapiens OX=9606 GN=TOLLIP PE=1 SV=1	8		7		5	1.42516	0.0192155	0.916	1.115	1.492	1.246	1.816	1.539	1.08	0.776	0.512	1.276	0.806	0.996	1.171	0.924	0.706	0.49	0.775	0.485	0.805	0.672	0.98	0.642	1.027	0.661	0.796	0.694	-0.12658	0.157044	0.577248	0.317304	0.860764	0.621993	0.111031	-0.365871	-0.965784	0.351628	-0.311148	-0.00578235	0.227741	-0.114035
High	O60763	General vesicular transport factor p115 OS=Homo sapiens OX=9606 GN=USO1 PE=1 SV=2	13	2	10	2	10	1.12439	0.0192741	0.997	1.012	1.094	0.978	0.976	1.213	0.946	0.983	0.952	0.869	0.907	0.982	1.048	0.947	0.957	1.001	0.855	0.807	1.07	0.76	0.965	0.712	1.053	0.916	0.838	0.686	-0.00433459	0.0172093	0.129613	-0.0320936	-0.0350469	0.27858	-0.0800879	-0.0247367	-0.0709665	-0.202572	-0.140826	-0.0262051	0.0676387	-0.0785637
High	P04080	Cystatin-B OS=Homo sapiens OX=9606 GN=CSTB PE=1 SV=2	23	16	5	14	4	1.31187	0.019328	0.61	1.187	1.384	1.346	1.116	1.331	1.205	0.84	0.83	1.007	0.897	1.017	1.193	0.804	0.844	0.625	1.117	0.663	0.764	0.515	0.74	0.771	0.936	0.678	1.063	0.547	-0.713119	0.24732	0.468844	0.428678	0.158337	0.412511	0.269033	-0.251539	-0.268817	0.0100637	-0.15682	0.0243197	0.254594	-0.314733
High	Q13542	Eukaryotic translation initiation factor 4E-binding protein 2 OS=Homo sapiens OX=9606 GN=EIF4EBP2 PE=1 SV=1	3		2		2	1.77986	0.0193375	0.539	2.755	1.293	2.263	1.624	1.818	0.894	0.696	0.476	0.906	0.639	0.609	0.728	0.866	0.628	0.731	0.93	0.707	1.054	0.468	0.853	0.518	1.059	0.816	1.091	0.512	-0.891643	1.46205	0.370722	1.17824	0.699552	0.862352	-0.161653	-0.522841	-1.07097	-0.142417	-0.646112	-0.715486	-0.45799	-0.207561
High	P52597	Heterogeneous nuclear ribonucleoprotein F OS=Homo sapiens OX=9606 GN=HNRNPF PE=1 SV=3	10		8		9	1.22205	0.0192762	0.984	0.992	1.212	1.103	1.342	1.337	1.085	0.787	0.977	0.841	0.93	0.986	1.178	0.927	0.957	0.922	1.009	0.92	0.929	0.597	0.963	0.589	0.876	0.67	1.239	0.644	-0.0232698	-0.011588	0.27739	0.141433	0.424385	0.418999	0.117695	-0.345564	-0.0335695	-0.249822	-0.104697	-0.0203404	0.23634	-0.109359
High	P28161	Glutathione S-transferase Mu 2 OS=Homo sapiens OX=9606 GN=GSTM2 PE=1 SV=2	8		7		6	0.820789	0.0195241	0.587	1.004	0.891	0.934	0.799	0.821	1.092	0.831	0.91	1.41	1.222	1.145	0.908	0.925	1.065	0.993	1.332	0.958	1.132	0.92	0.922	1.005	0.882	0.734	1.571	0.985	-0.768568	0.00575927	-0.166503	-0.0985055	-0.323733	-0.284546	0.126973	-0.26708	-0.136062	0.495695	0.289244	0.195348	-0.139236	-0.112475
High	Q03252	Lamin-B2 OS=Homo sapiens OX=9606 GN=LMNB2 PE=1 SV=4	22	7	10	5	12	1.48734	0.019551	0.526	1.364	1.433	1.458	1.598	1.672	0.79	0.777	0.794	0.918	0.673	1.059	1.009	0.821	0.892	0.438	0.794	0.331	0.945	0.866	1.077	0.586	0.782	0.568	0.893	0.571	-0.926865	0.447844	0.519039	0.543991	0.676267	0.741575	-0.340075	-0.364013	-0.332789	-0.123434	-0.571322	0.0827026	0.0129262	-0.284546
High	Q9BVJ7	Dual specificity protein phosphatase 23 OS=Homo sapiens OX=9606 GN=DUSP23 PE=1 SV=1	4		4			1.23282	0.019557	1.471	1.106	1.113	0.998						0.995	0.889	0.982	0.853	1.173	0.832	0.944	0.898	0.99									0.556797	0.145351	0.154454	-0.00288828						-0.00723157	-0.169745	-0.0262051	-0.229382	0.230203
High	O75190	DnaJ homolog subfamily B member 6 OS=Homo sapiens OX=9606 GN=DNAJB6 PE=1 SV=2	4		3		4	0.801382	0.0197251	0.836	0.784	0.846	0.694	0.865	0.979	0.864	0.841	0.898	1.67	0.948	1.283	1.056	1.119	0.945	1.072	0.768	0.995	0.941	0.825	0.712	0.93	1.012	0.859	1.547	1.248	-0.258425	-0.351074	-0.24127	-0.526992	-0.209228	-0.0306192	-0.210897	-0.249822	-0.155213	0.739848	-0.077041	0.359521	0.0786098	0.16221
High	Q9UG01	Intraflagellar transport protein 172 homolog OS=Homo sapiens OX=9606 GN=IFT172 PE=1 SV=2	11		2		10	1.3072	0.01975	1.116	1.62	1.786	1.475	0.956	1.605	0.999	0.933	0.881	1.056	0.762	0.756	0.922	0.933	1.022	0.982	0.85	1.11	1.122	0.748	1.386	0.659	1.509	0.717	1.163	0.734	0.158337	0.695994	0.836732	0.560715	-0.0649175	0.682573	-0.00144342	-0.100051	-0.182786	0.0786098	-0.392137	-0.403542	-0.117161	-0.100051
High	O95819	Mitogen-activated protein kinase kinase kinase kinase 4 OS=Homo sapiens OX=9606 GN=MAP4K4 PE=1 SV=2	2		2		1	1.42359	0.0198604	1.09	1.689	1.166	0.961						0.785	0.844	0.811	0.9	0.849	1.274	0.826	0.884	0.581									0.124328	0.756169	0.221568	-0.0573917						-0.349235	-0.244685	-0.302226	-0.152003	-0.236164
High	P18206	Vinculin OS=Homo sapiens OX=9606 GN=VCL PE=1 SV=4	60		54		55	1.50564	0.0197916	0.398	1.208	1.008	1.631	1.632	1.607	0.884	0.956	0.757	0.933	0.783	0.843	0.777	0.779	0.804	0.375	0.723	0.363	0.854	0.583	0.823	0.656	0.91	0.909	0.79	0.742	-1.32916	0.27262	0.0114956	0.705757	0.706641	0.68437	-0.177882	-0.0649175	-0.401635	-0.100051	-0.352916	-0.246395	-0.364013	-0.360305
High	P30044	Peroxiredoxin-5, mitochondrial OS=Homo sapiens OX=9606 GN=PRDX5 PE=1 SV=4	27	13	11	15	10	0.837466	0.0199613	0.934	0.912	1.004	0.921	0.845	0.583	1.255	0.789	0.922	1.255	1.253	1.116	1.027	0.935	1.144	1.184	1.281	1.213	0.973	1.058	0.762	1.27	0.824	0.864	1.244	1.013	-0.0985055	-0.132894	0.00575927	-0.118727	-0.242977	-0.778432	0.327687	-0.341903	-0.117161	0.327687	0.325386	0.158337	0.0384362	-0.0969617
High	O43504	Ragulator complex protein LAMTOR5 OS=Homo sapiens OX=9606 GN=LAMTOR5 PE=1 SV=1	4		4		2	0.779602	0.0200809	0.569	0.617	0.83	0.692	0.964	0.869	0.962	0.809	1.307	1.041	1.09	1.549	1.597	1.331	1.222	0.762	0.973	0.689	0.925	1.28	0.914	1.321	1.044	0.995	0.941	0.786	-0.813499	-0.696658	-0.268817	-0.531156	-0.0528949	-0.202572	-0.0558912	-0.305788	0.386259	0.0579701	0.124328	0.631337	0.675364	0.412511
High	P49366	Deoxyhypusine synthase OS=Homo sapiens OX=9606 GN=DHPS PE=1 SV=1	2	1	1	1	1	1.32921	0.0200919	1.088	1.818	2.239	1.446	0.843	0.94	0.822	0.98	1.226	0.829	0.828	0.888	0.813	1.017	0.859	1.01	0.914	1.066	1	0.848	0.797	1.017	0.851	1.148	1.044	1.274	0.121679	0.862352	1.16285	0.532068	-0.246395	-0.0892673	-0.28279	-0.0291463	0.293959	-0.270556	-0.272297	-0.171368	-0.298673	0.0243197
High	P40189	Interleukin-6 receptor subunit beta OS=Homo sapiens OX=9606 GN=IL6ST PE=1 SV=2	6		6		5	0.772018	0.0200737	1.141	0.956	0.996	0.713	0.862	0.616	0.822	0.905	1.102	1.144	0.94	0.952	0.982	0.924	1.062	1.493	1.015	1.669	1.281	0.867	2.272	0.951	1.235	1.056	1.043	0.964	0.190299	-0.0649175	-0.00578235	-0.488026	-0.21424	-0.698998	-0.28279	-0.14401	0.140124	0.194087	-0.0892673	-0.0709665	-0.0262051	-0.114035
High	O95236	Apolipoprotein L3 OS=Homo sapiens OX=9606 GN=APOL3 PE=1 SV=3	1		1			1.4883	0.0200188	0.79	1.394	1.562	1.555						0.675	0.862	0.692	1.23	0.906	0.886	0.957	0.992	0.814									-0.340075	0.479231	0.643394	0.636915						-0.567041	-0.21424	-0.531156	0.298658	-0.142417
High	Q9Y295	Developmentally-regulated GTP-binding protein 1 OS=Homo sapiens OX=9606 GN=DRG1 PE=1 SV=1	8		6		6	1.3061	0.0200909	0.644	1.201	1.568	1.196	1.409	1.283	0.98	0.844	0.792	0.667	0.71	0.645	1.135	1.341	0.667	0.766	0.711	0.69	1.091	0.693	0.919	0.78	0.996	0.862	0.964	0.705	-0.634867	0.264236	0.648926	0.258217	0.494672	0.359521	-0.0291463	-0.244685	-0.336428	-0.584241	-0.494109	-0.632629	0.182692	0.423309
High	P62714	Serine/threonine-protein phosphatase 2A catalytic subunit beta isoform OS=Homo sapiens OX=9606 GN=PPP2CB PE=1 SV=1	17	4	10	4	11	0.779578	0.0203783	0.697	0.653	0.94	0.674	0.445	0.474	0.738	1.345	1.063	0.943	1.415	0.808	0.777	0.705	1.402	0.94	1.114	1.079	0.939	0.971	0.669	0.997	0.897	1.198	0.844	1.333	-0.520769	-0.614845	-0.0892673	-0.56918	-1.16812	-1.07704	-0.438307	0.427606	0.0881416	-0.0846703	0.500802	-0.307573	-0.364013	-0.504305
High	P62491	Ras-related protein Rab-11A OS=Homo sapiens OX=9606 GN=RAB11A PE=1 SV=3	12	2	9	2	9	1.64489	0.020482	1.359	1.333	0.789	0.841	3.18	1.925	1.442	0.738	0.669	0.937	1.064	1.171	0.83	0.624	0.867	1.387	1.014	1.54	0.696	0.556	0.514	0.563	0.495	0.427	0.874	0.538	0.442545	0.414677	-0.341903	-0.249822	1.66903	0.944858	0.528071	-0.438307	-0.579922	-0.093879	0.0894982	0.227741	-0.268817	-0.680382
High	P35244	Replication protein A 14 kDa subunit OS=Homo sapiens OX=9606 GN=RPA3 PE=1 SV=1	3		2		2	1.2977	0.0204651	1.024	1.421	1.449	1.945	1.133	0.953	1.032	0.907	0.96	0.791	0.894	0.814	0.781	0.618	0.75	0.983	0.832	1.107	0.855	1.531	0.671	1.56	0.693	1.101	0.931	0.843	0.0342157	0.506907	0.535058	0.95977	0.180148	-0.0694519	0.045443	-0.140826	-0.0588937	-0.33825	-0.161653	-0.296899	-0.356606	-0.694321
High	P35580	Myosin-10 OS=Homo sapiens OX=9606 GN=MYH10 PE=1 SV=3	24		18		22	1.39778	0.0206268	0.796	0.939	1.124	1.036	1.67	1.957	1	0.861	0.775	0.609	0.617	0.798	0.923	1.718	0.625	0.446	0.65	0.421	0.996	0.797	1.207	0.715	0.982	0.71	0.847	0.666	-0.32916	-0.0908029	0.168642	0.051024	0.739848	0.968644	0	-0.215915	-0.367732	-0.715486	-0.696658	-0.325539	-0.115597	0.78073
High	O95716	Ras-related protein Rab-3D OS=Homo sapiens OX=9606 GN=RAB3D PE=1 SV=1	6	2	5	2	5	2.1701	0.0206091	0.171	1.488	1.953	2.612	1.701	1.636	1.234	0.718	0.672	0.682	0.459	0.467	0.674	1.051	0.256	0.158	0.491	0.134	1.348	0.388	0.87	0.369	0.867	0.737	1.096	0.559	-2.54793	0.573375	0.965692	1.38515	0.766383	0.710173	0.303342	-0.477944	-0.573467	-0.552156	-1.12343	-1.09851	-0.56918	0.0717627
High	Q08ET2	Sialic acid-binding Ig-like lectin 14 OS=Homo sapiens OX=9606 GN=SIGLEC14 PE=1 SV=1	93	82	3	55	2	0.517383	0.0207641	0.628	0.733	0.846	0.634	0.71	0.752	0.658	0.589	0.668	1.241	0.905	0.787	0.865	1.111	1.29	1.223	0.949	1.073	1.82	0.641	4.978	0.588	2.676	0.584	1.402	0.568	-0.671164	-0.448115	-0.24127	-0.657445	-0.494109	-0.411195	-0.603841	-0.76366	-0.58208	0.311503	-0.14401	-0.345564	-0.209228	0.151859
High	Q9NUJ3	T-complex protein 11-like protein 1 OS=Homo sapiens OX=9606 GN=TCP11L1 PE=1 SV=1	1		1			3.23336	0.0208179	0.433	2.761	1.537	3.795						0.633	0.546	0.521	1.548	0.857	0.442	0.44	0.419	0.527									-1.20756	1.46519	0.620117	1.9241						-0.659723	-0.873027	-0.940645	0.630405	-0.222633
Medium	Q9Y223	Bifunctional UDP-N-acetylglucosamine 2-epimerase/N-acetylmannosamine kinase OS=Homo sapiens OX=9606 GN=GNE PE=1 SV=1	1		1			1.80239	0.0208799	0.673	1.414	1.654	1.679						1.377	0.708	0.701	0.843	0.82	0.718	0.467	0.66	0.472									-0.571322	0.499782	0.725959	0.747602						0.461529	-0.498179	-0.512514	-0.246395	-0.286304
High	Q9NX08	COMM domain-containing protein 8 OS=Homo sapiens OX=9606 GN=COMMD8 PE=1 SV=1	1		1		1	1.28315	0.0209013	1.034	1.095	1.591	1.399	1.177	1.753	0.963	1.053	1.126	0.828	0.779	0.718	0.714	0.577	0.728	1.648	0.913	1.131	0.874	1.498	0.803	1.324	0.744	1.219	0.946	1.03	0.0482362	0.130931	0.669934	0.484396	0.235114	0.809826	-0.0543923	0.0745054	0.171207	-0.272297	-0.360305	-0.477944	-0.486004	-0.793357
High	Q13443	Disintegrin and metalloproteinase domain-containing protein 9 OS=Homo sapiens OX=9606 GN=ADAM9 PE=1 SV=1	2		1		1	0.74171	0.021125	0.469	1.042	1.072	0.811	0.609	0.662	0.965	0.932	1.302	0.755	0.984	0.774	1.682	1.956	1.005	1.197	0.964	0.732	1.119	1.591	1.334	1.603	1.039	1.068	1.197	1.027	-1.09234	0.0593553	0.100305	-0.302226	-0.715486	-0.595097	-0.0513992	-0.101598	0.380729	-0.405451	-0.0232698	-0.369595	0.750178	0.967906
High	Q92496	Complement factor H-related protein 4 OS=Homo sapiens OX=9606 GN=CFHR4 PE=1 SV=3	2		2			2.09919	0.0211614	0.663	1.17	1.529	2.025						0.653	0.824	0.621	0.903	0.672	0.869	0.327	0.663	0.242									-0.592919	0.226509	0.612588	1.01792						-0.614845	-0.279284	-0.687335	-0.147202	-0.573467
High	O15496	Group 10 secretory phospholipase A2 OS=Homo sapiens OX=9606 GN=PLA2G10 PE=1 SV=3	2		1		1	0.592203	0.0212763	1.087	0.41	0.512	0.311	0.985	0.611	1.116	0.968	1.479	0.819	1.858	1.26	0.869	0.78	1.909	2.674	1.045	2.436	0.796	2.67	0.717	2.142	0.569	1.228	0.958	1.125	0.120352	-1.2863	-0.965784	-1.68501	-0.0218044	-0.710756	0.158337	-0.046921	0.564622	-0.288065	0.893751	0.333424	-0.202572	-0.358454
High	Q9Y3D0	Cytosolic iron-sulfur assembly component 2B OS=Homo sapiens OX=9606 GN=CIAO2B PE=1 SV=1	2		2		1	1.45524	0.0212441	0.952	1.822	1.178	1.228						0.957	0.718	0.775	0.789	1.388	0.806	0.981	0.705	0.89									-0.0709665	0.865523	0.23634	0.296311						-0.0634092	-0.477944	-0.367732	-0.341903	0.473008
High	Q9Y5E9	Protocadherin beta-14 OS=Homo sapiens OX=9606 GN=PCDHB14 PE=1 SV=1	1	1				0.719914	0.0213238	0.621	0.806	0.731	0.857						1.032	1.297	1.112	1.135	0.785	1.066	0.684	1.3	1.012									-0.687335	-0.311148	-0.452057	-0.222633						0.045443	0.375178	0.153157	0.182692	-0.349235
High	O14980	Exportin-1 OS=Homo sapiens OX=9606 GN=XPO1 PE=1 SV=1	10	4	8	1	6	1.19086	0.021439	0.919	1.171	1.015	1.17	1.129	0.75	1.022	0.908	1.446	0.945	0.953	0.857	0.973	0.806	0.746	0.716	1.008	0.745	0.817	0.868	0.782	0.766	0.946	0.787	1.245	1.156	-0.121863	0.227741	0.0214797	0.226509	0.175045	-0.415037	0.0313952	-0.139236	0.532068	-0.0816138	-0.0694519	-0.222633	-0.0394883	-0.311148
High	P50990	T-complex protein 1 subunit theta OS=Homo sapiens OX=9606 GN=CCT8 PE=1 SV=4	35	6	24	8	23	1.08893	0.0215994	0.994	0.86	1.064	0.946	0.918	1.021	1.159	0.988	1.007	0.824	0.966	0.974	0.823	0.989	0.874	0.949	0.889	0.837	0.946	0.866	0.847	0.912	0.89	0.836	1.103	1.012	-0.00868224	-0.217591	0.0894982	-0.0800879	-0.123434	0.0299829	0.212881	-0.0174171	0.0100637	-0.279284	-0.0499049	-0.0380063	-0.281036	-0.0159576
High	P61960	Ubiquitin-fold modifier 1 OS=Homo sapiens OX=9606 GN=UFM1 PE=1 SV=1	3		3		3	0.84268	0.0216337	0.923	1.001	0.902	0.987	0.644	0.766	1.094	0.962	1.039	0.989	1.253	1.162	1.114	0.768	1.177	1.072	1.35	1.231	0.955	1.178	1.029	1.374	0.74	1.102	1.116	1.035	-0.115597	0.00144197	-0.148801	-0.018878	-0.634867	-0.384584	0.129613	-0.0558912	0.0551957	-0.0159576	0.325386	0.21661	0.155749	-0.380822
Medium	P0DP73	Beta-defensin 130B OS=Homo sapiens OX=9606 GN=DEFB130B PE=2 SV=1	1		1			1.19505	0.021532	1.101	1.071	0.967	0.947						0.85	0.702	0.839	0.711	0.908	0.801	1.004	0.91	0.968									0.138814	0.0989585	-0.0484122	-0.0785637						-0.234465	-0.510457	-0.253257	-0.492079	-0.139236
High	P13716	Delta-aminolevulinic acid dehydratase OS=Homo sapiens OX=9606 GN=ALAD PE=1 SV=1	16	2	12	2	12	1.39482	0.021526	0.639	1.133	1.297	1.354	1.376	1.902	0.98	0.817	0.671	1.067	0.75	1.006	0.868	0.809	0.678	0.452	0.85	0.432	0.884	0.82	0.985	0.812	1.168	0.74	0.812	0.638	-0.646112	0.180148	0.375178	0.437228	0.46048	0.927517	-0.0291463	-0.291592	-0.575615	0.0935602	-0.415037	0.00863031	-0.204233	-0.305788
High	Q12913	Receptor-type tyrosine-protein phosphatase eta OS=Homo sapiens OX=9606 GN=PTPRJ PE=1 SV=3	14		8		10	1.32078	0.0217293	0.857	1.237	1.366	1.441	1.003	1.81	0.749	0.722	0.733	0.94	0.813	1.038	0.893	0.844	0.785	0.958	0.915	0.859	0.877	0.673	0.699	0.631	1.089	0.712	0.803	0.655	-0.222633	0.306846	0.449957	0.52707	0.00432161	0.85599	-0.416962	-0.469929	-0.448115	-0.0892673	-0.298673	0.0538064	-0.163268	-0.244685
High	P43405	Tyrosine-protein kinase SYK OS=Homo sapiens OX=9606 GN=SYK PE=1 SV=1	3		3		2	1.31915	0.0218508					1.36	1.434	1.1	0.764	1.063										0.934	0.755	0.973	0.831	0.819	0.794	0.984	0.849					0.443607	0.520045	0.137504	-0.388355	0.0881416
High	P11684	Uteroglobin OS=Homo sapiens OX=9606 GN=SCGB1A1 PE=1 SV=1	7	1	5	1	6	0.575647	0.0218399	0.519	0.624	0.854	0.763	0.424	0.485	1.056	0.543	0.533	3.156	0.972	1.851	0.825	2.077	0.659	0.652	0.693	0.49	1.371	0.564	0.666	0.603	1.25	1.033	1.175	0.998	-0.946194	-0.680382	-0.227692	-0.390245	-1.23786	-1.04394	0.0786098	-0.880976	-0.907793	1.6581	-0.0409718	0.888305	-0.277534	1.0545
High	P51178	1-phosphatidylinositol 4,5-bisphosphate phosphodiesterase delta-1 OS=Homo sapiens OX=9606 GN=PLCD1 PE=1 SV=2	4		4		4	1.19722	0.0218433	0.822	1.34	1.246	1.126	1.141	1.382	0.972	0.78	0.981	1.004	0.96	0.719	0.901	0.802	0.938	0.795	0.851	0.893	1.091	0.859	1.244	0.772	1.044	0.811	1.041	0.721	-0.28279	0.422233	0.317304	0.171207	0.190299	0.466758	-0.0409718	-0.358454	-0.027675	0.00575927	-0.0588937	-0.475936	-0.150401	-0.318326
High	Q15024	Exosome complex component RRP42 OS=Homo sapiens OX=9606 GN=EXOSC7 PE=1 SV=3	2		1		1	1.49506	0.0219514	0.487	1.352	1.717	1.794	0.949	1.211	1.03	0.903	1.137	1.676	0.344	1.077	0.464	0.661	0.407	0.459	0.442	0.483	0.968	1.086	0.688	0.97	1.005	0.885	1.051	0.701	-1.03801	0.435095	0.77989	0.84318	-0.07552	0.276199	0.0426443	-0.147202	0.185232	0.745022	-1.53952	0.107018	-1.1078	-0.597278
High	P23142	Fibulin-1 OS=Homo sapiens OX=9606 GN=FBLN1 PE=1 SV=4	18		15		16	1.21045	0.0220822	0.984	0.892	1.197	1.072	1.047	1.533	0.823	0.913	0.831	0.855	1.103	0.834	0.832	0.722	1.002	0.822	0.902	0.681	0.788	0.684	0.718	0.679	0.86	0.952	0.748	1.318	-0.0232698	-0.164884	0.259423	0.100305	0.0662614	0.616358	-0.281036	-0.131313	-0.26708	-0.226004	0.141433	-0.261881	-0.265345	-0.469929
High	O94985	Calsyntenin-1 OS=Homo sapiens OX=9606 GN=CLSTN1 PE=1 SV=1	3		1		2	1.20894	0.0220565	1.283	1.055	1.166	1.404	1.211	1.146	1.232	0.864	1.131	1.295	0.919	1.241	0.902	0.877	0.87	1.069	1.158	0.894	1.248	0.704	0.8	0.665	0.989	0.693	1.35	0.719	0.359521	0.077243	0.221568	0.489543	0.276199	0.196607	0.301002	-0.210897	0.177599	0.372952	-0.121863	0.311503	-0.148801	-0.189351
High	Q8WU03	Glycine N-acyltransferase-like protein 2 OS=Homo sapiens OX=9606 GN=GLYATL2 PE=1 SV=1	2	1	1		1	1.82518	0.0220657	0.475	1.26	1.159	1.925	0.865	3.781	0.731	0.924	0.569	0.91	0.681	0.862	0.885	0.828	0.87	0.462	0.766	0.422	0.736	0.51	0.579	0.576	0.862	0.554	0.985	0.609	-1.074	0.333424	0.212881	0.944858	-0.209228	1.91877	-0.452057	-0.114035	-0.813499	-0.136062	-0.554273	-0.21424	-0.176251	-0.272297
High	P09668	Pro-cathepsin H OS=Homo sapiens OX=9606 GN=CTSH PE=1 SV=4	10		10		9	0.798536	0.0222235	0.762	0.997	0.887	0.92	0.459	0.578	0.787	0.631	0.634	0.943	0.851	1.201	1.488	1.011	0.918	0.626	0.859	0.682	0.873	0.827	0.836	1.09	1.172	0.77	0.789	0.806	-0.392137	-0.00433459	-0.172994	-0.120294	-1.12343	-0.790859	-0.345564	-0.664288	-0.657445	-0.0846703	-0.232769	0.264236	0.573375	0.015783
High	Q14624	Inter-alpha-trypsin inhibitor heavy chain H4 OS=Homo sapiens OX=9606 GN=ITIH4 PE=1 SV=4	33		30		29	1.24006	0.0222899	1.345	1.024	0.956	1.043	0.852	1.031	0.994	1.414	1.264	0.872	1.028	0.959	0.965	0.777	1.347	0.745	0.869	0.645	0.693	0.846	0.606	0.999	0.545	1.188	0.744	1.287	0.427606	0.0342157	-0.0649175	0.0607392	-0.231075	0.0440443	-0.00868224	0.499782	0.337996	-0.1976	0.0398403	-0.0603973	-0.0513992	-0.364013
High	Q9Y696	Chloride intracellular channel protein 4 OS=Homo sapiens OX=9606 GN=CLIC4 PE=1 SV=4	12	3	9		5	0.615015	0.0223389	0.896	0.754	0.609	0.647	0.504	0.626	1.188	0.633	0.778	1.157	1.02	1.127	1.089	1.501	0.802	1.419	1.41	1.851	0.714	1.688	0.434	2.582	0.404	1.245	0.913	1.022	-0.158429	-0.407364	-0.715486	-0.628162	-0.988504	-0.675765	0.248535	-0.659723	-0.362158	0.210389	0.0285692	0.172488	0.123004	0.585924
High	P47897	Glutamine--tRNA ligase OS=Homo sapiens OX=9606 GN=QARS1 PE=1 SV=1	18	3	10	1	12	0.835927	0.0224263	0.886	0.826	0.857	0.844	0.728	0.665	0.789	0.839	0.988	0.897	0.84	1.015	1.526	0.917	0.789	1.029	1.059	1.086	0.894	0.965	0.689	1.069	0.734	1.102	0.995	1.165	-0.174621	-0.275786	-0.222633	-0.244685	-0.45799	-0.588574	-0.341903	-0.253257	-0.0174171	-0.15682	-0.251539	0.0214797	0.609755	-0.125006
High	Q96NB3	Zinc finger protein 830 OS=Homo sapiens OX=9606 GN=ZNF830 PE=1 SV=2	1		1		1	1.429	0.0224217	0.659	1.049	1.316	1.703	1.319	2.373	0.838	0.741	1.412	0.789	0.727	0.906	1.193	0.963	0.76	1.051	0.862	1.119	0.983	0.65	1.042	0.67	1.11	0.614	1.047	0.596	-0.60165	0.0690147	0.396159	0.768078	0.399445	1.24671	-0.254978	-0.432455	0.49774	-0.341903	-0.459973	-0.142417	0.254594	-0.0543923
High	Q86UN3	Reticulon-4 receptor-like 2 OS=Homo sapiens OX=9606 GN=RTN4RL2 PE=1 SV=1	1		1		1	1.3834	0.0225461	1.107	1.162	1.839	1.061						1.22	0.87	0.855	0.962	1.102	1.044	0.799	0.822	0.733									0.146655	0.21661	0.878921	0.0854247						0.286881	-0.200913	-0.226004	-0.0558912	0.140124
High	Q8N9V3	WD repeat, SAM and U-box domain-containing protein 1 OS=Homo sapiens OX=9606 GN=WDSUB1 PE=1 SV=4	2				2	0.639151	0.0225096					0.745	0.634	0.757	1.043	1.037										1.025	1.649	2.194	1.598	1.005	0.981	1.108	0.994					-0.424688	-0.657445	-0.401635	0.0607392	0.0524159
High	Q13164	Mitogen-activated protein kinase 7 OS=Homo sapiens OX=9606 GN=MAPK7 PE=1 SV=2	1		1			1.52398	0.0225317	0.724	1.558	0.992	1.535						0.821	0.633	0.656	0.938	0.912	0.924	0.745	0.615	0.856									-0.465938	0.639695	-0.011588	0.618239						-0.284546	-0.659723	-0.608232	-0.0923402	-0.132894
High	P01137	Transforming growth factor beta-1 proprotein OS=Homo sapiens OX=9606 GN=TGFB1 PE=1 SV=2	5		4	1	2	1.52356	0.0226559	1.262	1.147	1.186	1.054	2.163	2.465	0.794	0.597	0.813	0.989	0.912	1.035	0.921	0.868	1.085	1.189	0.893	0.969	0.706	0.674	0.96	0.685	0.845	0.463	0.65	0.39	0.335712	0.197865	0.246104	0.0758749	1.11303	1.30159	-0.332789	-0.744197	-0.298673	-0.0159576	-0.132894	0.0496308	-0.118727	-0.204233
High	Q99497	Parkinson disease protein 7 OS=Homo sapiens OX=9606 GN=PARK7 PE=1 SV=2	16		14		16	0.835856	0.0227404	1	0.915	0.807	0.89	0.77	0.64	1.13	0.882	1.056	0.984	1.056	1.068	1.076	1.005	1.006	0.893	1.53	0.852	1.277	0.881	1.195	1.171	1.048	0.918	1.484	0.838	0	-0.128156	-0.309359	-0.168123	-0.37707	-0.643856	0.176323	-0.181149	0.0786098	-0.0232698	0.0786098	0.0949116	0.105678	0.0071955
High	P30626	Sorcin OS=Homo sapiens OX=9606 GN=SRI PE=1 SV=1	10		10		8	0.695871	0.0227249	0.967	0.781	0.887	0.767	0.493	0.571	1.309	0.676	0.689	1.007	1.779	1.055	0.997	0.938	1.379	1.55	1.511	1.701	0.774	1.01	0.592	1.313	0.665	0.595	1.63	0.885	-0.0484122	-0.356606	-0.172994	-0.382702	-1.02034	-0.808437	0.388465	-0.564905	-0.537424	0.0100637	0.831067	0.077243	-0.00433459	-0.0923402
High	Q9BUL8	Programmed cell death protein 10 OS=Homo sapiens OX=9606 GN=PDCD10 PE=1 SV=1	6		5		6	1.32552	0.022934	0.787	1.143	1.068	1.022	1.702	2.047	1.201	0.903	0.849	1.013	0.903	0.981	0.806	0.834	0.837	1.148	0.899	1.222	0.943	0.654	1.21	0.69	1.007	0.605	0.916	0.611	-0.345564	0.192825	0.0949116	0.0313952	0.767231	1.03351	0.264236	-0.147202	-0.236164	0.0186342	-0.147202	-0.027675	-0.311148	-0.261881
High	P13866	Sodium/glucose cotransporter 1 OS=Homo sapiens OX=9606 GN=SLC5A1 PE=1 SV=1	3		2		2	1.35005	0.0228823	0.525	1.454	1.442	1.244	1.224	1.606	1.061	0.854	0.87	0.986	0.545	0.755	0.934	0.985	0.91	0.622	0.755	0.546	1.083	0.793	1.05	0.753	1.064	0.759	1.043	0.8	-0.929611	0.540027	0.528071	0.314986	0.291604	0.683472	0.0854247	-0.227692	-0.200913	-0.0203404	-0.875672	-0.405451	-0.0985055	-0.0218044
Medium	P49750	YLP motif-containing protein 1 OS=Homo sapiens OX=9606 GN=YLPM1 PE=1 SV=4	1		1			0.719955	0.0229714	0.992	0.862	0.718	0.615						0.782	1.096	0.907	0.86	1.111	1.235	1.395	1.231	1.343									-0.011588	-0.21424	-0.477944	-0.701342						-0.354759	0.132248	-0.140826	-0.217591	0.151859
High	Q04724	Transducin-like enhancer protein 1 OS=Homo sapiens OX=9606 GN=TLE1 PE=1 SV=2	6	5	1	4		1.68854	0.0230542	1.196	1.218	1.413	1.433						0.626	0.544	0.592	0.882	2.02	0.802	0.511	0.643	0.389									0.258217	0.284514	0.498761	0.519039						-0.675765	-0.878321	-0.756331	-0.181149	1.01436
High	Q8N684	Cleavage and polyadenylation specificity factor subunit 7 OS=Homo sapiens OX=9606 GN=CPSF7 PE=1 SV=1	2		2		1	1.3819	0.023047	0.467	1.088	1.522	1.559	1.025	1.218	1.023	1.289	1.153	0.886	0.738	0.852	1.079	1.019	0.752	0.44	0.771	0.402	0.882	0.882	0.957	0.882	1.236	0.714	0.934	0.713	-1.09851	0.121679	0.605968	0.640621	0.0356239	0.284514	0.0328061	0.366252	0.205393	-0.174621	-0.438307	-0.231075	0.109695	0.0271541
High	O95373	Importin-7 OS=Homo sapiens OX=9606 GN=IPO7 PE=1 SV=1	7	1	5	1	4	1.24471	0.0235124	0.959	1.072	1.333	1.179	0.909	1.516	0.895	0.786	0.763	0.913	0.872	0.862	0.84	0.933	1.028	0.936	0.897	0.698	0.698	0.554	1.172	0.605	1.045	0.791	0.648	0.791	-0.0603973	0.100305	0.414677	0.237564	-0.137648	0.60027	-0.16004	-0.347399	-0.390245	-0.131313	-0.1976	-0.21424	-0.251539	-0.100051
High	P02461	Collagen alpha-1(III) chain OS=Homo sapiens OX=9606 GN=COL3A1 PE=1 SV=4	5		2		5	1.24313	0.0236711	0.989	1.082	1.112	1.444	1.218	1.755	0.904	0.992	0.755	1.408	0.94	0.976	0.809	1.063	0.73	0.768	0.949	0.661	0.924	0.821	1.024	0.786	1.069	0.905	0.807	0.936	-0.0159576	0.1137	0.153157	0.530071	0.284514	0.811471	-0.145605	-0.011588	-0.405451	0.493647	-0.0892673	-0.0350469	-0.305788	0.0881416
High	P50452	Serpin B8 OS=Homo sapiens OX=9606 GN=SERPINB8 PE=1 SV=2	12		11		9	1.16913	0.0238506	1.02	1.155	1.135	1.111	1.081	1.125	0.858	1.073	1.019	0.966	0.704	0.852	0.84	1.618	0.849	0.819	0.876	0.704	0.88	0.688	0.912	0.727	1.04	1.009	0.919	1.07	0.0285692	0.207893	0.182692	0.151859	0.112367	0.169925	-0.22095	0.10165	0.0271541	-0.0499049	-0.506353	-0.231075	-0.251539	0.694212
High	P50238	Cysteine-rich protein 1 OS=Homo sapiens OX=9606 GN=CRIP1 PE=1 SV=3	3		3		3	0.511802	0.0238935	0.382	0.483	0.866	0.639	0.506	0.706	0.87	0.502	0.338	0.762	1.132	0.83	1.363	2.496	1.265	0.427	2.263	0.412	1.873	0.391	1.407	0.458	1.319	0.526	1.9	0.707	-1.38836	-1.0499	-0.207561	-0.646112	-0.982791	-0.50226	-0.200913	-0.994241	-1.5649	-0.392137	0.178874	-0.268817	0.446786	1.31962
High	O95969	Secretoglobin family 1D member 2 OS=Homo sapiens OX=9606 GN=SCGB1D2 PE=2 SV=1	2				2	1.68679	0.0239165					1.327	2.422	0.956	1.266	1.337										1.025	0.481	1.262	0.548	1.164	0.845	0.982	0.625					0.408168	1.2762	-0.0649175	0.340277	0.418999
High	P23280	Carbonic anhydrase 6 OS=Homo sapiens OX=9606 GN=CA6 PE=1 SV=3	5		1		5	1.61304	0.0240871					1.08	0.955	1.162	1.025	2.582										0.748	0.716	1.064	0.734	0.722	0.939	0.996	0.83					0.111031	-0.0664274	0.21661	0.0356239	1.36849
High	Q92608	Dedicator of cytokinesis protein 2 OS=Homo sapiens OX=9606 GN=DOCK2 PE=1 SV=2	3		2		3	1.29711	0.0240634	0.602	1.413	1.28	1.18	1.131	1.467	1	0.809	1.045	0.72	0.644	0.661	1.026	0.741	0.829	0.723	0.658	0.691	1.009	0.712	1.662	0.748	0.894	0.771	1.232	0.735	-0.732165	0.498761	0.356144	0.238787	0.177599	0.552869	0	-0.305788	0.0635029	-0.473931	-0.634867	-0.597278	0.0370307	-0.432455
High	P07954	Fumarate hydratase, mitochondrial OS=Homo sapiens OX=9606 GN=FH PE=1 SV=3	9		9		8	0.774307	0.0240767	1.084	0.807	0.961	0.739	0.607	0.6	1.06	1.027	1.002	0.944	1.02	1.202	1.329	0.841	1.055	1.449	0.988	1.396	0.965	1.774	0.714	1.63	0.734	0.987	1.132	1.08	0.116365	-0.309359	-0.0573917	-0.436354	-0.720232	-0.736966	0.0840643	0.0384362	0.00288251	-0.0831412	0.0285692	0.265437	0.410341	-0.249822
High	Q06124	Tyrosine-protein phosphatase non-receptor type 11 OS=Homo sapiens OX=9606 GN=PTPN11 PE=1 SV=3	7		4		6	1.38501	0.0240472	1.112	1.258	1.122	1.08	1.279	2.112	0.924	0.902	0.535	0.839	0.844	0.928	0.797	0.99	0.965	0.916	0.816	0.884	0.973	0.428	0.999	0.554	1.187	0.589	0.79	0.581	0.153157	0.331132	0.166073	0.111031	0.355016	1.07861	-0.114035	-0.148801	-0.902389	-0.253257	-0.244685	-0.107803	-0.327348	-0.0144996
High	Q15427	Splicing factor 3B subunit 4 OS=Homo sapiens OX=9606 GN=SF3B4 PE=1 SV=1	1		1		1	1.91355	0.0243128	0.791	1.328	1.65	2.163						1.19	0.749	0.819	1.093	1.1	0.607	0.403	0.628	0.386									-0.33825	0.409255	0.722466	1.11303						0.250962	-0.416962	-0.288065	0.128293	0.137504
High	P35221	Catenin alpha-1 OS=Homo sapiens OX=9606 GN=CTNNA1 PE=1 SV=1	16		12		11	1.22769	0.0243046	0.766	1.03	1.386	0.921	1.005	1.549	1.013	0.914	0.787	0.929	0.854	0.715	0.863	0.863	0.943	0.766	0.953	0.704	1.152	0.779	0.979	0.651	0.935	0.631	1.018	0.683	-0.384584	0.0426443	0.470927	-0.118727	0.0071955	0.631337	0.0186342	-0.129734	-0.345564	-0.106249	-0.227692	-0.483985	-0.212568	-0.212568
High	P09661	U2 small nuclear ribonucleoprotein A' OS=Homo sapiens OX=9606 GN=SNRPA1 PE=1 SV=2	1		1		1	1.8446	0.0243832	0.683	1.759	1.447	2.058						0.839	0.628	0.898	1.341	1.118	0.669	0.542	0.669	0.55									-0.550043	0.814755	0.533065	1.04124						-0.253257	-0.671164	-0.155213	0.423309	0.16092
High	P35556	Fibrillin-2 OS=Homo sapiens OX=9606 GN=FBN2 PE=1 SV=3	5	3		3		1.50495	0.0243799					1.054	1.86	1.074	0.932	0.843										1.188	0.721	0.579	0.619	0.89	0.604	0.784	0.742					0.0758749	0.895303	0.102994	-0.101598	-0.246395
High	P28827	Receptor-type tyrosine-protein phosphatase mu OS=Homo sapiens OX=9606 GN=PTPRM PE=1 SV=2	7		5	2	2	1.33443	0.024489	1.566	1.146	1.011	0.741	1.485	1.929	0.896	0.821	0.737	0.944	0.782	0.859	0.771	0.922	0.841	1.18	0.886	0.934	0.991	0.648	1.042	0.699	1.023	0.642	0.814	0.647	0.647084	0.196607	0.015783	-0.432455	0.570463	0.947853	-0.158429	-0.284546	-0.440263	-0.0831412	-0.354759	-0.21927	-0.375197	-0.117161
High	Q16401	26S proteasome non-ATPase regulatory subunit 5 OS=Homo sapiens OX=9606 GN=PSMD5 PE=1 SV=3	17	8	4	5	6	1.17007	0.0245253	1.147	1.143	1.106	1.168	1.331	1.237	0.997	0.906	1.215	0.973	0.898	0.893	0.769	0.725	0.779	1.182	0.949	1.409	0.723	1.134	0.783	1.099	0.969	1.07	1.036	1.156	0.197865	0.192825	0.145351	0.22404	0.412511	0.306846	-0.00433459	-0.142417	0.280956	-0.0394883	-0.155213	-0.163268	-0.378944	-0.463947
High	P01100	Protein c-Fos OS=Homo sapiens OX=9606 GN=FOS PE=1 SV=1	1		1			1.39045	0.0244565	0.728	1.492	1.121	1.258						0.77	0.748	0.669	0.92	0.778	0.93	0.973	0.747	0.907									-0.45799	0.577248	0.164786	0.331132						-0.37707	-0.41889	-0.579922	-0.120294	-0.362158
High	Q9Y6Y8	SEC23-interacting protein OS=Homo sapiens OX=9606 GN=SEC23IP PE=1 SV=1	4	1	2		2	1.23243	0.0245251	0.708	1.111	1.141	1.356	0.806	1.243	1.432	1.047	0.941	0.837	0.868	0.919	0.977	1.185	0.787	0.626	0.915	0.593	0.962	0.931	0.7	0.918	0.819	0.845	1.216	0.899	-0.498179	0.151859	0.190299	0.439357	-0.311148	0.313826	0.518031	0.0662614	-0.0877334	-0.2567	-0.204233	-0.121863	-0.0335695	0.244887
High	Q8WWA0	Intelectin-1 OS=Homo sapiens OX=9606 GN=ITLN1 PE=1 SV=1	6		1		6	2.08666	0.0246513					0.922	1.505	0.852	3.858	1.164										0.705	0.986	0.717	0.918	0.894	0.757	0.724	0.664					-0.117161	0.589763	-0.231075	1.94785	0.219091
High	O43586	Proline-serine-threonine phosphatase-interacting protein 1 OS=Homo sapiens OX=9606 GN=PSTPIP1 PE=1 SV=1	3		2		2	1.47597	0.0247635	0.514	1.074	1.732	1.41	1.942	2.115	0.911	0.954	0.915	0.771	0.698	0.88	0.718	0.837	1.556	0.91	0.717	0.711	1.079	0.65	1.395	0.642	1.198	0.62	0.771	0.65	-0.96016	0.102994	0.792439	0.495695	0.957543	1.08066	-0.134477	-0.0679388	-0.128156	-0.375197	-0.518701	-0.184425	-0.477944	-0.2567
High	Q92805	Golgin subfamily A member 1 OS=Homo sapiens OX=9606 GN=GOLGA1 PE=1 SV=3	1		1		1	1.36223	0.0248791	0.716	1.374	1.291	1.299						0.78	0.796	0.889	0.983	1.013	0.836	0.791	0.798	0.844									-0.481969	0.458382	0.368489	0.377401						-0.358454	-0.32916	-0.169745	-0.0247367	0.0186342
High	Q9HD89	Resistin OS=Homo sapiens OX=9606 GN=RETN PE=1 SV=1	5		5		4	1.5088	0.0249939	0.666	1.044	1.957	1.787	1.586	1.678	0.776	0.756	0.71	1.652	0.607	0.84	0.878	1.079	0.618	0.524	0.745	0.552	1.021	0.567	1.216	0.513	1.166	0.532	0.767	0.444	-0.586406	0.0621217	0.968644	0.83754	0.665393	0.746743	-0.365871	-0.403542	-0.494109	0.724214	-0.720232	-0.251539	-0.187707	0.109695
High	Q9NU63	Zinc finger protein 57 homolog OS=Homo sapiens OX=9606 GN=ZFP57 PE=1 SV=2	2	1	1		1	1.38848	0.0250977	1.579	1.041	1.188	0.942	1.629	1.833	0.804	0.832	0.779	0.6	0.801	0.811	0.822	1.118	0.995	0.409	1.038	0.378	0.97	0.911	1.09	0.809	1.297	0.779	0.908	0.721	0.659011	0.0579701	0.248535	-0.086201	0.703987	0.874207	-0.314733	-0.265345	-0.360305	-0.736966	-0.320126	-0.302226	-0.28279	0.16092
High	P06727	Apolipoprotein A-IV OS=Homo sapiens OX=9606 GN=APOA4 PE=1 SV=4	32		31		29	1.29201	0.02509	1.168	1.3	0.892	0.83	0.889	1.893	0.807	1.063	1.007	0.866	0.929	0.982	0.651	0.6	1.438	1.283	0.961	0.779	0.748	0.713	0.561	0.803	0.715	0.904	0.744	0.722	0.22404	0.378512	-0.164884	-0.268817	-0.169745	0.920674	-0.309359	0.0881416	0.0100637	-0.207561	-0.106249	-0.0262051	-0.619271	-0.736966
High	P42704	Leucine-rich PPR motif-containing protein, mitochondrial OS=Homo sapiens OX=9606 GN=LRPPRC PE=1 SV=3	5		5			0.619162	0.0254009	1.293	0.696	0.661	0.467						0.901	1.142	1.124	1.036	0.84	1.963	1.602	1.101	1.618									0.370722	-0.522841	-0.597278	-1.09851						-0.150401	0.191563	0.168642	0.051024	-0.251539
High	O95361	Tripartite motif-containing protein 16 OS=Homo sapiens OX=9606 GN=TRIM16 PE=1 SV=3	4		3		2	1.53188	0.0256087	0.488	1.449	1.73	1.653	1.372	1.869	0.66	0.732	0.714	0.898	0.888	0.675	0.728	1.001	0.871	0.469	0.956	0.448	0.835	0.562	0.739	0.614	0.919	0.821	0.762	0.967	-1.03505	0.535058	0.790772	0.725087	0.45628	0.902267	-0.599462	-0.450084	-0.486004	-0.155213	-0.171368	-0.567041	-0.45799	0.00144197
High	Q96T60	Bifunctional polynucleotide phosphatase/kinase OS=Homo sapiens OX=9606 GN=PNKP PE=1 SV=1	2				2	3.77766	0.0256124					3.414	3.917	0.554	0.595	0.61										0.569	0.377	0.887	0.319	0.551	0.298	0.518	0.331					1.77146	1.96975	-0.852042	-0.749038	-0.713119
High	Q9GZM5	Protein YIPF3 OS=Homo sapiens OX=9606 GN=YIPF3 PE=1 SV=1	1		1		1	0.842169	0.0257769	0.863	0.943	0.857	0.666						1.082	1.085	0.87	0.981	0.954	0.841	0.952	1.031	1.098									-0.212568	-0.0846703	-0.222633	-0.586406						0.1137	0.117695	-0.200913	-0.027675	-0.0679388
High	P33527	Multidrug resistance-associated protein 1 OS=Homo sapiens OX=9606 GN=ABCC1 PE=1 SV=3	2	1			1	0.662681	0.0257358					0.551	0.592	0.909	0.545	0.687										1.346	0.554	1.018	0.68	1.198	1.052	1.098	0.983					-0.859876	-0.756331	-0.137648	-0.875672	-0.541618
High	P10092	Calcitonin gene-related peptide 2 OS=Homo sapiens OX=9606 GN=CALCB PE=1 SV=1	3	2		3		2.07316	0.0257415	0.21	0.644	1.554	2.493	2.098	1.898	0.697	1.188	2.246	1.052	0.431	0.413	0.78	1.386	0.376	0.201	1.087	0.22	1.104	0.271	1.372	0.197	1.307	0.411	0.966	0.296	-2.25154	-0.634867	0.635987	1.31788	1.06901	0.92448	-0.520769	0.248535	1.16736	0.0731347	-1.21424	-1.27579	-0.358454	0.470927
High	Q63HN8	E3 ubiquitin-protein ligase RNF213 OS=Homo sapiens OX=9606 GN=RNF213 PE=1 SV=3	5		5		2	1.2138	0.0257031	0.866	1.06	1.016	1.35	1.223	1.689	1.015	0.823	0.872	1.048	0.957	0.98	1.01	1.094	0.866	0.914	0.871	0.986	0.904	0.702	0.989	0.68	0.89	0.783	1.05	0.704	-0.207561	0.0840643	0.0229004	0.432959	0.290424	0.756169	0.0214797	-0.281036	-0.1976	0.0676387	-0.0634092	-0.0291463	0.0143553	0.129613
Medium	Q9NYD6	Homeobox protein Hox-C10 OS=Homo sapiens OX=9606 GN=HOXC10 PE=1 SV=2	1			1		1.69549	0.0258586					2.139	1.667	0.828	0.733	1.007										0.652	0.888	0.705	0.933	0.838	0.743	0.693	0.563					1.09694	0.737254	-0.272297	-0.448115	0.0100637
High	Q8IYR0	Cilia- and flagella-associated protein 206 OS=Homo sapiens OX=9606 GN=CFAP206 PE=1 SV=2	2				2	1.53387	0.0259951					1.672	1.512	0.877	1.034	0.866										0.95	0.481	0.802	0.532	1.042	0.842	0.868	0.701					0.741575	0.596458	-0.189351	0.0482362	-0.207561
High	Q8NBQ5	Estradiol 17-beta-dehydrogenase 11 OS=Homo sapiens OX=9606 GN=HSD17B11 PE=1 SV=3	2		2		1	1.87982	0.0261306	0.447	2.339	0.883	3.658	1.593	1.809	0.823	0.783	0.726	1.013	0.457	0.537	0.843	0.553	0.413	0.421	0.397	0.219	1.066	0.572	2.309	0.561	1.494	0.601	1.053	0.615	-1.16165	1.22589	-0.179515	1.87106	0.671746	0.855192	-0.281036	-0.352916	-0.461959	0.0186342	-1.12973	-0.897006	-0.246395	-0.854649
High	Q9NZU5	LIM and cysteine-rich domains protein 1 OS=Homo sapiens OX=9606 GN=LMCD1 PE=1 SV=1	1		1		1	0.571353	0.026178	1.315	0.384	0.514	0.433						0.741	1.421	1.072	0.854	0.759	1.973	1.527	0.856	1.217									0.395063	-1.38082	-0.96016	-1.20756						-0.432455	0.506907	0.100305	-0.227692	-0.397828
High	P53396	ATP-citrate synthase OS=Homo sapiens OX=9606 GN=ACLY PE=1 SV=3	30		20	1	22	1.16258	0.026252	1.208	1.191	1.007	0.806	1.214	1.384	1.04	0.987	1.308	0.931	0.901	0.962	0.776	0.729	0.975	1.087	0.942	1.273	0.925	0.827	0.94	0.875	1.097	1.187	1.016	1.04	0.27262	0.252173	0.0100637	-0.311148	0.279768	0.468844	0.0565835	-0.018878	0.387363	-0.103147	-0.150401	-0.0558912	-0.365871	-0.456009
High	Q567U6	Coiled-coil domain-containing protein 93 OS=Homo sapiens OX=9606 GN=CCDC93 PE=1 SV=2	2		1		1	1.59716	0.0263579	0.87	1.847	1.662	1.332	2.116	2.204	0.828	0.796	0.417	0.857	1.077	0.76	0.738	0.78	0.873	0.807	0.827	0.682	1.198	0.545	0.902	0.492	1.173	1.054	0.805	0.707	-0.200913	0.885184	0.73292	0.413594	1.08134	1.14012	-0.272297	-0.32916	-1.26188	-0.222633	0.107018	-0.395929	-0.438307	-0.358454
High	Q9UM22	Mammalian ependymin-related protein 1 OS=Homo sapiens OX=9606 GN=EPDR1 PE=1 SV=2	2		2		2	1.52702	0.026496	0.873	1.724	1.407	1.477						1.131	0.863	1.078	1.036	1.064	0.787	0.562	0.98	0.575									-0.195946	0.78576	0.492622	0.56267						0.177599	-0.212568	0.108357	0.051024	0.0894982
High	P82909	Alpha-ketoglutarate dehydrogenase component 4 OS=Homo sapiens OX=9606 GN=MRPS36 PE=1 SV=2	2		2		2	1.96151	0.0264752	0.559	1.106	0.938	4.028	2.826	2.058	1	0.591	0.643	0.644	0.762	0.499	0.626	1.351	0.542	0.665	0.593	0.547	1.099	0.486	1.603	0.419	1.434	0.464	0.958	0.548	-0.83908	0.145351	-0.0923402	2.01006	1.49876	1.04124	0	-0.75877	-0.637109	-0.634867	-0.392137	-1.00289	-0.675765	0.434028
High	P09467	Fructose-1,6-bisphosphatase 1 OS=Homo sapiens OX=9606 GN=FBP1 PE=1 SV=5	27		25	1	22	0.69388	0.0265353	0.587	0.657	0.788	0.726	0.681	0.545	1.158	0.65	0.551	0.94	0.726	1.082	2.557	0.996	0.895	0.875	1.198	1.502	1.271	0.51	0.724	0.801	0.714	0.781	1.013	0.682	-0.768568	-0.606035	-0.343732	-0.461959	-0.554273	-0.875672	0.211635	-0.621488	-0.859876	-0.0892673	-0.461959	0.1137	1.35445	-0.00578235
High	P36222	Chitinase-3-like protein 1 OS=Homo sapiens OX=9606 GN=CHI3L1 PE=1 SV=2	18	1	15		16	1.33724	0.0265233	1.163	1.598	0.799	0.907	2.173	1.407	0.837	0.794	0.966	1.319	0.941	1.081	0.838	0.678	0.797	0.998	0.84	1.227	0.762	0.859	0.754	0.881	0.733	0.829	0.765	0.733	0.217851	0.676267	-0.323733	-0.140826	1.11969	0.492622	-0.2567	-0.332789	-0.0499049	0.399445	-0.0877334	0.112367	-0.254978	-0.560643
High	O95049	Tight junction protein ZO-3 OS=Homo sapiens OX=9606 GN=TJP3 PE=1 SV=3	3		2		3	2.84791	0.026624	0.77	1.081	1.785	1.142	3.179	6.463	0.476	0.558	0.273	0.995	0.602	0.878	0.708	0.718	0.966	0.755	0.922	0.688	0.579	0.186	0.741	0.172	0.666	0.354	0.314	0.187	-0.37707	0.112367	0.835924	0.191563	1.66857	2.6922	-1.07097	-0.841663	-1.87303	-0.00723157	-0.732165	-0.187707	-0.498179	-0.477944
High	P05107	Integrin beta-2 OS=Homo sapiens OX=9606 GN=ITGB2 PE=1 SV=2	18		17		15	1.32166	0.0267291	0.577	0.955	1.22	1.26	1.152	1.741	1.013	0.873	0.79	0.922	0.678	0.85	1.049	0.812	0.684	0.708	0.836	0.798	0.989	0.521	1.242	0.494	0.958	0.637	0.879	0.636	-0.793357	-0.0664274	0.286881	0.333424	0.204141	0.799916	0.0186342	-0.195946	-0.340075	-0.117161	-0.560643	-0.234465	0.0690147	-0.300448
High	P07766	T-cell surface glycoprotein CD3 epsilon chain OS=Homo sapiens OX=9606 GN=CD3E PE=1 SV=2	7	5		4		2.27693	0.026853	0.5	1.725	0.998	2.189						0.678	1.018	0.548	0.538	0.751	0.426	0.33	0.764	0.295									-1	0.786596	-0.00288828	1.13027						-0.560643	0.0257376	-0.867752	-0.894322	-0.413115
Medium	Q8N5F7	NF-kappa-B-activating protein OS=Homo sapiens OX=9606 GN=NKAP PE=1 SV=1	1		1		1	1.56595	0.0268785	0.839	1.347	1.332	3.343	1.187	1.306	0.734	0.778	1.252	0.806	0.955	0.662	0.661	1.077	0.778	0.408	0.542	0.327	1.261	0.622	2.412	0.581	1.63	0.652	0.786	0.457	-0.253257	0.42975	0.413594	1.74114	0.24732	0.385155	-0.446148	-0.362158	0.324235	-0.311148	-0.0664274	-0.595097	-0.597278	0.107018
High	Q9Y5J6	Mitochondrial import inner membrane translocase subunit Tim10 B OS=Homo sapiens OX=9606 GN=TIMM10B PE=1 SV=1	1		1		1	2.0841	0.0269701	7.04	0.987	1.012	0.783	0.895	0.716	0.999	1.222	0.876	0.686	0.686	0.621	0.686	0.632	0.717	0.692	0.591	0.726	1.124	0.981	0.566	0.833	0.653	0.782	0.951	1.242	2.81558	-0.018878	0.0172093	-0.352916	-0.16004	-0.481969	-0.00144342	0.289244	-0.190997	-0.54372	-0.54372	-0.687335	-0.54372	-0.662004
High	Q8IWZ4	E3 ubiquitin-protein ligase TRIM48 OS=Homo sapiens OX=9606 GN=TRIM48 PE=1 SV=3	1	1				2.24113	0.0270838	0.728	1.54	1.77	3.291						0.957	0.64	0.799	2.147	0.61	0.47	0.452	0.716	0.567									-0.45799	0.62293	0.823749	1.71853						-0.0634092	-0.643856	-0.323733	1.10232	-0.713119
High	P51991	Heterogeneous nuclear ribonucleoprotein A3 OS=Homo sapiens OX=9606 GN=HNRNPA3 PE=1 SV=2	9		7		9	1.46555	0.0270939	0.478	0.913	1.199	1.051	1.357	0.751	1.927	1.004	0.629	0.632	0.764	0.593	0.816	0.858	0.648	0.354	0.76	0.293	1.009	0.808	0.839	0.651	0.527	0.634	0.964	0.848	-1.06492	-0.131313	0.261832	0.0717627	0.440421	-0.413115	0.946357	0.00575927	-0.668868	-0.662004	-0.388355	-0.753896	-0.293359	-0.22095
High	Q9BQP7	Mitochondrial genome maintenance exonuclease 1 OS=Homo sapiens OX=9606 GN=MGME1 PE=1 SV=1	5	4		5		0.608456	0.0272356	1.318	0.492	0.503	0.629	0.374	0.419	0.908	0.818	1.177	1.736	0.965	3.583	0.704	0.746	0.857	1.792	1.184	1.616	1.028	0.577	0.483	0.644	1.063	1.409	1.131	1.089	0.39835	-1.02327	-0.99137	-0.668868	-1.41889	-1.25498	-0.139236	-0.289827	0.235114	0.795767	-0.0513992	1.84117	-0.506353	-0.422752
High	Q96LD4	E3 ubiquitin-protein ligase TRIM47 OS=Homo sapiens OX=9606 GN=TRIM47 PE=1 SV=2	1				1	1.93072	0.0273849					1.692	2.404	1.041	0.65	1.522										0.94	0.619	1.285	0.587	1.026	0.484	0.718	0.398					0.75873	1.26544	0.0579701	-0.621488	0.605968
High	Q9BTM9	Ubiquitin-related modifier 1 OS=Homo sapiens OX=9606 GN=URM1 PE=1 SV=1	1				1	1.29647	0.0272741					1.028	1.245	0.809	1.159	1.017										0.901	0.765	0.676	0.867	0.75	1.013	0.95	0.567					0.0398403	0.316146	-0.305788	0.212881	0.0243197
High	Q8NEZ5	F-box only protein 22 OS=Homo sapiens OX=9606 GN=FBXO22 PE=1 SV=1	5		4		3	1.40686	0.0274185	0.804	0.912	1.458	1.852	1.321	1.574	0.869	0.971	0.638	0.781	0.944	0.761	0.75	1.238	0.964	0.627	0.767	0.462	1.169	0.491	1.334	0.51	1.179	0.514	0.948	0.523	-0.314733	-0.132894	0.543991	0.889084	0.40163	0.654436	-0.202572	-0.0424568	-0.648372	-0.356606	-0.0831412	-0.394032	-0.415037	0.308011
High	O00743	Serine/threonine-protein phosphatase 6 catalytic subunit OS=Homo sapiens OX=9606 GN=PPP6C PE=1 SV=1	6	1	5	3	5	1.1616	0.0275043	0.826	1.089	0.98	1.023	1.192	1.118	0.96	1.06	0.776	0.799	0.865	0.843	0.982	1.116	0.865	0.648	0.789	0.62	0.898	0.827	0.669	0.971	0.793	1.099	0.991	0.899	-0.275786	0.123004	-0.0291463	0.0328061	0.253384	0.16092	-0.0588937	0.0840643	-0.365871	-0.323733	-0.209228	-0.246395	-0.0262051	0.158337
High	Q5T6J7	Probable gluconokinase OS=Homo sapiens OX=9606 GN=IDNK PE=1 SV=1	3		3		1	1.58321	0.0276059	0.684	1.602	0.972	2.629	2.837	1.013	0.817	0.843	1.075	0.746	0.885	0.753	0.736	0.742	0.858	0.626	0.754	0.575	0.653	1.994	0.562	1.79	0.568	0.962	0.717	0.959	-0.547932	0.679874	-0.0409718	1.39451	1.50437	0.0186342	-0.291592	-0.246395	0.104337	-0.422752	-0.176251	-0.409278	-0.442222	-0.430509
High	Q9UBS8	E3 ubiquitin-protein ligase RNF14 OS=Homo sapiens OX=9606 GN=RNF14 PE=1 SV=1	2		1		1	2.18532	0.0276838	0.401	1.448	1.394	1.724						0.711	0.53	0.842	0.618	0.723	0.468	0.265	0.519	0.438									-1.31833	0.534062	0.479231	0.78576						-0.492079	-0.915936	-0.248108	-0.694321	-0.467932
High	P25445	Tumor necrosis factor receptor superfamily member 6 OS=Homo sapiens OX=9606 GN=FAS PE=1 SV=1	8	8		5		3.19579	0.0277039	0.293	1.211	3.321	1.372						0.418	0.372	0.317	0.657	0.729	0.523	0.501	0.502	0.344									-1.77103	0.276199	1.73162	0.45628						-1.25843	-1.42663	-1.65745	-0.606035	-0.456009
High	Q96C23	Galactose mutarotase OS=Homo sapiens OX=9606 GN=GALM PE=1 SV=1	10		7		9	0.777622	0.0278398	0.746	0.898	0.878	0.723	0.558	0.801	1.054	0.75	0.661	1.043	1.17	0.967	0.882	0.873	1.235	0.736	1.303	0.607	1.277	0.951	0.768	1.339	0.94	0.758	1.596	0.726	-0.422752	-0.155213	-0.187707	-0.467932	-0.841663	-0.320126	0.0758749	-0.415037	-0.597278	0.0607392	0.226509	-0.0484122	-0.181149	-0.195946
High	Q53H82	Endoribonuclease LACTB2 OS=Homo sapiens OX=9606 GN=LACTB2 PE=1 SV=2	7		4		6	0.83751	0.0278248	0.91	0.717	0.987	0.951	0.673	0.822	1.057	0.788	0.927	0.988	1.078	1.018	0.97	0.767	1.277	1.337	1.392	1.097	1.002	1.019	0.738	1.141	0.857	0.914	1.255	0.814	-0.136062	-0.479955	-0.018878	-0.0724828	-0.571322	-0.28279	0.0799754	-0.343732	-0.109359	-0.0174171	0.108357	0.0257376	-0.0439433	-0.382702
High	P20700	Lamin-B1 OS=Homo sapiens OX=9606 GN=LMNB1 PE=1 SV=2	24		23		16	1.35372	0.0279296	0.568	1.175	1.309	1.103	1.458	1.802	0.793	0.762	0.794	1.177	0.715	0.89	0.796	0.666	0.709	0.616	0.742	0.543	0.988	0.736	0.966	0.701	1.097	0.756	0.886	0.64	-0.816037	0.232661	0.388465	0.141433	0.543991	0.849599	-0.334607	-0.392137	-0.332789	0.235114	-0.483985	-0.168123	-0.32916	-0.586406
High	Q9HAT2	Sialate O-acetylesterase OS=Homo sapiens OX=9606 GN=SIAE PE=1 SV=1	10		10		5	0.636152	0.0280083	0.36	0.641	0.968	0.838	0.287	0.676	0.927	0.658	0.497	1.2	0.919	1.271	2.088	1.559	1.001	0.421	0.958	0.419	0.865	0.535	0.551	0.968	1.602	0.826	0.907	1.286	-1.47393	-0.641604	-0.046921	-0.254978	-1.80088	-0.564905	-0.109359	-0.603841	-1.00868	0.263034	-0.121863	0.345964	1.06212	0.640621
High	P30039	Phenazine biosynthesis-like domain-containing protein OS=Homo sapiens OX=9606 GN=PBLD PE=1 SV=2	11	3	4	4	4	1.55524	0.0279678	0.558	1.679	1.915	2.513	0.744	0.963	1.103	0.761	0.788	0.741	0.744	0.66	0.906	0.789	0.668	0.471	0.76	0.365	0.959	0.749	0.866	0.823	0.998	0.821	1.175	0.894	-0.841663	0.747602	0.937344	1.32941	-0.426625	-0.0543923	0.141433	-0.394032	-0.343732	-0.432455	-0.426625	-0.599462	-0.142417	-0.341903
High	Q92565	Rap guanine nucleotide exchange factor 5 OS=Homo sapiens OX=9606 GN=RAPGEF5 PE=1 SV=1	12	8		9		1.59152	0.0281612	0.774	1.164	1.558	1.947						1.204	1.051	0.768	0.961	0.766	0.76	0.603	0.931	0.651									-0.369595	0.219091	0.639695	0.961253						0.267835	0.0717627	-0.380822	-0.0573917	-0.384584
High	Q9UHG2	ProSAAS OS=Homo sapiens OX=9606 GN=PCSK1N PE=1 SV=1	2		2		1	1.86504	0.0283283	0.578	1.673	1.233	1.632						1.289	0.532	0.705	0.724	0.928	0.474	0.533	0.57	0.417									-0.790859	0.742437	0.302173	0.706641						0.366252	-0.910502	-0.504305	-0.465938	-0.107803
High	P22059	Oxysterol-binding protein 1 OS=Homo sapiens OX=9606 GN=OSBP PE=1 SV=1	12		7		11	1.18943	0.0284301	0.768	0.999	1.166	1.066	1.159	1.38	1.164	0.989	1.029	0.888	0.871	0.864	0.912	1.353	0.743	0.878	0.793	0.978	1.05	0.609	0.913	0.625	1.199	0.866	1.041	0.853	-0.380822	-0.00144342	0.221568	0.0922074	0.212881	0.464668	0.219091	-0.0159576	0.041243	-0.171368	-0.199255	-0.210897	-0.132894	0.436162
High	P27540	Aryl hydrocarbon receptor nuclear translocator OS=Homo sapiens OX=9606 GN=ARNT PE=1 SV=1	14	10		11		1.53294	0.0285515	1.084	1.442	1.477	1.365	2.474	1.751	0.723	0.733	0.48	0.729	0.8	0.695	1.067	1.007	0.936	0.894	0.739	0.794	1.144	0.576	1.165	0.484	1.063	0.597	0.88	0.636	0.116365	0.528071	0.56267	0.448901	1.30685	0.808179	-0.467932	-0.448115	-1.05889	-0.456009	-0.321928	-0.524915	0.0935602	0.0100637
High	P00441	Superoxide dismutase [Cu-Zn] OS=Homo sapiens OX=9606 GN=SOD1 PE=1 SV=2	9	6	9	5	7	0.756444	0.0286787	0.527	0.707	1.125	0.622	0.762	0.925	1.003	0.947	0.876	0.682	0.931	0.817	0.86	1.925	1.185	0.943	1.313	0.952	1.703	0.942	1.127	0.861	1.29	0.809	1.513	0.86	-0.924125	-0.500218	0.169925	-0.685014	-0.392137	-0.112475	0.00432161	-0.0785637	-0.190997	-0.552156	-0.103147	-0.291592	-0.217591	0.944858
High	P22105	Tenascin-X OS=Homo sapiens OX=9606 GN=TNXB PE=1 SV=5	27	21	1	20	1	1.51333	0.028778	0.785	1.518	0.979	1.584	1.656	2.805	0.902	0.84	0.645	0.728	0.69	0.712	0.915	0.768	0.65	0.72	0.715	0.576	1.464	0.797	2.064	0.728	1.184	0.613	0.789	0.508	-0.349235	0.602172	-0.0306192	0.663572	0.727703	1.488	-0.148801	-0.251539	-0.632629	-0.45799	-0.535332	-0.490051	-0.128156	-0.380822
High	Q9P0J1	[Pyruvate dehydrogenase [acetyl-transferring]]-phosphatase 1, mitochondrial OS=Homo sapiens OX=9606 GN=PDP1 PE=1 SV=3	4	1	2	2		0.635087	0.0288068	1.295	0.59	0.687	0.464						0.851	1.359	1.081	0.882	0.826	1.675	1.634	1.047	1.401									0.372952	-0.761213	-0.541618	-1.1078						-0.232769	0.442545	0.112367	-0.181149	-0.275786
High	Q13287	N-myc-interactor OS=Homo sapiens OX=9606 GN=NMI PE=1 SV=2	11		9		7	1.39416	0.0289549	0.754	1.339	1.368	1.904	1.384	1.54	1.071	0.871	0.469	0.98	0.818	0.999	0.981	0.758	0.839	0.808	0.783	0.738	0.779	0.86	0.594	1.192	0.667	1.057	0.797	0.847	-0.407364	0.421156	0.452068	0.929033	0.468844	0.62293	0.0989585	-0.199255	-1.09234	-0.0291463	-0.289827	-0.00144342	-0.027675	-0.39973
High	Q12955	Ankyrin-3 OS=Homo sapiens OX=9606 GN=ANK3 PE=1 SV=3	11		5		9	1.24061	0.0288327	1.658	0.862	0.891	0.814	1.229	1.444	0.875	1.093	1.003	0.78	0.816	0.905	0.77	0.731	1.52	1.129	0.882	0.963	0.891	0.725	0.778	0.685	0.809	1.045	0.776	0.821	0.729444	-0.21424	-0.166503	-0.296899	0.297485	0.530071	-0.192645	0.128293	0.00432161	-0.358454	-0.293359	-0.14401	-0.37707	-0.452057
High	Q8TEX9	Importin-4 OS=Homo sapiens OX=9606 GN=IPO4 PE=1 SV=2	4		1		3	0.414551	0.0290575	1.149	0.341	0.333	0.282						0.354	1.45	1.262	0.709	0.787	1.611	2.412	0.858	1.982									0.200379	-1.55216	-1.58641	-1.82623						-1.49818	0.536053	0.335712	-0.496142	-0.345564
High	P78380	Oxidized low-density lipoprotein receptor 1 OS=Homo sapiens OX=9606 GN=OLR1 PE=1 SV=1	3		3		3	1.33426	0.0290495	0.697	1.167	1.461	1.181	1.363	1.883	0.717	0.919	0.74	1.033	0.804	0.968	0.92	0.894	1.101	1.04	0.721	0.729	0.815	0.544	0.67	0.644	0.99	1.036	0.707	0.722	-0.520769	0.222805	0.546956	0.240009	0.446786	0.913033	-0.479955	-0.121863	-0.434403	0.0468403	-0.314733	-0.046921	-0.120294	-0.161653
High	Q15027	Arf-GAP with coiled-coil, ANK repeat and PH domain-containing protein 1 OS=Homo sapiens OX=9606 GN=ACAP1 PE=1 SV=1	4		2		2	1.62382	0.0292618	0.391	1.822	1.284	1.324	1.773	1.737	0.79	0.557	0.675	0.641	0.589	0.687	1.11	0.91	0.626	0.49	0.518	0.538	1.134	0.539	0.855	0.477	1.162	0.411	0.937	0.419	-1.35476	0.865523	0.360645	0.404903	0.826193	0.796598	-0.340075	-0.844251	-0.567041	-0.641604	-0.76366	-0.541618	0.15056	-0.136062
High	Q9UK41	Vacuolar protein sorting-associated protein 28 homolog OS=Homo sapiens OX=9606 GN=VPS28 PE=1 SV=1	5		2	1	3	1.28613	0.0292886	0.737	1.187	1.362	1.341	1.704	1.499	0.904	0.841	0.938	1.215	0.821	1.046	0.732	1.025	0.861	0.625	0.989	0.593	0.885	1.111	0.858	0.984	1.337	0.722	0.954	0.682	-0.440263	0.24732	0.445727	0.423309	0.768925	0.584	-0.145605	-0.249822	-0.0923402	0.280956	-0.284546	0.0648829	-0.450084	0.0356239
High	P07339	Cathepsin D OS=Homo sapiens OX=9606 GN=CTSD PE=1 SV=1	36	16	18	17	19	0.817075	0.0292831	0.824	0.911	0.933	0.817	0.683	0.699	1.2	0.866	0.951	0.918	0.902	1.396	1.98	1.097	0.954	1.151	0.848	1.179	0.943	0.976	0.977	0.975	1.066	0.864	1.159	0.841	-0.279284	-0.134477	-0.100051	-0.291592	-0.550043	-0.516636	0.263034	-0.207561	-0.0724828	-0.123434	-0.148801	0.481299	0.9855	0.133564
High	P08686	Steroid 21-hydroxylase OS=Homo sapiens OX=9606 GN=CYP21A2 PE=1 SV=1	9	9		7		1.32628	0.0294227	1.21	0.938	0.984	0.824	1.339	1.566	0.924	1.263	0.834	0.519	1.273	0.463	0.577	0.452	1.509	1.008	0.685	0.749	1.388	0.41	0.827	0.657	0.958	1.038	0.765	0.796	0.275007	-0.0923402	-0.0232698	-0.279284	0.421156	0.647084	-0.114035	0.336855	-0.261881	-0.946194	0.348232	-1.11092	-0.793357	-1.14561
High	Q9Y450	HBS1-like protein OS=Homo sapiens OX=9606 GN=HBS1L PE=1 SV=1	3				3	0.848182	0.0295636					0.959	1.151	0.827	0.836	0.804										1.224	1.226	1.023	1.112	1.088	0.959	0.95	1.052					-0.0603973	0.202888	-0.274041	-0.258425	-0.314733
High	Q07955	Serine/arginine-rich splicing factor 1 OS=Homo sapiens OX=9606 GN=SRSF1 PE=1 SV=2	13		11	1	11	0.869185	0.0296014	0.619	0.731	0.948	0.85	0.761	0.847	1.067	1.032	0.831	0.834	0.891	1.067	0.896	0.905	0.963	1.001	0.964	0.995	1.045	1.06	0.79	0.891	1.062	0.916	1.482	0.941	-0.691989	-0.452057	-0.077041	-0.234465	-0.394032	-0.239566	0.0935602	0.045443	-0.26708	-0.261881	-0.166503	0.0935602	-0.158429	-0.14401
High	Q92614	Unconventional myosin-XVIIIa OS=Homo sapiens OX=9606 GN=MYO18A PE=1 SV=3	11		7		7	1.42132	0.0296955	0.718	1.384	1.402	1.298	1.655	2.069	0.88	0.78	0.651	1.021	0.862	0.738	0.737	0.817	0.733	0.784	0.654	0.855	1.171	0.466	0.768	0.502	1.219	1.35	1.059	0.666	-0.477944	0.468844	0.487486	0.37629	0.726831	1.04893	-0.184425	-0.358454	-0.619271	0.0299829	-0.21424	-0.438307	-0.440263	-0.291592
High	P54707	Potassium-transporting ATPase alpha chain 2 OS=Homo sapiens OX=9606 GN=ATP12A PE=1 SV=3	5				5	1.5061	0.0297875					1.263	1.162	0.62	0.674	0.66										0.54	0.783	0.569	0.71	0.66	0.449	0.51	0.431					0.336855	0.21661	-0.68966	-0.56918	-0.599462
High	P17980	26S proteasome regulatory subunit 6A OS=Homo sapiens OX=9606 GN=PSMC3 PE=1 SV=3	19	1	11	4	10	1.52052	0.0298293	1.122	1.249	1.141	1.133	3.594	1.698	1.125	0.707	0.734	0.908	1.03	0.956	0.948	0.94	0.858	1.075	0.945	1.012	1.062	0.573	1.125	0.53	1.156	0.658	1.044	0.712	0.166073	0.320773	0.190299	0.180148	1.84559	0.763836	0.169925	-0.500218	-0.446148	-0.139236	0.0426443	-0.0649175	-0.077041	-0.0892673
High	P23396	40S ribosomal protein S3 OS=Homo sapiens OX=9606 GN=RPS3 PE=1 SV=2	15		11		15	1.17979	0.0300228	0.812	1.381	1.334	1.074	0.913	1.117	1.208	0.962	0.864	0.895	0.761	1.14	1.145	0.943	0.756	0.732	0.981	0.822	0.943	0.948	0.872	0.885	1.054	0.714	1.132	0.751	-0.300448	0.465713	0.415759	0.102994	-0.131313	0.159629	0.27262	-0.0558912	-0.210897	-0.16004	-0.394032	0.189034	0.195348	-0.0846703
High	P29353	SHC-transforming protein 1 OS=Homo sapiens OX=9606 GN=SHC1 PE=1 SV=4	3		1		2	0.643036	0.0299062					0.33	0.364	0.782	1.2	0.882										1.207	0.877	0.974	1.014	1.07	1.655	0.868	1.188					-1.59946	-1.45799	-0.354759	0.263034	-0.181149
High	P43155	Carnitine O-acetyltransferase OS=Homo sapiens OX=9606 GN=CRAT PE=1 SV=5	1				1	1.95916	0.0298547					1.989	2.635	0.928	0.902	0.681										0.957	0.55	0.769	0.558	1.002	0.599	0.699	0.693					0.992043	1.3978	-0.107803	-0.148801	-0.554273
High	P07996	Thrombospondin-1 OS=Homo sapiens OX=9606 GN=THBS1 PE=1 SV=2	13		10		9	1.15719	0.0300011	1.291	0.88	1.223	0.705	1.029	1.208	0.908	0.9	1.266	0.896	0.896	0.967	0.916	0.806	0.814	1	0.81	1.075	0.929	0.921	0.91	0.813	0.945	0.896	0.901	0.865	0.368489	-0.184425	0.290424	-0.504305	0.041243	0.27262	-0.139236	-0.152003	0.340277	-0.158429	-0.158429	-0.0484122	-0.12658	-0.311148
Medium	Q9UBY5	Lysophosphatidic acid receptor 3 OS=Homo sapiens OX=9606 GN=LPAR3 PE=1 SV=1	1		1			1.72203	0.0300657	1.659	1.387	0.918	0.811						0.595	0.48	0.784	1.096	1.363	0.505	0.46	0.478	0.478									0.730314	0.471968	-0.123434	-0.302226						-0.749038	-1.05889	-0.351074	0.132248	0.446786
High	P17813	Endoglin OS=Homo sapiens OX=9606 GN=ENG PE=1 SV=2	3	1	2	1	2	1.56576	0.0300224	0.834	1.609	1.442	0.861						1.008	0.522	0.547	0.52	1.035	0.833	0.707	0.856	0.792									-0.261881	0.686164	0.528071	-0.215915						0.0114956	-0.937878	-0.870387	-0.943416	0.0496308
High	Q8N129	Protein canopy homolog 4 OS=Homo sapiens OX=9606 GN=CNPY4 PE=1 SV=1	2		2		1	2.46323	0.0300654	0.641	1.209	2.131	0.817	1.14	4.626	0.34	0.556	0.287	0.814	0.566	0.739	0.577	0.601	1.001	1.147	0.547	0.87	0.245	0.109	0.167	0.137	0.452	0.561	0.216	0.259	-0.641604	0.273814	1.09153	-0.291592	0.189034	2.20977	-1.55639	-0.846843	-1.80088	-0.296899	-0.821126	-0.436354	-0.793357	-0.734563
High	Q9H788	SH2 domain-containing protein 4A OS=Homo sapiens OX=9606 GN=SH2D4A PE=1 SV=1	4		3		2	1.4511	0.0301419					1.04	1.897	0.998	1.176	1.477										0.939	0.607	1.389	0.72	1.118	0.805	0.909	0.777					0.0565835	0.92372	-0.00288828	0.233888	0.56267
High	P35232	Prohibitin 1 OS=Homo sapiens OX=9606 GN=PHB1 PE=1 SV=1	1		1			2.11828	0.0301821	0.537	1.74	1.84	1.415						0.828	0.507	0.698	1.137	1.042	0.481	0.319	0.546	0.318									-0.897006	0.799087	0.879706	0.500802						-0.272297	-0.979942	-0.518701	0.185232	0.0593553
High	P22033	Methylmalonyl-CoA mutase, mitochondrial OS=Homo sapiens OX=9606 GN=MMUT PE=1 SV=4	7	1	3	4	2	1.48916	0.0302344	0.623	1.322	1.293	1.706	1.8	2.759	0.922	0.864	0.815	0.617	0.999	0.746	0.981	0.604	0.848	0.913	0.993	1.038	1.077	0.921	1.739	0.683	1.183	0.733	0.714	0.564	-0.682696	0.402722	0.370722	0.770618	0.847997	1.46415	-0.117161	-0.210897	-0.295128	-0.696658	-0.00144342	-0.422752	-0.027675	-0.72738
High	P55769	NHP2-like protein 1 OS=Homo sapiens OX=9606 GN=SNU13 PE=1 SV=3	5	2	3	1	2	1.52166	0.0302033	0.804	1.434	1.242	1.204						0.801	0.815	0.816	1.031	0.912	0.761	0.451	0.905	0.434									-0.314733	0.520045	0.312665	0.267835						-0.320126	-0.295128	-0.293359	0.0440443	-0.132894
High	Q96FZ7	Charged multivesicular body protein 6 OS=Homo sapiens OX=9606 GN=CHMP6 PE=1 SV=3	2		1		1	1.45734	0.0302172	0.677	1.599	1.319	1.959	0.989	1.615	1.441	0.746	0.468	0.819	0.858	0.721	0.626	0.792	0.947	0.832	0.579	0.691	1.079	0.743	0.942	1.104	0.875	0.705	0.946	0.756	-0.562772	0.67717	0.399445	0.970117	-0.0159576	0.691534	0.52707	-0.422752	-1.09542	-0.288065	-0.22095	-0.471929	-0.675765	-0.336428
High	P62244	40S ribosomal protein S15a OS=Homo sapiens OX=9606 GN=RPS15A PE=1 SV=2	6	2	3	3	2	1.3372	0.0303201	0.852	1.687	1.095	1.281	1.332	0.823	0.816	1.323	1.359	0.523	0.584	0.649	0.567	2.686	0.632	0.907	0.368	0.594	0.739	0.966	0.801	0.906	1.005	1.168	0.929	0.904	-0.231075	0.75446	0.130931	0.35727	0.413594	-0.281036	-0.293359	0.403813	0.442545	-0.935117	-0.77596	-0.62371	-0.818579	1.42546
High	O00592	Podocalyxin OS=Homo sapiens OX=9606 GN=PODXL PE=1 SV=2	6	2	4	1	6	0.703082	0.0302593	0.435	0.586	0.703	0.709	0.739	1.127	1.107	0.798	0.557	1.989	0.942	1.134	1.377	1.18	0.833	0.427	1.318	0.589	1.323	0.716	1.215	0.715	1.384	0.915	1.135	0.972	-1.20091	-0.771027	-0.508403	-0.496142	-0.436354	0.172488	0.146655	-0.325539	-0.844251	0.992043	-0.086201	0.181421	0.461529	0.238787
High	P07202	Thyroid peroxidase OS=Homo sapiens OX=9606 GN=TPO PE=1 SV=4	7	7		5		1.21668	0.0302958	0.869	1.722	0.894	1.102	1.055	0.965	1.066	0.914	0.794	0.763	0.761	0.958	0.97	0.923	0.68	0.766	0.954	0.927	0.72	0.767	0.593	0.833	0.754	0.868	1.105	1.222	-0.202572	0.784085	-0.161653	0.140124	0.077243	-0.0513992	0.0922074	-0.129734	-0.332789	-0.390245	-0.394032	-0.0619024	-0.0439433	-0.115597
High	Q10567	AP-1 complex subunit beta-1 OS=Homo sapiens OX=9606 GN=AP1B1 PE=1 SV=3	18		15		15	1.13713	0.0303057	1.126	1.09	0.857	0.893	1.145	1.074	0.893	1.02	0.952	0.967	0.871	0.896	0.972	0.893	0.698	0.978	0.637	1.11	0.859	1.182	0.773	0.84	0.881	0.737	0.907	0.832	0.171207	0.124328	-0.222633	-0.163268	0.195348	0.102994	-0.163268	0.0285692	-0.0709665	-0.0484122	-0.199255	-0.158429	-0.0409718	-0.163268
Medium	Q9UGM6	Tryptophan--tRNA ligase, mitochondrial OS=Homo sapiens OX=9606 GN=WARS2 PE=1 SV=1	1				1	1.43649	0.0304215					1.251	1.605	1.312	0.993	1.516										1.032	0.65	1.482	0.662	1.293	0.742	0.899	0.677					0.323082	0.682573	0.391768	-0.0101344	0.60027
High	Q8WU79	Stromal membrane-associated protein 2 OS=Homo sapiens OX=9606 GN=SMAP2 PE=1 SV=1	5		3		4	1.28319	0.0304594	0.537	1.706	1.055	1.246	0.988	1.06	0.946	0.912	0.897	0.703	0.805	0.604	1.001	0.803	0.66	0.589	0.763	0.73	0.867	0.659	0.799	0.766	1.31	0.771	0.994	0.935	-0.897006	0.770618	0.077243	0.317304	-0.0174171	0.0840643	-0.0800879	-0.132894	-0.15682	-0.508403	-0.312939	-0.72738	0.00144197	-0.316528
High	P06703	Protein S100-A6 OS=Homo sapiens OX=9606 GN=S100A6 PE=1 SV=1	35	23	9	24	9	0.811453	0.0305385	0.859	0.86	1.098	0.882	1.103	1.095	1.57	0.907	1.419	0.971	1.076	1.212	1.207	0.988	1.465	1.389	1.766	1.476	1.173	1.929	1.421	1.881	1.09	0.976	1.459	1.317	-0.21927	-0.217591	0.134878	-0.181149	0.141433	0.130931	0.650765	-0.140826	0.504875	-0.0424568	0.105678	0.27739	0.271426	-0.0174171
High	Q9UKA8	Calcipressin-3 OS=Homo sapiens OX=9606 GN=RCAN3 PE=1 SV=1	2		1		1	1.37221	0.0305156	1.513	1.302	1.239	1.449	1.248	1.444	0.89	0.557	0.62	0.926	1.004	0.881	0.79	1.208	0.847	1.022	0.853	0.867	0.812	0.722	0.882	0.655	0.824	0.455	0.938	0.44	0.597412	0.380729	0.309176	0.535058	0.319618	0.530071	-0.168123	-0.844251	-0.68966	-0.110916	0.00575927	-0.182786	-0.340075	0.27262
High	P62937	Peptidyl-prolyl cis-trans isomerase A OS=Homo sapiens OX=9606 GN=PPIA PE=1 SV=2	15	2	11	4	11	0.790679	0.0306619	1.765	1.083	0.747	0.648	0.775	0.756	0.9	1.185	1.024	1.155	1.11	1.194	0.898	1.05	1.248	2.119	1.151	1.896	1.024	1.512	1.048	1.483	0.842	1.201	1.054	1.236	0.819668	0.115033	-0.42082	-0.625934	-0.367732	-0.403542	-0.152003	0.244887	0.0342157	0.207893	0.15056	0.255803	-0.155213	0.0703893
High	P04279	Semenogelin-1 OS=Homo sapiens OX=9606 GN=SEMG1 PE=1 SV=2	3	1			2	2.20771	0.0306339	0.584	1.848	1.556	1.807						1.182	0.464	0.484	0.797	0.927	0.456	0.345	1.03	0.221									-0.77596	0.885965	0.637842	0.853597						0.24123	-1.1078	-1.04692	-0.327348	-0.109359
High	Q96C19	EF-hand domain-containing protein D2 OS=Homo sapiens OX=9606 GN=EFHD2 PE=1 SV=1	13		12		13	1.3966	0.0306405	0.613	1.387	1.227	1.647	1.352	1.411	1.005	0.79	0.54	0.849	0.679	0.898	1.194	0.967	0.699	0.42	0.875	0.45	0.869	0.642	0.773	0.749	1.075	0.762	0.876	0.71	-0.706041	0.471968	0.295135	0.719841	0.435095	0.496718	0.0071955	-0.340075	-0.888969	-0.236164	-0.558517	-0.155213	0.255803	-0.0484122
High	Q13464	Rho-associated protein kinase 1 OS=Homo sapiens OX=9606 GN=ROCK1 PE=1 SV=1	11		7		8	1.34396	0.0308925	1.123	1.335	1.115	1.412	1.675	1.763	0.988	0.708	0.634	1.029	0.865	0.929	0.952	0.88	0.963	1.21	0.989	1.319	0.978	0.562	0.807	0.544	0.942	0.691	0.837	0.616	0.167358	0.41684	0.157044	0.49774	0.744161	0.818032	-0.0174171	-0.498179	-0.657445	0.041243	-0.209228	-0.106249	-0.0709665	-0.184425
High	P07998	Ribonuclease pancreatic OS=Homo sapiens OX=9606 GN=RNASE1 PE=1 SV=4	3		3		3	0.852988	0.030889	0.883	0.701	0.805	0.729	0.579	0.676	1.096	0.806	1.676	1.151	0.914	1.13	0.933	1.029	0.787	1.134	0.94	1.376	0.864	0.953	0.968	1.074	1.029	1.103	1.16	1.062	-0.179515	-0.512514	-0.312939	-0.456009	-0.788365	-0.564905	0.132248	-0.311148	0.745022	0.202888	-0.129734	0.176323	-0.100051	0.041243
High	P21266	Glutathione S-transferase Mu 3 OS=Homo sapiens OX=9606 GN=GSTM3 PE=1 SV=3	6		5		4	0.768529	0.0312042	1.396	1.012	0.8	0.606	0.731	0.58	0.924	0.9	1.131	1.174	1.068	1.082	0.834	1.093	1.08	1.526	1.024	1.616	0.89	1.891	0.923	1.925	0.755	0.94	1.068	0.97	0.481299	0.0172093	-0.321928	-0.72261	-0.452057	-0.785875	-0.114035	-0.152003	0.177599	0.231432	0.0949116	0.1137	-0.261881	0.128293
High	Q96NG3	Outer dynein arm-docking complex subunit 4 OS=Homo sapiens OX=9606 GN=ODAD4 PE=1 SV=2	7		4		4	1.22108	0.031319	1.305	1.018	1.208	0.95	0.965	1.53	0.704	0.905	0.764	0.784	1.028	0.778	0.861	1.214	0.844	0.791	0.877	0.746	0.917	0.682	0.724	0.706	1.133	0.715	0.857	0.805	0.38405	0.0257376	0.27262	-0.0740006	-0.0513992	0.613532	-0.506353	-0.14401	-0.388355	-0.351074	0.0398403	-0.362158	-0.215915	0.279768
Medium	Q96EK5	KIF-binding protein OS=Homo sapiens OX=9606 GN=KIFBP PE=1 SV=1	1		1		1	1.74107	0.0315326	0.342	1.071	1.606	1.551	1.956	2.481	1.271	0.881	0.572	0.668	1.018	0.569	0.906	0.738	0.942	0.267	1.036	0.25	0.969	0.438	1.161	0.493	0.888	0.604	1.143	0.637	-1.54793	0.0989585	0.683472	0.633199	0.967906	1.31092	0.345964	-0.182786	-0.805913	-0.58208	0.0257376	-0.813499	-0.142417	-0.438307
High	Q7L014	Probable ATP-dependent RNA helicase DDX46 OS=Homo sapiens OX=9606 GN=DDX46 PE=1 SV=2	7		3		7	1.53746	0.0316691	0.693	2.021	1.309	1.806	1.732	2.079	0.82	0.65	0.584	0.852	0.686	0.893	1.162	0.937	0.677	0.699	0.692	0.944	1.104	0.7	1.161	0.696	1.224	0.611	0.794	0.535	-0.529073	1.01507	0.388465	0.852798	0.792439	1.05589	-0.286304	-0.621488	-0.77596	-0.231075	-0.54372	-0.163268	0.21661	-0.093879
High	Q8TC29	Enkurin OS=Homo sapiens OX=9606 GN=ENKUR PE=1 SV=1	3		2		3	1.33079	0.0316657	1.912	1.059	1.199	1.017	1.221	1.706	0.977	0.693	0.722	0.8	1.053	0.747	0.666	1.155	0.848	0.689	0.744	0.545	1.019	0.963	1.037	0.812	1.246	0.659	1.181	0.748	0.935083	0.0827026	0.261832	0.0243197	0.288063	0.770618	-0.0335695	-0.529073	-0.469929	-0.321928	0.0745054	-0.42082	-0.586406	0.207893
High	Q9NWV4	CXXC motif containing zinc binding protein OS=Homo sapiens OX=9606 GN=CZIB PE=1 SV=1	6		6		6	0.762607	0.0318312	1.243	1.012	0.736	0.717	0.509	0.555	1.051	0.768	0.763	0.953	1.092	1.054	1.13	0.93	0.957	1.441	1.104	1.4	1.279	1.26	0.509	1.286	0.636	0.764	1.48	0.94	0.313826	0.0172093	-0.442222	-0.479955	-0.974262	-0.84944	0.0717627	-0.380822	-0.390245	-0.0694519	0.126973	0.0758749	0.176323	-0.104697
High	P78324	Tyrosine-protein phosphatase non-receptor type substrate 1 OS=Homo sapiens OX=9606 GN=SIRPA PE=1 SV=2	10		9		5	1.32682	0.031962	0.679	1.689	1.229	1.406	1.032	1.461	0.959	0.901	0.634	1.088	0.962	0.956	0.967	0.722	0.734	0.698	0.917	0.535	0.613	0.788	0.717	1.137	0.624	0.905	0.637	1.222	-0.558517	0.756169	0.297485	0.491597	0.045443	0.546956	-0.0603973	-0.150401	-0.657445	0.121679	-0.0558912	-0.0649175	-0.0484122	-0.469929
Medium	Q9Y2A9	N-acetyllactosaminide beta-1,3-N-acetylglucosaminyltransferase 3 OS=Homo sapiens OX=9606 GN=B3GNT3 PE=1 SV=2	1		1			0.344309	0.032103	0.255	0.229	0.849	0.318						0.614	0.519	0.535	1.373	4.307	0.831	0.744	1.216	0.65									-1.97143	-2.12658	-0.236164	-1.6529						-0.703689	-0.946194	-0.902389	0.457332	2.10668
High	Q9Y334	von Willebrand factor A domain-containing protein 7 OS=Homo sapiens OX=9606 GN=VWA7 PE=2 SV=4	3		2		1	1.4311	0.0321542	0.768	1.255	1.336	0.654	1.335	2.178	0.938	0.944	1.149	1.058	0.504	0.939	0.657	1.952	0.431	0.39	0.674	0.381	0.869	1.197	1.208	0.913	1.022	0.472	0.759	0.508	-0.380822	0.327687	0.41792	-0.612637	0.41684	1.123	-0.0923402	-0.0831412	0.200379	0.0813396	-0.988504	-0.0908029	-0.606035	0.964953
High	Q86VM9	Zinc finger CCCH domain-containing protein 18 OS=Homo sapiens OX=9606 GN=ZC3H18 PE=1 SV=2	4		2		2	1.58399	0.0322488	0.415	1.011	1.343	1.635	1.606	2.245	0.923	0.714	1.267	0.927	0.838	0.809	0.971	0.777	0.932	0.305	0.88	0.247	0.946	0.652	1.3	0.622	1.004	0.465	1.092	0.54	-1.26882	0.015783	0.425459	0.709291	0.683472	1.16672	-0.115597	-0.486004	0.341417	-0.109359	-0.254978	-0.305788	-0.0424568	-0.364013
High	P48742	LIM/homeobox protein Lhx1 OS=Homo sapiens OX=9606 GN=LHX1 PE=1 SV=2	1			1		1.73811	0.0324632					1.07	1.908	0.882	0.864	1.493										0.824	0.427	0.94	0.493	1.518	0.341	0.67	0.51					0.0976108	0.932061	-0.181149	-0.210897	0.578214
High	P16930	Fumarylacetoacetase OS=Homo sapiens OX=9606 GN=FAH PE=1 SV=2	9		7		7	1.22129	0.0325675	0.931	1.494	0.819	1.279	1.554	1.108	1.126	0.759	0.933	0.843	0.942	0.992	0.731	1.112	0.91	0.965	0.893	1.095	0.979	1.036	0.678	1.096	0.829	0.75	0.93	0.69	-0.103147	0.57918	-0.288065	0.355016	0.635987	0.147958	0.171207	-0.397828	-0.100051	-0.246395	-0.086201	-0.011588	-0.452057	0.153157
High	P30837	Aldehyde dehydrogenase X, mitochondrial OS=Homo sapiens OX=9606 GN=ALDH1B1 PE=1 SV=4	4		4		1	1.16509	0.0326636	1.054	1.28	1.142	1.217						1.053	0.853	0.898	1.021	1.017	0.93	1.21	0.94	1.141									0.0758749	0.356144	0.191563	0.283329						0.0745054	-0.229382	-0.155213	0.0299829	0.0243197
High	P62273	40S ribosomal protein S29 OS=Homo sapiens OX=9606 GN=RPS29 PE=1 SV=2	6	3	1	4		1.50499	0.0326103	0.924	0.924	1.027	0.947						0.735	0.726	0.549	0.73	0.76	0.714	0.291	0.836	0.373									-0.114035	-0.114035	0.0384362	-0.0785637						-0.444184	-0.461959	-0.865122	-0.454032	-0.395929
High	Q9P270	SLAIN motif-containing protein 2 OS=Homo sapiens OX=9606 GN=SLAIN2 PE=1 SV=2	2		1		1	1.87253	0.0326953					1.811	1.833	1.112	1.733	0.698										1.04	0.326	1.085	0.33	1.137	0.726	0.816	0.681					0.856787	0.874207	0.153157	0.793272	-0.518701
High	Q9BRF8	Serine/threonine-protein phosphatase CPPED1 OS=Homo sapiens OX=9606 GN=CPPED1 PE=1 SV=3	10		9		10	1.19731	0.0326796	0.953	1.323	1.037	1.306	1.184	1.541	1.008	0.803	0.831	0.982	0.929	0.948	0.824	0.854	0.891	1.232	0.894	1.258	1.033	0.848	0.754	0.963	0.823	0.731	1.062	0.728	-0.0694519	0.403813	0.0524159	0.385155	0.243669	0.623867	0.0114956	-0.316528	-0.26708	-0.0262051	-0.106249	-0.077041	-0.279284	-0.227692
High	Q8IZQ5	Selenoprotein H OS=Homo sapiens OX=9606 GN=SELENOH PE=1 SV=2	3		2		2	1.29568	0.0328553	0.609	1.366	0.964	0.826	0.651	1.537	1.136	0.843	1.021	1.051	0.554	0.905	0.984	0.873	0.532	0.529	0.64	0.568	0.797	0.722	0.812	0.712	0.932	0.786	0.942	0.713	-0.715486	0.449957	-0.0528949	-0.275786	-0.619271	0.620117	0.183963	-0.246395	0.0299829	0.0717627	-0.852042	-0.14401	-0.0232698	-0.195946
Medium	Q8TDS5	Oxoeicosanoid receptor 1 OS=Homo sapiens OX=9606 GN=OXER1 PE=1 SV=1	1		1			5.66993	0.0328077	0.175	1.082	4.609	0.57						0.431	0.14	0.198	0.297	0.38	0.191	0.282	0.247	0.388									-2.51457	0.1137	2.20445	-0.810966						-1.21424	-2.8365	-2.33643	-1.75147	-1.39593
High	P01704	Immunoglobulin lambda variable 2-14 OS=Homo sapiens OX=9606 GN=IGLV2-14 PE=1 SV=2	2	1	1	1	1	1.28203	0.0329261	0.832	1.111	1.829	0.977	0.917	1.554	0.851	1.175	0.759	1.036	1.021	0.854	0.794	0.889	0.594	0.803	0.834	1.056	0.869	0.672	0.753	0.696	0.938	1.501	0.673	0.758	-0.265345	0.151859	0.871055	-0.0335695	-0.125006	0.635987	-0.232769	0.232661	-0.397828	0.051024	0.0299829	-0.227692	-0.332789	-0.169745
High	A8K2U0	Alpha-2-macroglobulin-like protein 1 OS=Homo sapiens OX=9606 GN=A2ML1 PE=1 SV=3	4		1		4	1.34562	0.0330031	0.78	1.307	0.918	1.07	1.106	1.749	1.008	0.915	1.986	0.832	0.755	0.775	0.576	0.739	0.723	0.622	0.595	0.555	0.944	0.507	3.462	0.529	1.632	0.572	0.826	0.571	-0.358454	0.386259	-0.123434	0.0976108	0.145351	0.80653	0.0114956	-0.128156	0.989866	-0.265345	-0.405451	-0.367732	-0.795859	-0.436354
High	P01718	Immunoglobulin lambda variable 3-27 OS=Homo sapiens OX=9606 GN=IGLV3-27 PE=1 SV=2	5	2	2	1	2	0.851343	0.0332987	1.06	0.756	1.09	0.625	0.968	0.66	0.835	1.033	1.212	0.931	1.116	0.943	1.092	1.051	0.927	0.864	0.971	0.96	1.022	1.456	1.419	1.384	1.1	1.08	0.946	1.018	0.0840643	-0.403542	0.124328	-0.678072	-0.046921	-0.599462	-0.260152	0.0468403	0.27739	-0.103147	0.158337	-0.0846703	0.126973	0.0717627
High	A6H8M9	Cadherin-related family member 4 OS=Homo sapiens OX=9606 GN=CDHR4 PE=2 SV=1	3		2		2	1.76685	0.0332565	0.689	1.854	1.629	1.829						0.943	1.074	0.63	0.634	0.499	0.66	1.075	0.765	1.362									-0.537424	0.890641	0.703987	0.871055						-0.0846703	0.102994	-0.666576	-0.657445	-1.00289
High	O43149	Zinc finger ZZ-type and EF-hand domain-containing protein 1 OS=Homo sapiens OX=9606 GN=ZZEF1 PE=1 SV=6	4		2		2	1.28725	0.0332758	1.687	1.646	1.093	1.76	1.077	1.176	0.849	0.878	0.934	0.589	0.861	0.854	0.808	0.708	0.686	1.057	0.854	0.985	1.291	0.896	1.766	0.934	1.103	0.894	1.125	0.877	0.75446	0.718964	0.128293	0.815575	0.107018	0.233888	-0.236164	-0.187707	-0.0985055	-0.76366	-0.215915	-0.227692	-0.307573	-0.498179
High	Q9BZZ5	Apoptosis inhibitor 5 OS=Homo sapiens OX=9606 GN=API5 PE=1 SV=3	7		4		6	1.16154	0.0335024	0.947	1.238	1.107	0.792	1.115	1.492	1.196	0.893	0.896	0.893	0.938	0.989	1.012	0.981	0.799	0.935	0.793	0.822	1.015	0.926	0.87	0.882	1.016	0.797	1.238	0.829	-0.0785637	0.308011	0.146655	-0.336428	0.157044	0.577248	0.258217	-0.163268	-0.158429	-0.163268	-0.0923402	-0.0159576	0.0172093	-0.027675
High	P17931	Galectin-3 OS=Homo sapiens OX=9606 GN=LGALS3 PE=1 SV=5	9		8		9	0.818289	0.0334586	1.104	0.948	0.886	0.715	0.668	0.611	1.66	0.745	1.092	0.917	1.023	1.016	1.102	1.458	1.012	1.489	1.142	1.463	1.104	1.176	0.954	1.475	0.748	0.881	1.367	1.13	0.14274	-0.077041	-0.174621	-0.483985	-0.58208	-0.710756	0.731183	-0.424688	0.126973	-0.125006	0.0328061	0.0229004	0.140124	0.543991
High	Q01658	Protein Dr1 OS=Homo sapiens OX=9606 GN=DR1 PE=1 SV=1	1		1		1	0.763531	0.0336456	0.872	0.842	0.941	0.9						1.271	0.913	1.052	0.982	0.836	1.291	1.423	1.227	1.481									-0.1976	-0.248108	-0.0877334	-0.152003						0.345964	-0.131313	0.0731347	-0.0262051	-0.258425
High	Q96FE7	Phosphoinositide-3-kinase-interacting protein 1 OS=Homo sapiens OX=9606 GN=PIK3IP1 PE=1 SV=2	5		4		4	0.690722	0.0335483	0.295	0.433	0.912	0.51	1.008	1.068	0.784	0.511	0.46	1.018	0.855	1.015	1.362	1.17	0.573	1.24	0.741	1.721	1.03	0.394	1.061	0.48	1.31	0.851	0.982	0.553	-1.76121	-1.20756	-0.132894	-0.971431	0.0114956	0.0949116	-0.351074	-0.968605	-1.12029	0.0257376	-0.226004	0.0214797	0.445727	0.226509
High	Q9Y624	Junctional adhesion molecule A OS=Homo sapiens OX=9606 GN=F11R PE=1 SV=1	3		3		2	0.692143	0.0335943	1.302	1.033	0.704	0.754	0.327	0.388	1.22	0.453	1.263	1.542	1.389	2.109	1.295	0.952	0.996	1.605	1.368	1.807	0.85	0.59	0.493	0.723	1.382	1.007	1.336	0.871	0.380729	0.0468403	-0.506353	-0.407364	-1.61264	-1.36587	0.286881	-1.14242	0.336855	0.624803	0.474047	1.07656	0.372952	-0.0709665
High	Q52LJ0	Protein FAM98B OS=Homo sapiens OX=9606 GN=FAM98B PE=1 SV=2	8		4		7	1.23605	0.0336458	0.948	1.249	1.272	1.109	1.237	1.152	0.842	0.762	0.659	0.669	0.81	0.679	0.842	1.528	0.705	0.895	0.802	0.902	0.782	0.531	0.757	1.057	0.817	0.762	0.866	0.701	-0.077041	0.320773	0.347099	0.149259	0.306846	0.204141	-0.248108	-0.392137	-0.60165	-0.579922	-0.304006	-0.558517	-0.248108	0.611645
High	Q13137	Calcium-binding and coiled-coil domain-containing protein 2 OS=Homo sapiens OX=9606 GN=CALCOCO2 PE=1 SV=1	1		1		1	1.28034	0.0338021	1.048	1.495	1.268	1.468	1.237	1.968	0.842	0.704	0.961	0.862	0.939	0.751	1.109	1.046	1.211	0.939	1.128	1.004	1.069	0.804	0.901	0.764	1.084	1.146	0.808	0.65	0.0676387	0.580145	0.342555	0.553852	0.306846	0.97673	-0.248108	-0.506353	-0.0573917	-0.21424	-0.0908029	-0.413115	0.149259	0.0648829
High	Q14789	Golgin subfamily B member 1 OS=Homo sapiens OX=9606 GN=GOLGB1 PE=1 SV=2	16	5	6	4	8	1.27554	0.0336935	0.823	1.249	1.491	1.238	1.182	1.441	0.889	0.8	1.179	1.214	0.621	1.706	0.689	1.17	0.602	1.07	0.587	0.896	0.976	0.588	0.951	0.677	1.039	0.657	1.056	0.742	-0.281036	0.320773	0.57628	0.308011	0.24123	0.52707	-0.169745	-0.321928	0.237564	0.279768	-0.687335	0.770618	-0.537424	0.226509
High	Q4V328	GRIP1-associated protein 1 OS=Homo sapiens OX=9606 GN=GRIPAP1 PE=1 SV=2	11		11		4	1.19942	0.0339614	1.239	1.279	1.189	1.094	1.026	1.481	0.939	0.974	0.881	0.672	0.702	0.661	0.847	0.809	0.841	0.875	1.001	0.858	1.31	0.757	1.317	0.82	1.319	0.993	1.175	0.952	0.309176	0.355016	0.249749	0.129613	0.0370307	0.566572	-0.0908029	-0.0380063	-0.182786	-0.573467	-0.510457	-0.597278	-0.239566	-0.305788
High	P09874	Poly [ADP-ribose] polymerase 1 OS=Homo sapiens OX=9606 GN=PARP1 PE=1 SV=4	10		7		6	0.839374	0.0339749	0.789	0.824	0.942	0.71	1.107	0.76	0.98	0.861	0.76	0.679	0.891	0.953	1.069	1.259	0.849	1.279	1.013	1.325	1.152	1.164	0.691	1.109	0.888	0.913	1.089	1.079	-0.341903	-0.279284	-0.086201	-0.494109	0.146655	-0.395929	-0.0291463	-0.215915	-0.395929	-0.558517	-0.166503	-0.0694519	0.0962619	0.332278
High	Q14195	Dihydropyrimidinase-related protein 3 OS=Homo sapiens OX=9606 GN=DPYSL3 PE=1 SV=1	19	7	4	8	10	0.801392	0.034171	0.724	0.672	0.793	0.805						0.737	0.895	0.717	0.956	0.953	0.98	0.956	1.243	0.969									-0.465938	-0.573467	-0.334607	-0.312939						-0.440263	-0.16004	-0.479955	-0.0649175	-0.0694519
High	O43805	Microtubule nucleation factor SSNA1 OS=Homo sapiens OX=9606 GN=SSNA1 PE=1 SV=2	2		1		1	1.98086	0.0340971	2.461	2.051	0.721	2.576						0.724	1.017	1.044	0.623	0.555	1.127	1.461	0.852	1.467									1.29924	1.03633	-0.471929	1.36513						-0.465938	0.0243197	0.0621217	-0.682696	-0.84944
High	Q14151	Scaffold attachment factor B2 OS=Homo sapiens OX=9606 GN=SAFB2 PE=1 SV=1	8		8		5	1.27791	0.0340971	0.707	0.972	1.142	1.106	1.356	1.577	0.742	0.758	0.753	0.578	0.651	0.705	1.046	1.448	0.861	0.774	0.632	0.655	0.845	0.631	0.737	0.865	0.859	0.606	0.784	0.793	-0.500218	-0.0409718	0.191563	0.145351	0.439357	0.657183	-0.430509	-0.39973	-0.409278	-0.790859	-0.619271	-0.504305	0.0648829	0.534062
High	Q9H2G2	STE20-like serine/threonine-protein kinase OS=Homo sapiens OX=9606 GN=SLK PE=1 SV=1	18		14		12	1.21272	0.0342194	0.681	1.069	1.432	1.135	1.001	1.449	1.016	0.907	0.925	1.068	0.743	0.902	0.925	0.812	0.704	0.927	0.71	0.99	1.159	0.68	0.922	0.78	1.115	0.742	1.085	0.712	-0.554273	0.0962619	0.518031	0.182692	0.00144197	0.535058	0.0229004	-0.140826	-0.112475	0.0949116	-0.428566	-0.148801	-0.112475	-0.300448
High	Q9Y458	T-box transcription factor TBX22 OS=Homo sapiens OX=9606 GN=TBX22 PE=1 SV=3	32	24		25		1.25718	0.0342656	1.262	1.198	0.955	0.949	1.632	1.208	0.858	0.808	0.987	1.03	0.909	1.056	1.049	0.783	0.849	1.121	0.946	1.39	0.859	0.497	0.757	0.46	0.666	0.871	0.816	0.751	0.335712	0.260628	-0.0664274	-0.07552	0.706641	0.27262	-0.22095	-0.307573	-0.018878	0.0426443	-0.137648	0.0786098	0.0690147	-0.352916
High	Q7Z4V5	Hepatoma-derived growth factor-related protein 2 OS=Homo sapiens OX=9606 GN=HDGFL2 PE=1 SV=1	10		10		7	1.34027	0.0343878	0.67	1.125	1.455	1.349	1.45	1.323	1.194	0.831	0.634	0.799	0.79	0.817	1.021	1.16	1.006	0.417	0.864	0.428	1.032	0.673	0.923	0.599	1.104	0.743	1.063	0.698	-0.577767	0.169925	0.541019	0.43189	0.536053	0.403813	0.255803	-0.26708	-0.657445	-0.323733	-0.340075	-0.291592	0.0299829	0.214125
High	Q9UPQ0	LIM and calponin homology domains-containing protein 1 OS=Homo sapiens OX=9606 GN=LIMCH1 PE=1 SV=4	1		1		1	1.31048	0.0342867	0.657	1.753	1.5	1.307	1.011	1.291	0.737	0.892	0.923	1.066	0.517	0.682	0.858	1.162	0.727	0.76	0.601	0.732	0.874	0.885	0.998	0.674	1.109	1.04	0.851	0.98	-0.606035	0.809826	0.584963	0.386259	0.015783	0.368489	-0.440263	-0.164884	-0.115597	0.0922074	-0.951764	-0.552156	-0.22095	0.21661
High	Q6VY07	Phosphofurin acidic cluster sorting protein 1 OS=Homo sapiens OX=9606 GN=PACS1 PE=1 SV=2	2		1		2	1.50779	0.0344152					1.433	1.573	1.009	0.734	0.68										0.759	0.628	0.873	0.75	0.845	0.525	0.748	0.633					0.519039	0.653519	0.0129262	-0.446148	-0.556393
High	Q9H4A5	Golgi phosphoprotein 3-like OS=Homo sapiens OX=9606 GN=GOLPH3L PE=1 SV=1	1		1		1	1.32821	0.0343547					0.95	1.052	1.113	0.835	1.494										0.898	0.638	0.868	0.683	0.756	0.673	1.149	0.893					-0.0740006	0.0731347	0.154454	-0.260152	0.57918
High	Q9BRR6	ADP-dependent glucokinase OS=Homo sapiens OX=9606 GN=ADPGK PE=1 SV=1	2		1		1	1.92079	0.0344311	0.412	0.979	1.404	1.823	2.874	2.547	0.703	0.752	0.428	1	0.689	0.572	0.995	1.099	0.702	0.27	0.634	0.219	0.931	0.387	1.039	0.429	1.204	0.485	0.568	0.501	-1.27928	-0.0306192	0.489543	0.866315	1.52306	1.3488	-0.508403	-0.411195	-1.22432	0	-0.537424	-0.805913	-0.00723157	0.136191
High	Q9NZ01	Very-long-chain enoyl-CoA reductase OS=Homo sapiens OX=9606 GN=TECR PE=1 SV=1	1				1	1.56354	0.0343847					1.243	1.123	0.671	1.519	1.663										0.857	0.562	1.139	0.72	1.072	0.504	0.879	0.631					0.313826	0.167358	-0.575615	0.603122	0.733788
High	Q9UBP4	Dickkopf-related protein 3 OS=Homo sapiens OX=9606 GN=DKK3 PE=1 SV=2	6		5		6	0.712984	0.0345028	0.57	0.803	0.838	0.856	0.749	1.08	0.602	0.599	0.495	0.712	1.057	1.046	0.833	0.833	0.972	1.129	0.676	0.504	0.995	0.858	1.039	0.889	1.175	1.269	0.758	2.719	-0.810966	-0.316528	-0.254978	-0.224317	-0.416962	0.111031	-0.732165	-0.739372	-1.0145	-0.490051	0.0799754	0.0648829	-0.263612	-0.263612
High	Q7L576	Cytoplasmic FMR1-interacting protein 1 OS=Homo sapiens OX=9606 GN=CYFIP1 PE=1 SV=1	9		6		7	1.19546	0.0346552	0.911	1.182	1.341	1.3	0.917	1.559	1.008	1.059	1.117	1.347	0.995	0.916	0.782	0.838	1.029	1.329	0.934	1.362	0.982	0.703	0.781	0.702	1.056	0.974	0.912	0.781	-0.134477	0.24123	0.423309	0.378512	-0.125006	0.640621	0.0114956	0.0827026	0.159629	0.42975	-0.00723157	-0.12658	-0.354759	-0.254978
High	Q8NCC3	Phospholipase A2 group XV OS=Homo sapiens OX=9606 GN=PLA2G15 PE=1 SV=2	4		4		2	1.2203	0.0348025	1.392	0.988	0.851	0.932	1.491	1.26	0.837	0.782	1.011	0.842	0.861	0.818	1.519	1.039	0.842	0.937	0.811	0.651	0.738	0.972	0.695	1.027	0.774	0.769	0.745	0.733	0.477159	-0.0174171	-0.232769	-0.101598	0.57628	0.333424	-0.2567	-0.354759	0.015783	-0.248108	-0.215915	-0.289827	0.603122	0.0551957
High	Q8IUE6	Histone H2A type 2-B OS=Homo sapiens OX=9606 GN=H2AC21 PE=1 SV=3	4		4		3	1.94478	0.0348446	0.167	0.888	0.989	1.071	2.12	2.947	0.832	0.759	1.084	0.765	0.241	0.425	0.44	0.761	0.215	0.195	0.215	0.145	0.953	0.445	1.454	0.251	1.95	0.418	1.195	0.477	-2.58208	-0.171368	-0.0159576	0.0989585	1.08406	1.55925	-0.265345	-0.397828	0.116365	-0.386468	-2.05289	-1.23447	-1.18442	-0.394032
High	Q13332	Receptor-type tyrosine-protein phosphatase S OS=Homo sapiens OX=9606 GN=PTPRS PE=1 SV=3	6		4	1	3	1.31527	0.0351383	1.138	1.498	1.352	1.112	1.441	1.745	0.692	0.674	0.813	0.749	0.775	0.777	0.956	0.864	1.027	0.98	0.742	0.864	0.887	0.809	1.48	0.72	1.278	0.72	0.765	0.636	0.186501	0.583038	0.435095	0.153157	0.52707	0.803227	-0.531156	-0.56918	-0.298673	-0.416962	-0.367732	-0.364013	-0.0649175	-0.210897
High	Q69YQ0	Cytospin-A OS=Homo sapiens OX=9606 GN=SPECC1L PE=1 SV=3	2	1		1	1	1.96853	0.0351479					2.803	2.439	0.936	0.803	0.839										0.793	0.775	1	0.653	0.911	0.697	0.825	0.702					1.48697	1.28629	-0.0954196	-0.316528	-0.253257
High	Q6PI97	Cilia- and flagella-associated protein HOATZ OS=Homo sapiens OX=9606 GN=HOATZ PE=2 SV=2	1				1	0.724486	0.0352082					0.577	0.666	0.89	0.878	0.889										1.353	0.753	0.844	1.257	1.302	0.791	1.252	1.061					-0.793357	-0.586406	-0.168123	-0.187707	-0.169745
High	Q9NPQ8	Synembryn-A OS=Homo sapiens OX=9606 GN=RIC8A PE=1 SV=3	3		3		1	2.5538	0.0352267	0.451	1.558	1.405	1.453	1.063	6.612	0.54	0.581	0.356	0.743	1.067	0.624	1.024	1.221	0.828	0.299	1.083	0.223	0.63	0.135	0.655	0.171	0.62	0.298	0.416	0.332	-1.1488	0.639695	0.49057	0.539035	0.0881416	2.72509	-0.888969	-0.78339	-1.49005	-0.428566	0.0935602	-0.680382	0.0342157	0.288063
High	O95486	Protein transport protein Sec24A OS=Homo sapiens OX=9606 GN=SEC24A PE=1 SV=2	3		2		2	1.24637	0.0352042	0.877	1.025	1.239	1.051	1.099	1.877	0.802	0.829	0.902	0.785	0.681	0.789	1.185	0.83	0.898	0.612	0.898	0.562	1.133	0.765	0.986	0.827	0.987	1.014	0.821	0.929	-0.189351	0.0356239	0.309176	0.0717627	0.136191	0.908429	-0.318326	-0.270556	-0.148801	-0.349235	-0.554273	-0.341903	0.244887	-0.268817
High	Q9BPY3	Protein FAM118B OS=Homo sapiens OX=9606 GN=FAM118B PE=1 SV=1	1		1			1.22525	0.0354246	1.092	1.18	1.267	1.374						1.197	1.073	1.149	0.797	0.876	1.223	0.939	0.833	0.935									0.126973	0.238787	0.341417	0.458382						0.259423	0.10165	0.200379	-0.327348	-0.190997
High	Q99747	Gamma-soluble NSF attachment protein OS=Homo sapiens OX=9606 GN=NAPG PE=1 SV=1	7		4		6	0.686247	0.0353604	0.963	0.561	0.665	0.337	1.026	1.13	1.047	0.886	0.908	0.724	1.551	1.141	1.429	1.078	1.665	2.381	1.106	2.098	1.401	0.647	1.262	0.68	1.142	0.749	0.922	0.731	-0.0543923	-0.833927	-0.588574	-1.56918	0.0370307	0.176323	0.0662614	-0.174621	-0.139236	-0.465938	0.633199	0.190299	0.515006	0.108357
High	P01920	HLA class II histocompatibility antigen, DQ beta 1 chain OS=Homo sapiens OX=9606 GN=HLA-DQB1 PE=1 SV=2	5	1	2	2	3	2.09367	0.0354096	0.448	1.018	1.92	1.606	1.039	4.02	0.455	0.491	0.607	0.776	0.638	0.696	1.216	1.11	0.585	0.432	0.717	0.366	0.707	0.156	1.145	0.145	0.814	0.301	0.372	0.293	-1.15843	0.0257376	0.941106	0.683472	0.0551957	2.0072	-1.13606	-1.02621	-0.720232	-0.365871	-0.648372	-0.522841	0.282143	0.15056
High	P55209	Nucleosome assembly protein 1-like 1 OS=Homo sapiens OX=9606 GN=NAP1L1 PE=1 SV=1	5		5		5	0.799938	0.0354585	0.983	1.013	1.042	0.776	0.509	0.454	0.914	1.086	0.984	0.808	1.328	0.904	0.851	0.71	1.1	1.069	1.031	1.224	1.072	1.537	0.816	1.387	0.818	1.076	1.238	1.357	-0.0247367	0.0186342	0.0593553	-0.365871	-0.974262	-1.13924	-0.129734	0.119024	-0.0232698	-0.307573	0.409255	-0.145605	-0.232769	-0.494109
Medium	Q99689	Fasciculation and elongation protein zeta-1 OS=Homo sapiens OX=9606 GN=FEZ1 PE=1 SV=1	1			1		1.44523	0.0355335					1.263	1.669	0.849	0.721	0.858										0.833	0.648	0.663	0.628	0.878	0.663	0.933	0.688					0.336855	0.738984	-0.236164	-0.471929	-0.22095
High	Q6P1N9	Deoxyribonuclease TATDN1 OS=Homo sapiens OX=9606 GN=TATDN1 PE=1 SV=2	6		4		4	1.32549	0.0355494	0.566	0.987	1.158	1.321	1.053	1.437	1.188	0.95	0.953	0.822	0.797	0.723	1.452	0.845	0.918	0.366	0.78	0.334	1.004	0.557	0.703	0.656	0.897	0.825	1.292	0.728	-0.821126	-0.018878	0.211635	0.40163	0.0745054	0.52306	0.248535	-0.0740006	-0.0694519	-0.28279	-0.327348	-0.467932	0.538041	-0.242977
Medium	P23743	Diacylglycerol kinase alpha OS=Homo sapiens OX=9606 GN=DGKA PE=1 SV=3	1		1		1	1.47352	0.0355666	1.352	1.657	1.092	1.854						1.387	0.817	1.095	0.751	0.685	0.742	1.326	0.826	1.464									0.435095	0.728574	0.126973	0.890641						0.471968	-0.291592	0.130931	-0.413115	-0.545824
High	P49588	Alanine--tRNA ligase, cytoplasmic OS=Homo sapiens OX=9606 GN=AARS1 PE=1 SV=2	20		14		17	1.24033	0.0355377	0.754	0.889	1.042	1.048	1.34	1.727	0.923	0.986	0.857	0.846	0.971	0.876	0.886	0.843	0.924	0.647	1.09	0.699	0.963	0.606	1.054	0.626	0.857	0.638	1.247	0.795	-0.407364	-0.169745	0.0593553	0.0676387	0.422233	0.788268	-0.115597	-0.0203404	-0.222633	-0.24127	-0.0424568	-0.190997	-0.174621	-0.246395
High	P13611	Versican core protein OS=Homo sapiens OX=9606 GN=VCAN PE=1 SV=3	18	10	2	9	4	1.18487	0.0357849	0.908	1.095	1.378	1.119	0.903	0.999	1.19	0.864	1.27	0.862	0.87	0.844	0.917	1.004	1.018	0.632	1.106	0.544	1.222	0.865	1.066	0.827	0.717	0.973	1.03	1.008	-0.139236	0.130931	0.462576	0.16221	-0.147202	-0.00144342	0.250962	-0.210897	0.344828	-0.21424	-0.200913	-0.244685	-0.125006	0.00575927
High	Q99653	Calcineurin B homologous protein 1 OS=Homo sapiens OX=9606 GN=CHP1 PE=1 SV=3	3		2		2	1.34653	0.0356884					1.524	1.436	0.914	0.914	1.215										0.875	1.176	0.742	1.052	0.677	0.745	1.022	0.844					0.607863	0.522056	-0.129734	-0.129734	0.280956
High	Q8NFZ8	Cell adhesion molecule 4 OS=Homo sapiens OX=9606 GN=CADM4 PE=1 SV=1	5		3		3	1.62263	0.0357021	0.56	2.086	3.189	1.593	0.843	1.113	1.353	0.898	0.797	0.672	0.421	0.719	0.967	1.968	0.422	0.57	0.442	0.354	1.018	1.46	0.579	0.956	0.809	0.665	1.568	0.882	-0.836501	1.06074	1.6731	0.671746	-0.246395	0.154454	0.436162	-0.155213	-0.327348	-0.573467	-1.24811	-0.475936	-0.0484122	0.97673
High	P08174	Complement decay-accelerating factor OS=Homo sapiens OX=9606 GN=CD55 PE=1 SV=4	15		13		14	0.809268	0.0358779	0.632	0.716	0.717	0.76	0.752	0.857	1.305	0.776	0.72	1.29	1.27	1.013	0.977	0.974	0.851	0.987	0.998	1.198	1.043	0.54	0.676	0.69	1.026	1.046	1.035	1.273	-0.662004	-0.481969	-0.479955	-0.395929	-0.411195	-0.222633	0.38405	-0.365871	-0.473931	0.367371	0.344828	0.0186342	-0.0335695	-0.0380063
High	P16403	Histone H1.2 OS=Homo sapiens OX=9606 GN=H1-2 PE=1 SV=2	17		15		13	2.42822	0.0363482	0.314	0.871	1.423	0.986	6.312	2.174	0.557	0.478	1.774	1.185	0.796	0.74	0.723	1.159	0.811	0.266	0.815	0.285	0.682	0.306	2.155	0.21	0.653	0.277	0.368	0.151	-1.67116	-0.199255	0.508936	-0.0203404	2.6581	1.12035	-0.844251	-1.06492	0.827006	0.244887	-0.32916	-0.434403	-0.467932	0.212881
High	P38567	Hyaluronidase PH-20 OS=Homo sapiens OX=9606 GN=SPAM1 PE=1 SV=1	2	1		1		0.692502	0.0364947	1.183	0.714	0.756	0.635						0.967	0.989	0.999	0.9	1.719	0.948	1.438	1.095	1.628									0.24245	-0.486004	-0.403542	-0.655172						-0.0484122	-0.0159576	-0.00144342	-0.152003	0.78157
High	Q96KP4	Cytosolic non-specific dipeptidase OS=Homo sapiens OX=9606 GN=CNDP2 PE=1 SV=2	23		18		22	0.779596	0.0363505	0.899	0.723	0.738	0.677	0.753	0.619	1.163	0.961	1.185	0.728	1.4	0.9	0.917	0.76	1.312	1.281	1.505	1.476	0.96	1.284	0.731	1.413	0.653	1.112	1.21	1.058	-0.153607	-0.467932	-0.438307	-0.562772	-0.409278	-0.691989	0.217851	-0.0573917	0.244887	-0.45799	0.485427	-0.152003	-0.125006	-0.395929
High	Q13126	S-methyl-5'-thioadenosine phosphorylase OS=Homo sapiens OX=9606 GN=MTAP PE=1 SV=2	10		9		8	0.842429	0.0361922	1.088	0.95	0.978	0.818	0.581	0.619	0.862	0.9	0.859	0.866	1.073	0.975	1.033	0.883	1.103	1.349	1.014	1.337	0.878	0.934	0.601	1.048	0.941	1.074	0.944	1.111	0.121679	-0.0740006	-0.0320936	-0.289827	-0.78339	-0.691989	-0.21424	-0.152003	-0.21927	-0.207561	0.10165	-0.0365259	0.0468403	-0.179515
Medium	Q9H3S1	Semaphorin-4A OS=Homo sapiens OX=9606 GN=SEMA4A PE=1 SV=2	1		1		1	1.97945	0.0364501	2.544	1.674	0.685	0.694						0.661	0.665	0.789	0.525	0.96	0.74	0.709	0.555	0.758									1.3471	0.7433	-0.545824	-0.526992						-0.597278	-0.588574	-0.341903	-0.929611	-0.0588937
High	P48426	Phosphatidylinositol 5-phosphate 4-kinase type-2 alpha OS=Homo sapiens OX=9606 GN=PIP4K2A PE=1 SV=2	7		4	1	5	0.768763	0.036505	1.03	0.563	0.68	0.512	0.718	0.871	1.115	1.017	1.084	0.732	1.316	1.024	1.014	0.78	1.578	1.871	1.055	1.728	0.984	0.999	0.677	1.06	0.957	0.904	1.035	0.935	0.0426443	-0.828793	-0.556393	-0.965784	-0.477944	-0.199255	0.157044	0.0243197	0.116365	-0.450084	0.396159	0.0342157	0.0200577	-0.358454
High	Q9H3S7	Tyrosine-protein phosphatase non-receptor type 23 OS=Homo sapiens OX=9606 GN=PTPN23 PE=1 SV=1	5		3		4	1.24323	0.0367238	0.647	1.283	1.196	1.084	0.994	1.764	1.055	0.811	0.938	0.817	0.774	1.044	1.129	0.892	0.672	0.912	0.705	0.897	1.037	0.713	0.827	0.749	0.905	0.769	1.204	0.801	-0.628162	0.359521	0.258217	0.116365	-0.00868224	0.818851	0.077243	-0.302226	-0.0923402	-0.291592	-0.369595	0.0621217	0.175045	-0.164884
High	B5ME19	Eukaryotic translation initiation factor 3 subunit C-like protein OS=Homo sapiens OX=9606 GN=EIF3CL PE=1 SV=1	11		10		6	1.19186	0.03706	0.647	0.99	1.29	1.036	0.936	1.339	0.973	0.895	0.859	0.96	0.796	0.965	1.125	0.916	0.813	0.65	0.813	0.76	0.871	0.569	0.841	0.712	0.923	0.744	0.974	0.776	-0.628162	-0.0144996	0.367371	0.051024	-0.0954196	0.421156	-0.0394883	-0.16004	-0.21927	-0.0588937	-0.32916	-0.0513992	0.169925	-0.12658
High	Q96SZ5	2-aminoethanethiol dioxygenase OS=Homo sapiens OX=9606 GN=ADO PE=1 SV=2	5		4		4	1.30601	0.0369727	0.88	1.089	1.275	1.379	1.657	1.43	0.915	0.694	0.728	1.037	0.888	0.85	1.084	1.276	1.021	0.544	0.801	0.493	0.894	0.901	0.735	0.98	0.906	0.573	0.956	0.592	-0.184425	0.123004	0.350497	0.463622	0.728574	0.516015	-0.128156	-0.526992	-0.45799	0.0524159	-0.171368	-0.234465	0.116365	0.351628
High	P68366	Tubulin alpha-4A chain OS=Homo sapiens OX=9606 GN=TUBA4A PE=1 SV=1	19		18		19	1.32238	0.0371947	0.738	1.43	1.164	1.121	1.607	1.445	1.132	0.729	1.199	1.358	1.039	0.625	0.625	0.648	0.678	0.626	0.758	0.526	0.828	0.606	2.744	0.517	0.976	0.48	1.328	0.729	-0.438307	0.516015	0.219091	0.164786	0.68437	0.531069	0.178874	-0.456009	0.261832	0.441483	0.0551957	-0.678072	-0.678072	-0.625934
High	Q9Y6A5	Transforming acidic coiled-coil-containing protein 3 OS=Homo sapiens OX=9606 GN=TACC3 PE=1 SV=1	5		3	1	1	1.42219	0.0375905	0.75	1.24	1.73	1.422						0.898	0.742	0.741	1.134	0.929	0.932	1.021	0.949	0.789									-0.415037	0.31034	0.790772	0.507921						-0.155213	-0.430509	-0.432455	0.181421	-0.106249
High	P34910	Protein EVI2B OS=Homo sapiens OX=9606 GN=EVI2B PE=1 SV=2	3		3		2	1.20859	0.0375846	1.173	1.227	1.439	1.543	0.828	1.129	0.894	1.157	0.843	1.03	0.796	0.911	0.859	0.824	0.866	0.969	0.793	0.83	1.09	0.669	1.282	0.735	1.471	1.001	0.888	0.979	0.230203	0.295135	0.525067	0.625738	-0.272297	0.175045	-0.161653	0.210389	-0.246395	0.0426443	-0.32916	-0.134477	-0.21927	-0.279284
High	Q13114	TNF receptor-associated factor 3 OS=Homo sapiens OX=9606 GN=TRAF3 PE=1 SV=2	1				1	1.92845	0.0376321					3.336	1.784	0.936	0.995	0.893										0.99	0.705	0.993	0.555	1.207	0.683	0.85	0.608					1.73812	0.835116	-0.0954196	-0.00723157	-0.163268
High	Q9H270	Vacuolar protein sorting-associated protein 11 homolog OS=Homo sapiens OX=9606 GN=VPS11 PE=1 SV=1	1		1			0.778328	0.0375802	1.416	0.931	0.69	0.773						1.304	1.275	1.049	1.204	1.013	1.049	1.463	1.284	1.373									0.501821	-0.103147	-0.535332	-0.37146						0.382944	0.350497	0.0690147	0.267835	0.0186342
High	Q9NY27	Serine/threonine-protein phosphatase 4 regulatory subunit 2 OS=Homo sapiens OX=9606 GN=PPP4R2 PE=1 SV=3	3		2		3	4.1012	0.0379666					5.035	2.54	0.883	0.648	0.296										0.589	0.287	0.541	0.261	0.658	0.389	0.592	0.351					2.33199	1.34483	-0.179515	-0.625934	-1.75633
High	Q99933	BAG family molecular chaperone regulator 1 OS=Homo sapiens OX=9606 GN=BAG1 PE=1 SV=4	9	1	7	1	6	1.21322	0.0379019	1.132	1.057	0.993	1.032	1.226	1.593	1.02	0.745	0.776	0.689	0.836	0.85	0.877	0.922	0.89	1.256	0.921	1.334	0.849	0.702	0.799	0.723	0.829	0.615	1.033	0.781	0.178874	0.0799754	-0.0101344	0.045443	0.293959	0.671746	0.0285692	-0.424688	-0.365871	-0.537424	-0.258425	-0.234465	-0.189351	-0.117161
High	O75821	Eukaryotic translation initiation factor 3 subunit G OS=Homo sapiens OX=9606 GN=EIF3G PE=1 SV=2	10	3	6	3	8	1.16739	0.0383182	0.837	1.234	1.221	1.296	0.974	1.129	1.24	0.971	0.819	0.826	0.728	0.833	1.181	1.09	0.72	1.044	0.841	0.869	0.998	0.776	0.962	0.795	1.207	0.808	1.157	0.894	-0.2567	0.303342	0.288063	0.374066	-0.0380063	0.175045	0.31034	-0.0424568	-0.288065	-0.275786	-0.45799	-0.263612	0.240009	0.124328
High	Q9UBG3	Cornulin OS=Homo sapiens OX=9606 GN=CRNN PE=1 SV=1	1				1	1.98639	0.0382108					1.127	1.578	1.06	0.861	3.692										0.767	0.728	1.234	0.688	1.258	0.545	0.95	0.53					0.172488	0.658097	0.0840643	-0.215915	1.8844
High	Q5VVQ6	Ubiquitin thioesterase OTU1 OS=Homo sapiens OX=9606 GN=YOD1 PE=1 SV=1	2		1		1	1.24896	0.0381886	1.651	1.514	1.327	1.066	1.082	1.009	0.817	0.815	0.821	1.27	0.784	1.267	0.557	0.875	0.734	0.949	0.721	1.026	0.84	0.807	0.753	0.794	0.937	1.176	0.811	0.977	0.72334	0.598365	0.408168	0.0922074	0.1137	0.0129262	-0.291592	-0.295128	-0.284546	0.344828	-0.351074	0.341417	-0.844251	-0.192645
High	Q9UPN3	Microtubule-actin cross-linking factor 1, isoforms 1/2/3/4/5 OS=Homo sapiens OX=9606 GN=MACF1 PE=1 SV=4	12		5		8	1.36111	0.038136	0.649	1.433	1.275	1.552	1.206	1.563	0.827	0.754	0.688	0.699	0.615	0.646	0.724	0.908	0.576	0.594	0.668	0.56	1.273	0.607	1.594	0.66	1.446	0.657	0.995	0.582	-0.62371	0.519039	0.350497	0.634129	0.27023	0.644318	-0.274041	-0.407364	-0.53952	-0.516636	-0.701342	-0.630394	-0.465938	-0.139236
High	Q9Y4F1	FERM, ARHGEF and pleckstrin domain-containing protein 1 OS=Homo sapiens OX=9606 GN=FARP1 PE=1 SV=1	4		2		2	1.45486	0.0382601	0.603	1.185	1.848	1.362	1.787	1.678	0.979	1.061	0.609	0.688	0.781	0.804	0.78	0.826	1.249	0.413	0.984	0.288	1.037	0.669	1.145	0.92	1.093	1.016	0.599	1.135	-0.72977	0.244887	0.885965	0.445727	0.83754	0.746743	-0.0306192	0.0854247	-0.715486	-0.53952	-0.356606	-0.314733	-0.358454	-0.275786
High	Q9BX40	Protein LSM14 homolog B OS=Homo sapiens OX=9606 GN=LSM14B PE=1 SV=1	2		2			0.772076	0.0382044	0.888	0.706	1.262	0.723						1.173	1.185	1.018	1.129	1.166	1.084	1.093	1.653	0.929									-0.171368	-0.50226	0.335712	-0.467932						0.230203	0.244887	0.0257376	0.175045	0.221568
High	Q07617	Sperm-associated antigen 1 OS=Homo sapiens OX=9606 GN=SPAG1 PE=1 SV=3	7		3		5	1.28059	0.0384305	1.092	1.017	0.806	1.043	0.861	1.05	1.245	0.67	1.163	0.572	1.064	0.627	0.851	1.428	0.857	0.57	0.596	0.262	0.967	0.7	0.717	0.687	0.79	0.692	1.108	0.709	0.126973	0.0243197	-0.311148	0.0607392	-0.215915	0.0703893	0.316146	-0.577767	0.217851	-0.805913	0.0894982	-0.673463	-0.232769	0.513996
High	Q96BP2	Coiled-coil-helix-coiled-coil-helix domain-containing protein 1 OS=Homo sapiens OX=9606 GN=CHCHD1 PE=1 SV=1	1				1	1.25286	0.0385918					0.885	0.882	0.901	1.444	1.197										0.824	0.722	0.939	0.773	0.967	0.814	0.873	0.868					-0.176251	-0.181149	-0.150401	0.530071	0.259423
High	Q06210	Glutamine--fructose-6-phosphate aminotransferase [isomerizing] 1 OS=Homo sapiens OX=9606 GN=GFPT1 PE=1 SV=3	20		10		20	1.14128	0.038607	0.896	0.98	1.088	0.983	0.89	1.004	1.041	1.024	1.31	1.114	0.852	0.879	0.767	0.784	0.787	0.92	1.039	0.965	1.011	0.703	0.916	0.655	1	0.727	1.248	0.886	-0.158429	-0.0291463	0.121679	-0.0247367	-0.168123	0.00575927	0.0579701	0.0342157	0.389567	0.155749	-0.231075	-0.186065	-0.382702	-0.351074
Medium	A0A1B0GUI7	Putative uncharacterized protein BRD3OS OS=Homo sapiens OX=9606 GN=BRD3OS PE=5 SV=1	1		1		1	1.26236	0.0386301	0.819	1.343	1.387	1.25	1.473	1.647	1.164	0.801	0.845	0.823	0.814	0.777	0.859	1.018	0.788	0.838	0.932	0.74	1.277	1.023	1.651	0.908	0.964	0.621	1.333	0.688	-0.288065	0.425459	0.471968	0.321928	0.558757	0.719841	0.219091	-0.320126	-0.242977	-0.281036	-0.296899	-0.364013	-0.21927	0.0257376
High	Q9BTC0	Death-inducer obliterator 1 OS=Homo sapiens OX=9606 GN=DIDO1 PE=1 SV=5	2		2		1	1.45438	0.0387218	0.526	1.244	1.156	1.278	1.033	1.632	0.693	1.145	2.593	0.82	0.668	0.646	1.146	0.978	0.567	0.54	0.615	0.636	1.084	0.779	1.312	0.708	1.585	0.924	0.882	0.786	-0.926865	0.314986	0.209141	0.353888	0.0468403	0.706641	-0.529073	0.195348	1.37462	-0.286304	-0.58208	-0.630394	0.196607	-0.0320936
High	O14617	AP-3 complex subunit delta-1 OS=Homo sapiens OX=9606 GN=AP3D1 PE=1 SV=1	8		6		6	1.45068	0.0388496	0.733	1.257	1.373	1.059	1.7	2.357	0.93	0.854	0.569	0.978	0.821	0.853	0.937	0.873	0.637	0.475	0.843	0.649	1.182	0.511	1.443	0.434	1.33	0.705	0.859	0.574	-0.448115	0.329985	0.457332	0.0827026	0.765535	1.23695	-0.104697	-0.227692	-0.813499	-0.0320936	-0.284546	-0.229382	-0.093879	-0.195946
High	P22897	Macrophage mannose receptor 1 OS=Homo sapiens OX=9606 GN=MRC1 PE=1 SV=1	52		51		34	0.850679	0.0390623	0.873	1.012	0.888	0.874	0.651	0.584	0.781	0.775	0.761	0.977	0.946	1.004	1.203	0.878	0.836	1.041	0.91	1.26	0.882	0.674	0.642	0.849	0.793	1.146	0.936	1.008	-0.195946	0.0172093	-0.171368	-0.194295	-0.619271	-0.77596	-0.356606	-0.367732	-0.394032	-0.0335695	-0.0800879	0.00575927	0.266637	-0.187707
High	Q53EL6	Programmed cell death protein 4 OS=Homo sapiens OX=9606 GN=PDCD4 PE=1 SV=2	6		3		5	0.842074	0.0393076	1.028	0.725	0.696	0.643	0.756	0.731	0.925	1.005	1.034	0.857	1.402	0.957	0.755	0.647	1.287	1.245	0.885	1.101	0.934	0.965	0.898	0.899	1.088	1.082	0.977	0.941	0.0398403	-0.463947	-0.522841	-0.637109	-0.403542	-0.452057	-0.112475	0.0071955	0.0482362	-0.222633	0.487486	-0.0634092	-0.405451	-0.628162
High	Q96AQ6	Pre-B-cell leukemia transcription factor-interacting protein 1 OS=Homo sapiens OX=9606 GN=PBXIP1 PE=1 SV=1	2		1		1	1.35098	0.0394736	0.831	1.417	1.589	1.49	1.192	1.007	1.87	0.788	1.241	1.261	0.998	1.021	1.096	0.8	0.89	1.044	0.899	1.028	1.093	0.516	1.842	0.565	1.04	0.4	1.079	0.402	-0.26708	0.50284	0.668119	0.575312	0.253384	0.0100637	0.903038	-0.343732	0.311503	0.334568	-0.00288828	0.0299829	0.132248	-0.321928
High	Q05639	Elongation factor 1-alpha 2 OS=Homo sapiens OX=9606 GN=EEF1A2 PE=1 SV=1	11		10		9	1.2692	0.0396499	1.476	1.129	1.169	1.111						0.941	0.981	0.894	0.711	0.869	0.834	1.052	0.944	1.434									0.561693	0.175045	0.225275	0.151859						-0.0877334	-0.027675	-0.161653	-0.492079	-0.202572
High	P35052	Glypican-1 OS=Homo sapiens OX=9606 GN=GPC1 PE=1 SV=2	2		1		1	0.684277	0.0394969	1.254	0.821	0.667	0.555						0.863	0.932	1.786	0.954	1.305	1.046	1.362	1.025	1.568									0.326537	-0.284546	-0.584241	-0.84944						-0.212568	-0.101598	0.836732	-0.0679388	0.38405
High	Q14185	Dedicator of cytokinesis protein 1 OS=Homo sapiens OX=9606 GN=DOCK1 PE=1 SV=2	4	2		3		1.54506	0.039608	0.487	1.055	1.596	2.23	1.529	1.839	0.947	0.913	0.719	2	0.449	1.173	0.57	0.868	0.36	0.282	0.608	0.326	1.071	0.459	1.399	0.491	1.323	0.76	0.897	0.797	-1.03801	0.077243	0.674461	1.15704	0.612588	0.878921	-0.0785637	-0.131313	-0.475936	1	-1.15521	0.230203	-0.810966	-0.204233
High	Q13790	Apolipoprotein F OS=Homo sapiens OX=9606 GN=APOF PE=1 SV=2	3		2		3	1.27772	0.0396241	1.566	0.875	0.911	0.686	1.132	1.675	0.86	1.403	0.837	0.723	0.866	0.706	0.687	0.732	0.88	1.082	0.895	1.024	0.92	0.854	1.043	1.247	1.025	0.628	0.742	0.648	0.647084	-0.192645	-0.134477	-0.54372	0.178874	0.744161	-0.217591	0.488515	-0.2567	-0.467932	-0.207561	-0.50226	-0.541618	-0.450084
High	P19404	NADH dehydrogenase [ubiquinone] flavoprotein 2, mitochondrial OS=Homo sapiens OX=9606 GN=NDUFV2 PE=1 SV=2	4		4		2	1.1858	0.0397327	1.514	1.142	1.176	1.145	1.079	1.294	0.923	1.055	1.024	1.069	0.881	1.008	1.057	0.767	0.805	0.987	0.752	0.9	0.806	1.807	0.883	1.386	0.917	0.786	1.019	0.66	0.598365	0.191563	0.233888	0.195348	0.109695	0.371838	-0.115597	0.077243	0.0342157	0.0962619	-0.182786	0.0114956	0.0799754	-0.382702
High	Q9Y5K6	CD2-associated protein OS=Homo sapiens OX=9606 GN=CD2AP PE=1 SV=1	11		8		8	1.11378	0.04001	1.079	1.011	1.134	1.026	0.853	1.043	0.966	1.273	0.81	0.981	0.885	0.849	0.903	0.881	0.892	0.929	0.862	0.942	0.892	0.789	0.874	0.895	0.91	0.827	0.992	1.291	0.109695	0.015783	0.181421	0.0370307	-0.229382	0.0607392	-0.0499049	0.348232	-0.304006	-0.027675	-0.176251	-0.236164	-0.147202	-0.182786
High	P09972	Fructose-bisphosphate aldolase C OS=Homo sapiens OX=9606 GN=ALDOC PE=1 SV=2	16		14		14	1.22095	0.0399112	0.78	1.099	1.092	1.181	1.376	1.285	1.088	0.834	0.666	0.781	0.732	0.764	0.793	0.922	0.816	0.899	0.754	0.801	1.069	0.512	1.064	0.664	1.065	0.903	1.146	0.859	-0.358454	0.136191	0.126973	0.240009	0.46048	0.361768	0.121679	-0.261881	-0.586406	-0.356606	-0.450084	-0.388355	-0.334607	-0.117161
High	Q99972	Myocilin OS=Homo sapiens OX=9606 GN=MYOC PE=1 SV=2	1		1			1.28516	0.0398489	1.541	1.097	1.42	0.949						0.789	0.873	0.93	1.12	0.826	1.085	1.185	0.876	1.082									0.623867	0.133564	0.505891	-0.07552						-0.341903	-0.195946	-0.104697	0.163499	-0.275786
High	P48723	Heat shock 70 kDa protein 13 OS=Homo sapiens OX=9606 GN=HSPA13 PE=1 SV=1	2		1		2	1.4746	0.0399762					1.355	2.044	1.108	0.918	0.984										1.022	0.673	1.123	0.725	0.917	0.58	1.154	0.76					0.438293	1.0314	0.147958	-0.123434	-0.0232698
Medium	P46089	G-protein coupled receptor 3 OS=Homo sapiens OX=9606 GN=GPR3 PE=1 SV=1	1	1				3.12358	0.039975	0.336	1.288	1.704	3.412						0.551	0.495	0.695	1.01	0.654	0.639	0.204	0.408	0.199									-1.57347	0.365133	0.768925	1.77062						-0.859876	-1.0145	-0.524915	0.0143553	-0.612637
High	P50552	Vasodilator-stimulated phosphoprotein OS=Homo sapiens OX=9606 GN=VASP PE=1 SV=3	17		14		15	1.65592	0.0401556	0.563	1.661	1.083	1.797	1.979	2.21	1.057	0.512	0.546	0.929	0.694	0.932	1.401	0.815	0.708	0.672	0.874	0.621	0.919	0.296	1.152	0.345	1.169	0.45	0.715	0.321	-0.828793	0.732052	0.115033	0.84559	0.984772	1.14405	0.0799754	-0.965784	-0.873027	-0.106249	-0.526992	-0.101598	0.486457	-0.295128
High	Q6P1K2	Polyamine-modulated factor 1 OS=Homo sapiens OX=9606 GN=PMF1 PE=1 SV=2	1				1	1.90338	0.0402223					2.224	2.014	0.835	0.723	0.685										0.906	0.501	0.709	0.555	0.923	0.533	0.808	0.513					1.15316	1.01006	-0.260152	-0.467932	-0.545824
High	Q16629	Serine/arginine-rich splicing factor 7 OS=Homo sapiens OX=9606 GN=SRSF7 PE=1 SV=1	6		6		5	0.659528	0.0402918	0.778	1.008	1.045	0.958	0.621	0.768	0.709	0.827	0.742	0.831	0.981	0.931	0.978	1.063	0.988	1.285	1.011	1.237	1.909	0.638	3.603	0.636	1.893	0.989	1.542	0.839	-0.362158	0.0114956	0.0635029	-0.0619024	-0.687335	-0.380822	-0.496142	-0.274041	-0.430509	-0.26708	-0.027675	-0.103147	-0.0320936	0.0881416
High	P37802	Transgelin-2 OS=Homo sapiens OX=9606 GN=TAGLN2 PE=1 SV=3	16		16		15	0.866762	0.0403235	0.776	0.782	0.796	0.862	0.871	0.741	1.254	0.856	0.878	0.98	0.906	1.058	1.447	0.944	0.917	1.047	1.3	1.146	0.966	0.837	0.709	0.954	0.942	0.908	0.978	0.994	-0.365871	-0.354759	-0.32916	-0.21424	-0.199255	-0.432455	0.326537	-0.224317	-0.187707	-0.0291463	-0.142417	0.0813396	0.533065	-0.0831412
High	P19634	Sodium/hydrogen exchanger 1 OS=Homo sapiens OX=9606 GN=SLC9A1 PE=1 SV=2	3		3			1.98788	0.0405462	0.555	1.304	2.053	1.283						0.625	0.803	0.664	0.936	0.884	0.777	0.355	0.591	0.245									-0.84944	0.382944	1.03773	0.359521						-0.678072	-0.316528	-0.590745	-0.0954196	-0.177882
High	Q8WXG6	MAP kinase-activating death domain protein OS=Homo sapiens OX=9606 GN=MADD PE=1 SV=2	2	1	1	1		1.20006	0.0406293	0.986	1.131	1.054	1.289	0.901	1.492	0.972	1.06	1.021	0.95	1.184	0.934	1.694	0.953	0.827	0.8	0.983	0.785	0.753	0.888	0.903	0.755	1.135	0.545	0.9	0.603	-0.0203404	0.177599	0.0758749	0.366252	-0.150401	0.577248	-0.0409718	0.0840643	0.0299829	-0.0740006	0.243669	-0.0985055	0.760434	-0.0694519
High	P49759	Dual specificity protein kinase CLK1 OS=Homo sapiens OX=9606 GN=CLK1 PE=1 SV=2	2	2		2		0.678873	0.0406191	0.579	0.399	0.722	0.456	0.474	0.72	1.465	0.957	0.712	0.685	1.847	0.91	1.281	1.462	1.502	0.642	1.969	0.494	0.857	0.614	0.615	0.847	0.854	0.741	1.707	1.014	-0.788365	-1.32554	-0.469929	-1.13289	-1.07704	-0.473931	0.550901	-0.0634092	-0.490051	-0.545824	0.885184	-0.136062	0.35727	0.547943
High	O94760	N(G),N(G)-dimethylarginine dimethylaminohydrolase 1 OS=Homo sapiens OX=9606 GN=DDAH1 PE=1 SV=3	17	1	16	2	17	0.840136	0.0405359	0.873	0.876	0.818	0.799	0.803	0.853	0.967	0.953	0.919	0.891	1.17	0.866	0.844	0.837	1.21	1.143	1.316	1.118	1.46	0.791	0.849	0.84	0.799	1.064	1.419	1.057	-0.195946	-0.190997	-0.289827	-0.323733	-0.316528	-0.229382	-0.0484122	-0.0694519	-0.121863	-0.166503	0.226509	-0.207561	-0.244685	-0.2567
High	Q9BQE9	B-cell CLL/lymphoma 7 protein family member B OS=Homo sapiens OX=9606 GN=BCL7B PE=1 SV=1	1				1	1.3986	0.0407114					1.534	1.847	0.956	1.048	1.108										1.056	0.946	1.224	0.869	1.079	0.587	0.839	0.828					0.617298	0.885184	-0.0649175	0.0676387	0.147958
High	O14974	Protein phosphatase 1 regulatory subunit 12A OS=Homo sapiens OX=9606 GN=PPP1R12A PE=1 SV=1	11		8		8	1.17812	0.0409265	0.769	1.286	1.187	1.317	1.083	1.175	0.837	0.831	0.88	0.785	0.895	0.767	0.927	0.811	0.913	1.233	0.805	1.346	0.839	0.733	0.823	0.803	0.85	0.851	0.829	0.805	-0.378944	0.362891	0.24732	0.397255	0.115033	0.232661	-0.2567	-0.26708	-0.184425	-0.349235	-0.16004	-0.382702	-0.109359	-0.302226
High	Q8NC44	Reticulophagy regulator 2 OS=Homo sapiens OX=9606 GN=RETREG2 PE=1 SV=3	2		2			1.29112	0.0410101	0.949	1.271	1.339	1.147						0.793	0.734	0.667	1.32	0.883	0.898	1.078	0.968	0.86									-0.07552	0.345964	0.421156	0.197865						-0.334607	-0.446148	-0.584241	0.400538	-0.179515
High	Q9H9H4	Vacuolar protein sorting-associated protein 37B OS=Homo sapiens OX=9606 GN=VPS37B PE=1 SV=1	3		2		2	1.43305	0.0411142	0.779	1.881	1.575	1.84	0.654	0.703	0.687	1.023	0.962	0.642	0.583	0.588	0.382	0.515	0.593	1.01	0.555	1.018	0.748	1.01	0.692	1.133	0.735	1.048	0.903	1.163	-0.360305	0.9115	0.655352	0.879706	-0.612637	-0.508403	-0.541618	0.0328061	-0.0558912	-0.639355	-0.778432	-0.766112	-1.38836	-0.957356
High	P62942	Peptidyl-prolyl cis-trans isomerase FKBP1A OS=Homo sapiens OX=9606 GN=FKBP1A PE=1 SV=2	4		2	2	2	1.14537	0.0411722	0.945	1.144	1.104	1.51	1.023	1.106	0.904	0.964	0.951	0.81	0.887	0.938	1.157	1.053	0.691	0.816	1.031	0.756	0.945	1.117	0.756	1.034	1.05	1.003	0.95	0.922	-0.0816138	0.194087	0.14274	0.594549	0.0328061	0.145351	-0.145605	-0.0528949	-0.0724828	-0.304006	-0.172994	-0.0923402	0.210389	0.0745054
High	P52907	F-actin-capping protein subunit alpha-1 OS=Homo sapiens OX=9606 GN=CAPZA1 PE=1 SV=3	11		11		11	1.29055	0.0411123	0.716	1.026	1.275	1.157	1.463	1.565	1.028	0.814	0.869	0.801	0.821	0.843	1.231	0.877	0.788	0.468	1.055	0.375	1.025	0.731	1.176	0.793	1.183	0.694	0.98	0.668	-0.481969	0.0370307	0.350497	0.210389	0.54893	0.646163	0.0398403	-0.296899	-0.202572	-0.320126	-0.284546	-0.246395	0.299831	-0.189351
High	Q9UIQ6	Leucyl-cystinyl aminopeptidase OS=Homo sapiens OX=9606 GN=LNPEP PE=1 SV=3	2		2		1	0.803874	0.041141	0.624	0.802	0.757	0.752	0.874	1.097	0.755	1.034	0.968	1.245	0.862	1.225	1.456	1.196	0.798	1.261	0.835	1.309	1.047	0.666	1.496	0.725	1.045	0.751	1.065	1.024	-0.680382	-0.318326	-0.401635	-0.411195	-0.194295	0.133564	-0.405451	0.0482362	-0.046921	0.316146	-0.21424	0.292782	0.54201	0.258217
High	Q9NQT8	Kinesin-like protein KIF13B OS=Homo sapiens OX=9606 GN=KIF13B PE=1 SV=2	4		3		3	1.26556	0.0412964	0.939	0.669	1.475	0.962	1.124	1.371	1.042	0.672	1.394	0.612	0.707	0.658	0.699	1.023	0.862	1.294	0.592	0.83	1.262	0.754	0.881	0.818	1.023	0.749	0.917	0.719	-0.0908029	-0.579922	0.560715	-0.0558912	0.168642	0.455229	0.0593553	-0.573467	0.479231	-0.708396	-0.500218	-0.603841	-0.516636	0.0328061
High	P48745	CCN family member 3 OS=Homo sapiens OX=9606 GN=CCN3 PE=1 SV=1	1				1	1.7067	0.0414595					1.588	2.75	0.948	0.927	1.129										0.902	0.606	1.375	0.527	1.099	0.758	0.879	0.737					0.667211	1.45943	-0.077041	-0.109359	0.175045
High	P48454	Serine/threonine-protein phosphatase 2B catalytic subunit gamma isoform OS=Homo sapiens OX=9606 GN=PPP3CC PE=1 SV=3	2		1		2	1.51539	0.0417896					1.712	1.977	0.954	0.927	0.86										1.071	0.697	1.015	0.69	1.064	0.76	0.79	0.702					0.775683	0.983313	-0.0679388	-0.109359	-0.217591
High	Q5T0F9	Coiled-coil and C2 domain-containing protein 1B OS=Homo sapiens OX=9606 GN=CC2D1B PE=1 SV=1	4	1	3		1	1.36458	0.0417679	0.909	1.393	2.002	1.94	1.173	1.655	0.756	0.887	0.916	1.442	0.941	0.832	0.818	1.099	1.097	0.956	0.803	1.064	0.788	0.521	0.759	0.538	2.119	0.758	0.945	0.62	-0.137648	0.478195	1.00144	0.956057	0.230203	0.726831	-0.403542	-0.172994	-0.12658	0.528071	-0.0877334	-0.265345	-0.289827	0.136191
Medium	Q92622	Run domain Beclin-1-interacting and cysteine-rich domain-containing protein OS=Homo sapiens OX=9606 GN=RUBCN PE=1 SV=4	1			1		1.87149	0.0418896					2.194	3.047	0.982	0.821	1.097										0.989	0.885	1.191	0.778	1.004	0.577	0.948	0.588					1.13356	1.60739	-0.0262051	-0.284546	0.133564
Medium	Q9NWH7	Spermatogenesis-associated protein 6 OS=Homo sapiens OX=9606 GN=SPATA6 PE=1 SV=1	1		1			3.50883	0.0419485	0.391	1.899	4.732	1.499						0.942	0.475	1.088	0.695	0.736	0.664	0.201	0.501	0.162									-1.35476	0.92524	2.24245	0.584						-0.086201	-1.074	0.121679	-0.524915	-0.442222
High	P08133	Annexin A6 OS=Homo sapiens OX=9606 GN=ANXA6 PE=1 SV=3	35	3	31	2	27	1.20382	0.0420619	0.924	1.055	1.64	1.025	1.372	0.822	1.115	0.775	0.905	0.989	0.965	0.837	1.024	0.716	0.87	0.822	1.142	0.883	0.859	0.801	0.629	0.8	0.946	0.91	1.197	0.725	-0.114035	0.077243	0.713696	0.0356239	0.45628	-0.28279	0.157044	-0.367732	-0.14401	-0.0159576	-0.0513992	-0.2567	0.0342157	-0.481969
High	Q7L1Q6	eIF5-mimic protein 2 OS=Homo sapiens OX=9606 GN=BZW1 PE=1 SV=1	6		5		5	1.37064	0.0420924	0.77	1.357	1.802	1.554	1.053	1.35	1.183	1.194	0.583	1.053	0.87	0.823	0.952	0.868	1.011	0.509	1.053	0.542	1.475	0.423	0.833	0.372	1.159	0.993	0.901	1.11	-0.37707	0.440421	0.849599	0.635987	0.0745054	0.432959	0.24245	0.255803	-0.778432	0.0745054	-0.200913	-0.281036	-0.0709665	-0.204233
High	Q8NBJ7	Inactive C-alpha-formylglycine-generating enzyme 2 OS=Homo sapiens OX=9606 GN=SUMF2 PE=1 SV=2	4		2		3	1.26405	0.0421308	0.986	1.143	1.086	1.446	0.863	1.534	1.413	0.753	0.796	0.855	0.78	1.041	1.15	0.832	0.755	0.829	0.758	0.915	1.099	0.623	0.657	0.557	1.255	0.598	1.497	0.772	-0.0203404	0.192825	0.119024	0.532068	-0.212568	0.617298	0.498761	-0.409278	-0.32916	-0.226004	-0.358454	0.0579701	0.201634	-0.265345
High	O00151	PDZ and LIM domain protein 1 OS=Homo sapiens OX=9606 GN=PDLIM1 PE=1 SV=4	15	7	13	5	13	0.831421	0.0422901	0.578	0.68	0.847	0.73	0.738	0.954	0.98	0.981	0.916	0.764	1.101	0.921	1.301	1.385	1.205	0.745	1.07	0.584	0.938	0.925	0.92	0.954	1.019	0.874	1.092	1.023	-0.790859	-0.556393	-0.239566	-0.454032	-0.438307	-0.0679388	-0.0291463	-0.027675	-0.12658	-0.388355	0.138814	-0.118727	0.379621	0.469886
High	O00629	Importin subunit alpha-3 OS=Homo sapiens OX=9606 GN=KPNA4 PE=1 SV=1	4	1	4	1	3	1.43035	0.0422092	0.975	1.071	1.114	0.909	1.79	2.882	1.001	0.772	0.675	0.781	0.974	0.898	0.926	0.889	1.204	0.888	0.814	0.701	1.025	0.654	1.216	0.622	0.991	0.58	0.992	0.621	-0.0365259	0.0989585	0.155749	-0.137648	0.83996	1.52707	0.00144197	-0.373327	-0.567041	-0.356606	-0.0380063	-0.155213	-0.110916	-0.169745
High	Q8WWX9	Selenoprotein M OS=Homo sapiens OX=9606 GN=SELENOM PE=1 SV=3	1		1			1.79356	0.0423466	0.583	2.301	1.313	1.929						0.808	0.819	0.981	0.836	0.933	0.836	0.972	0.601	0.899									-0.778432	1.20226	0.392867	0.947853						-0.307573	-0.288065	-0.027675	-0.258425	-0.100051
High	Q9BQG0	Myb-binding protein 1A OS=Homo sapiens OX=9606 GN=MYBBP1A PE=1 SV=2	1		1			1.51041	0.0423069	0.868	1.116	1.312	1.542						1.218	0.797	0.875	1.001	0.909	0.738	0.494	0.768	0.407									-0.204233	0.158337	0.391768	0.624803						0.284514	-0.327348	-0.192645	0.00144197	-0.137648
High	P78371	T-complex protein 1 subunit beta OS=Homo sapiens OX=9606 GN=CCT2 PE=1 SV=4	17		12		16	1.26705	0.0422932	0.657	1.015	0.992	1.065	1.352	1.668	1.269	0.868	0.766	0.847	0.944	1.078	1.024	1.015	0.721	0.656	0.906	0.609	1.111	0.546	0.909	0.523	0.957	0.861	0.876	0.806	-0.606035	0.0214797	-0.011588	0.0908534	0.435095	0.738119	0.343692	-0.204233	-0.384584	-0.239566	-0.0831412	0.108357	0.0342157	0.0214797
High	Q7L591	Docking protein 3 OS=Homo sapiens OX=9606 GN=DOK3 PE=1 SV=2	6		5		3	1.18359	0.0423139	0.941	1.228	1.278	1.022	0.934	1.339	0.944	0.864	1.168	1.164	0.751	0.917	0.927	0.869	0.736	0.692	0.798	0.719	1.127	0.584	1.353	0.847	1.25	0.905	0.965	0.905	-0.0877334	0.296311	0.353888	0.0313952	-0.0985055	0.421156	-0.0831412	-0.210897	0.22404	0.219091	-0.413115	-0.125006	-0.109359	-0.202572
High	P14324	Farnesyl pyrophosphate synthase OS=Homo sapiens OX=9606 GN=FDPS PE=1 SV=4	7		6		6	1.18801	0.0425029	0.839	0.966	0.956	1.015	1.306	1.007	0.913	0.746	1.134	0.742	0.719	0.717	1.371	0.727	0.637	0.696	1.177	0.72	0.977	0.776	0.938	0.679	0.946	0.67	1.042	0.588	-0.253257	-0.0499049	-0.0649175	0.0214797	0.385155	0.0100637	-0.131313	-0.422752	0.181421	-0.430509	-0.475936	-0.479955	0.455229	-0.459973
High	P08754	Guanine nucleotide-binding protein G(i) subunit alpha-3 OS=Homo sapiens OX=9606 GN=GNAI3 PE=1 SV=3	25	14	6	13	10	1.59153	0.0424701	0.339	0.807	0.88	1.581	1.862	2.289	0.843	0.694	0.794	0.649	0.472	0.49	1.03	0.62	0.548	0.816	0.618	1.071	0.783	0.567	0.855	0.541	0.922	0.556	0.843	0.593	-1.56064	-0.309359	-0.184425	0.660837	0.896853	1.19472	-0.246395	-0.526992	-0.332789	-0.62371	-1.08314	-1.02915	0.0426443	-0.68966
High	P40429	60S ribosomal protein L13a OS=Homo sapiens OX=9606 GN=RPL13A PE=1 SV=2	15	9	2	12	3	0.702414	0.0425604	0.796	0.746	0.861	0.579	0.431	0.499	0.769	1.334	0.779	0.751	1.106	0.898	1.169	1.069	1.301	1.996	0.761	1.659	0.634	1.099	0.442	1.208	0.639	1.315	0.698	1.525	-0.32916	-0.422752	-0.215915	-0.788365	-1.21424	-1.00289	-0.378944	0.415759	-0.360305	-0.413115	0.145351	-0.155213	0.225275	0.0962619
High	Q12792	Twinfilin-1 OS=Homo sapiens OX=9606 GN=TWF1 PE=1 SV=3	12	1	5	1	8	1.15052	0.0427875	1.079	1.219	1.413	0.896	0.956	1.07	1.058	0.829	1.013	0.92	0.902	0.866	0.901	0.705	0.804	0.994	0.668	1.193	0.943	0.793	1.039	0.863	0.929	0.871	1.229	1.031	0.109695	0.285698	0.498761	-0.158429	-0.0649175	0.0976108	0.0813396	-0.270556	0.0186342	-0.120294	-0.148801	-0.207561	-0.150401	-0.504305
High	O43815	Striatin OS=Homo sapiens OX=9606 GN=STRN PE=1 SV=4	5	1	4		3	1.24314	0.0427481	1.067	1.501	1.372	1.259	1.082	1.351	0.746	0.777	0.688	0.813	0.783	0.842	0.997	0.913	0.967	1.003	0.899	1.027	0.848	0.797	0.771	0.839	0.739	1.382	0.714	0.622	0.0935602	0.585924	0.45628	0.332278	0.1137	0.434028	-0.422752	-0.364013	-0.53952	-0.298673	-0.352916	-0.248108	-0.00433459	-0.131313
High	Q8N4C8	Misshapen-like kinase 1 OS=Homo sapiens OX=9606 GN=MINK1 PE=1 SV=2	6	1	5	1	1	1.50219	0.0430995	0.623	1.142	0.984	1.154	2.206	2.631	0.9	0.808	1.066	0.756	1.02	0.783	0.915	0.889	1.182	0.356	1.044	0.33	0.977	0.859	1.586	0.675	1.12	0.642	0.818	0.526	-0.682696	0.191563	-0.0232698	0.206643	1.14143	1.39561	-0.152003	-0.307573	0.0922074	-0.403542	0.0285692	-0.352916	-0.128156	-0.169745
High	P09382	Galectin-1 OS=Homo sapiens OX=9606 GN=LGALS1 PE=1 SV=2	13	5	7	3	7	0.622946	0.043128	1.171	0.827	0.692	0.552	0.333	0.239	0.907	0.93	1.029	1.177	1.204	1.358	1.167	0.946	1.187	2.251	1.118	1.816	0.547	1.314	0.343	1.692	0.397	1.227	0.657	1.854	0.227741	-0.274041	-0.531156	-0.85726	-1.58641	-2.06492	-0.140826	-0.104697	0.041243	0.235114	0.267835	0.441483	0.222805	-0.0800879
High	P49765	Vascular endothelial growth factor B OS=Homo sapiens OX=9606 GN=VEGFB PE=1 SV=2	3	1		2		1.26	0.0430566					1.392	1.205	0.884	0.892	1.26										0.87	1.083	0.938	0.991	0.765	0.954	0.865	0.687					0.477159	0.269033	-0.177882	-0.164884	0.333424
High	P42858	Huntingtin OS=Homo sapiens OX=9606 GN=HTT PE=1 SV=2	3		2		2	1.31613	0.0432359	0.589	1.5	1.912	1.482	0.831	1.041	0.761	0.96	1.021	0.939	0.651	0.705	1.217	0.887	0.688	0.653	0.769	0.693	0.832	0.905	0.867	0.877	1.044	0.927	0.807	1.03	-0.76366	0.584963	0.935083	0.567545	-0.26708	0.0579701	-0.394032	-0.0588937	0.0299829	-0.0908029	-0.619271	-0.504305	0.283329	-0.172994
High	P26447	Protein S100-A4 OS=Homo sapiens OX=9606 GN=S100A4 PE=1 SV=1	5		5		5	2.03263	0.0432969	2.518	1.335	0.702	0.532						0.527	0.621	0.874	0.605	0.563	0.481	0.58	0.621	0.759									1.33228	0.41684	-0.510457	-0.910502						-0.924125	-0.687335	-0.194295	-0.724993	-0.828793
High	P11226	Mannose-binding protein C OS=Homo sapiens OX=9606 GN=MBL2 PE=1 SV=2	6		2		6	1.22171	0.0434013	1.161	1.107	0.963	1.056	0.9	1.291	0.769	1.399	0.724	0.791	0.921	0.972	0.726	0.792	1.337	1.258	0.922	1.039	0.69	0.604	0.626	0.638	0.622	0.875	0.714	0.96	0.215368	0.146655	-0.0543923	0.0786098	-0.152003	0.368489	-0.378944	0.484396	-0.465938	-0.33825	-0.118727	-0.0409718	-0.461959	-0.336428
High	Q96EX3	Cytoplasmic dynein 2 intermediate chain 2 OS=Homo sapiens OX=9606 GN=DYNC2I2 PE=1 SV=2	2		1		2	1.34201	0.0433354	0.655	1.191	1.677	2.009	1.219	1.532	0.955	0.766	0.872	0.929	0.871	0.784	0.904	0.982	0.625	0.535	0.831	0.652	1.111	0.769	1.373	0.735	1.162	0.919	1.162	0.964	-0.610433	0.252173	0.745883	1.00648	0.285698	0.615416	-0.0664274	-0.384584	-0.1976	-0.106249	-0.199255	-0.351074	-0.145605	-0.0262051
High	O43432	Eukaryotic translation initiation factor 4 gamma 3 OS=Homo sapiens OX=9606 GN=EIF4G3 PE=1 SV=2	2		1		2	6.60805	0.0433898					1.424	5.595	0.332	0.498	0.155										0.279	0.116	0.345	0.165	0.438	0.207	0.237	0.151					0.509949	2.48414	-1.59074	-1.00578	-2.68966
High	P02730	Band 3 anion transport protein OS=Homo sapiens OX=9606 GN=SLC4A1 PE=1 SV=3	12	3	9	3	4	1.19613	0.0435953	1.045	1.571	1.307	1.112	1.048	1.294	0.878	0.845	0.954	0.838	0.966	0.963	0.866	0.785	0.86	0.915	0.808	0.794	0.99	0.981	1.996	0.749	0.872	0.822	0.895	0.777	0.0635029	0.651683	0.386259	0.153157	0.0676387	0.371838	-0.187707	-0.242977	-0.0679388	-0.254978	-0.0499049	-0.0543923	-0.207561	-0.349235
High	Q92973	Transportin-1 OS=Homo sapiens OX=9606 GN=TNPO1 PE=1 SV=2	8		7		4	1.12125	0.0435503	1.362	1.237	0.983	0.924	1.09	1.225	1.069	1.081	1.033	0.854	1.194	1.022	0.841	0.917	0.872	1.018	1.036	1.324	0.919	1.205	0.96	1.008	0.778	0.919	0.945	1.041	0.445727	0.306846	-0.0247367	-0.114035	0.124328	0.292782	0.0962619	0.112367	0.0468403	-0.227692	0.255803	0.0313952	-0.249822	-0.125006
High	P07355	Annexin A2 OS=Homo sapiens OX=9606 GN=ANXA2 PE=1 SV=2	31	6	24	5	23	0.673292	0.043589	0.471	0.639	0.907	0.636	0.668	0.491	1.562	0.728	0.719	0.729	0.82	0.913	3.257	1.698	0.825	0.565	1.501	0.711	1.369	0.766	0.905	1.181	1.235	0.702	1.209	0.75	-1.0862	-0.646112	-0.140826	-0.652901	-0.58208	-1.02621	0.643394	-0.45799	-0.475936	-0.456009	-0.286304	-0.131313	1.70354	0.763836
High	Q00535	Cyclin-dependent kinase 5 OS=Homo sapiens OX=9606 GN=CDK5 PE=1 SV=3	5	3	1	3	2	1.30082	0.0436141	0.709	0.844	1.537	0.858	1.384	1.995	1.033	0.828	0.808	0.67	0.765	0.649	0.93	1.076	0.795	0.929	0.808	0.916	1.078	0.744	0.709	0.815	0.871	0.784	1.213	0.763	-0.496142	-0.244685	0.620117	-0.22095	0.468844	0.996389	0.0468403	-0.272297	-0.307573	-0.577767	-0.386468	-0.62371	-0.104697	0.105678
High	Q7Z5N4	Protein sidekick-1 OS=Homo sapiens OX=9606 GN=SDK1 PE=2 SV=3	2				2	1.85229	0.0437259					2.199	1.716	0.973	0.637	0.679										0.781	0.449	0.858	0.466	0.916	0.504	0.822	0.563					1.13685	0.77905	-0.0394883	-0.650635	-0.558517
High	Q8TF09	Dynein light chain roadblock-type 2 OS=Homo sapiens OX=9606 GN=DYNLRB2 PE=1 SV=1	3		3		3	0.778501	0.0437821	1.12	0.622	0.727	0.503	0.917	0.895	1.193	0.975	0.709	1.542	1.146	1.2	0.935	0.991	1.377	1.425	1.059	1.478	1.168	0.632	1.228	0.584	1.234	0.772	0.994	0.823	0.163499	-0.685014	-0.459973	-0.99137	-0.125006	-0.16004	0.254594	-0.0365259	-0.496142	0.624803	0.196607	0.263034	-0.0969617	-0.013043
High	Q9GZR7	ATP-dependent RNA helicase DDX24 OS=Homo sapiens OX=9606 GN=DDX24 PE=1 SV=1	2		2		1	0.747654	0.0439396	0.426	0.759	1.242	0.929	1.178	0.941	0.587	0.725	1.332	1.057	1.042	1.233	1.883	0.908	0.971	0.694	1.161	0.895	1.071	2.144	1.867	1.241	1.317	1.426	0.716	0.886	-1.23107	-0.397828	0.312665	-0.106249	0.23634	-0.0877334	-0.768568	-0.463947	0.413594	0.0799754	0.0593553	0.302173	0.913033	-0.139236
High	Q08AM6	Protein VAC14 homolog OS=Homo sapiens OX=9606 GN=VAC14 PE=1 SV=1	4		4		2	1.20232	0.0442541	0.735	1.25	1.368	1.385	0.984	1.096	1.246	0.827	0.872	0.86	0.718	0.737	0.822	1.003	0.597	0.887	0.86	1.161	0.934	0.904	0.897	0.852	1.047	0.856	1.373	0.83	-0.444184	0.321928	0.452068	0.469886	-0.0232698	0.132248	0.317304	-0.274041	-0.1976	-0.217591	-0.477944	-0.440263	-0.28279	0.00432161
High	Q9BV57	Acireductone dioxygenase OS=Homo sapiens OX=9606 GN=ADI1 PE=1 SV=1	2		1		2	0.848166	0.0441475	1.045	0.883	0.988	1.03	0.747	0.872	0.922	1.047	0.835	0.926	0.833	1.07	1.289	0.959	0.868	0.969	1.277	0.981	1.175	1.435	1.317	1.628	1.069	0.875	1.085	0.882	0.0635029	-0.179515	-0.0174171	0.0426443	-0.42082	-0.1976	-0.117161	0.0662614	-0.260152	-0.110916	-0.263612	0.0976108	0.366252	-0.0603973
High	Q13884	Beta-1-syntrophin OS=Homo sapiens OX=9606 GN=SNTB1 PE=1 SV=3	3		2		1	0.625624	0.044237	0.914	0.87	0.724	0.889						0.903	1.371	1.077	0.97	0.844	1.37	2.45	1.347	1.885									-0.129734	-0.200913	-0.465938	-0.169745						-0.147202	0.455229	0.107018	-0.0439433	-0.244685
High	P48740	Mannan-binding lectin serine protease 1 OS=Homo sapiens OX=9606 GN=MASP1 PE=1 SV=3	6		6		5	1.13957	0.0446964	1.026	0.809	0.919	0.793	1.081	1.264	0.89	1.079	0.905	0.831	0.984	0.86	0.979	0.718	1.032	0.791	0.903	0.635	0.875	0.769	0.682	0.753	1.105	0.909	0.823	0.881	0.0370307	-0.305788	-0.121863	-0.334607	0.112367	0.337996	-0.168123	0.109695	-0.14401	-0.26708	-0.0232698	-0.217591	-0.0306192	-0.477944
High	P00568	Adenylate kinase isoenzyme 1 OS=Homo sapiens OX=9606 GN=AK1 PE=1 SV=3	14	4	11	6	13	0.746739	0.044687	0.858	0.711	0.806	0.772	0.96	0.732	1.146	0.701	0.598	0.939	1.777	0.804	0.784	1.147	1.158	1.288	1.827	1.121	1.037	0.87	0.647	0.774	0.777	0.681	1.811	0.983	-0.22095	-0.492079	-0.311148	-0.373327	-0.0588937	-0.450084	0.196607	-0.512514	-0.741783	-0.0908029	0.829444	-0.314733	-0.351074	0.197865
High	Q9Y520	Protein PRRC2C OS=Homo sapiens OX=9606 GN=PRRC2C PE=1 SV=4	6		5		3	1.62548	0.0447339	0.755	0.925	1.109	0.879	2.01	3.284	0.976	0.875	0.523	0.94	0.8	0.852	1.044	1.091	0.851	0.66	0.862	0.514	0.89	0.371	1.251	0.335	1.158	0.467	0.727	0.36	-0.405451	-0.112475	0.149259	-0.186065	1.0072	1.71545	-0.0350469	-0.192645	-0.935117	-0.0892673	-0.321928	-0.231075	0.0621217	0.125651
High	Q9UGN4	CMRF35-like molecule 8 OS=Homo sapiens OX=9606 GN=CD300A PE=1 SV=2	2				2	1.73241	0.0447835					2.131	1.999	0.881	0.87	0.674										0.837	0.716	0.817	0.717	1.031	0.725	0.578	0.633					1.09153	0.999278	-0.182786	-0.200913	-0.56918
High	Q9UIF3	Tektin-2 OS=Homo sapiens OX=9606 GN=TEKT2 PE=1 SV=1	2		2		1	1.34227	0.0448146	0.802	1.092	1.821	1.034	1.821	1.643	0.763	0.823	0.841	0.889	0.781	0.755	0.782	1.235	1.107	1.03	0.749	0.61	0.917	0.623	1.282	0.536	1.074	0.661	0.668	1.274	-0.318326	0.126973	0.864731	0.0482362	0.864731	0.716332	-0.390245	-0.281036	-0.249822	-0.169745	-0.356606	-0.405451	-0.354759	0.304511
High	Q9ULV0	Unconventional myosin-Vb OS=Homo sapiens OX=9606 GN=MYO5B PE=1 SV=3	4		1		4	1.20233	0.0447918	1.124	1.026	1.602	0.864	1.047	1.453	0.868	0.857	1.325	0.867	1.176	0.802	0.775	0.826	1.191	0.96	0.965	1.385	0.887	0.706	1.028	0.703	0.995	0.954	0.908	0.843	0.168642	0.0370307	0.679874	-0.210897	0.0662614	0.539035	-0.204233	-0.222633	0.405992	-0.205896	0.233888	-0.318326	-0.367732	-0.275786
High	Q15436	Protein transport protein Sec23A OS=Homo sapiens OX=9606 GN=SEC23A PE=1 SV=2	5		3	1	4	1.3485	0.0448855	1.013	1.067	1.31	0.891	1.845	1.976	1.016	0.757	0.718	0.949	0.801	0.858	1.04	1.092	0.943	0.98	0.921	1.185	0.885	0.445	1.056	0.471	1.095	0.675	0.888	0.554	0.0186342	0.0935602	0.389567	-0.166503	0.883621	0.982583	0.0229004	-0.401635	-0.477944	-0.07552	-0.320126	-0.22095	0.0565835	0.126973
High	P40763	Signal transducer and activator of transcription 3 OS=Homo sapiens OX=9606 GN=STAT3 PE=1 SV=2	13	4	5	2	7	1.19222	0.0450368	0.977	1.15	1.243	1.509	0.873	1.106	0.842	1.045	0.799	0.97	0.9	1.004	0.768	1.035	0.91	0.683	1.069	0.658	0.921	0.781	0.546	0.84	0.902	1.007	0.912	1.215	-0.0335695	0.201634	0.313826	0.593593	-0.195946	0.145351	-0.248108	0.0635029	-0.323733	-0.0439433	-0.152003	0.00575927	-0.380822	0.0496308
High	O00264	Membrane-associated progesterone receptor component 1 OS=Homo sapiens OX=9606 GN=PGRMC1 PE=1 SV=3	4		3	1	3	1.76593	0.0451776	0.263	1.117	1.53	2.922	1.184	1.979	1.149	0.873	0.789	0.715	0.713	0.405	0.628	0.776	0.548	0.244	0.495	0.18	0.921	0.941	1.494	1.05	1.131	0.882	0.778	0.727	-1.92687	0.159629	0.613532	1.54696	0.243669	0.984772	0.200379	-0.195946	-0.341903	-0.483985	-0.488026	-1.30401	-0.671164	-0.365871
High	P42574	Caspase-3 OS=Homo sapiens OX=9606 GN=CASP3 PE=1 SV=2	5		5		5	1.20758	0.0453319	1.573	1.108	1.037	0.885	0.813	0.95	1.136	0.947	1.388	1.042	0.996	0.999	0.699	0.651	0.885	1.274	1.001	1.109	0.714	0.938	0.75	0.983	0.648	0.711	1.254	0.733	0.653519	0.147958	0.0524159	-0.176251	-0.298673	-0.0740006	0.183963	-0.0785637	0.473008	0.0593553	-0.00578235	-0.00144342	-0.516636	-0.619271
High	P23025	DNA repair protein complementing XP-A cells OS=Homo sapiens OX=9606 GN=XPA PE=1 SV=1	1				1	0.729199	0.0454538					0.587	0.54	0.718	0.928	0.806										1.052	0.845	0.638	0.827	0.952	1.379	0.881	1.279					-0.768568	-0.888969	-0.477944	-0.107803	-0.311148
High	Q96MC2	Dynein regulatory complex protein 1 OS=Homo sapiens OX=9606 GN=DRC1 PE=2 SV=2	1				1	0.658798	0.0456213					0.456	0.61	0.698	0.566	0.677										1.203	0.63	0.488	0.95	0.647	1.138	1.078	1.169					-1.13289	-0.713119	-0.518701	-0.821126	-0.562772
High	P08758	Annexin A5 OS=Homo sapiens OX=9606 GN=ANXA5 PE=1 SV=2	29	5	22	7	20	0.754194	0.0457554	1.301	1.009	0.804	0.646	0.698	0.551	1.514	0.865	1.03	0.891	1.213	1.081	1.42	0.991	1.166	1.828	1.44	2.206	1.028	1.354	0.573	1.565	0.743	1.056	1.414	1.114	0.379621	0.0129262	-0.314733	-0.630394	-0.518701	-0.859876	0.598365	-0.209228	0.0426443	-0.166503	0.27858	0.112367	0.505891	-0.013043
High	P60033	CD81 antigen OS=Homo sapiens OX=9606 GN=CD81 PE=1 SV=1	1		1		1	0.72843	0.0458251	0.957	0.751	0.679	0.519	0.546	0.86	1.206	0.707	1.074	1.351	0.989	1.153	1.758	0.627	0.857	1.451	1.213	2.344	0.875	0.969	0.601	0.965	0.722	0.771	1.181	1.1	-0.0634092	-0.413115	-0.558517	-0.946194	-0.873027	-0.217591	0.27023	-0.500218	0.102994	0.434028	-0.0159576	0.205393	0.813935	-0.673463
High	P43487	Ran-specific GTPase-activating protein OS=Homo sapiens OX=9606 GN=RANBP1 PE=1 SV=1	31	22	5	21	4	0.8385	0.0457861	0.754	0.782	1.093	0.84	0.597	0.689	1.104	0.826	1	0.803	0.978	0.788	0.838	1.227	1.236	1.162	1.342	0.895	1.121	0.943	0.955	1.147	0.934	0.736	1.402	0.805	-0.407364	-0.354759	0.128293	-0.251539	-0.744197	-0.537424	0.14274	-0.275786	0	-0.316528	-0.0320936	-0.343732	-0.254978	0.295135
High	Q96LC7	Sialic acid-binding Ig-like lectin 10 OS=Homo sapiens OX=9606 GN=SIGLEC10 PE=1 SV=3	2				2	0.763842	0.0455823					0.561	0.737	0.716	0.755	0.685										0.813	0.821	1.454	0.929	0.916	0.872	0.679	0.751					-0.833927	-0.440263	-0.481969	-0.405451	-0.545824
High	O15427	Monocarboxylate transporter 4 OS=Homo sapiens OX=9606 GN=SLC16A3 PE=1 SV=1	3		3		1	1.63748	0.0460621	0.309	1.147	1.282	2.489	1.974	2.071	0.91	0.925	0.975	0.716	0.687	0.691	0.873	1.008	0.74	0.351	0.72	0.334	1.045	0.542	1.969	0.557	1.364	0.748	0.884	0.708	-1.69432	0.197865	0.358396	1.31557	0.981122	1.05033	-0.136062	-0.112475	-0.0365259	-0.481969	-0.541618	-0.533242	-0.195946	0.0114956
High	P61923	Coatomer subunit zeta-1 OS=Homo sapiens OX=9606 GN=COPZ1 PE=1 SV=1	4		2		3	1.31161	0.0461279	0.567	1.019	1.133	1.388	1.408	1.936	0.931	0.893	0.922	0.778	0.787	0.64	1.01	0.905	0.654	0.89	0.728	0.602	0.996	0.713	1.127	0.656	1.525	1.016	0.986	0.672	-0.818579	0.0271541	0.180148	0.473008	0.493647	0.953079	-0.103147	-0.163268	-0.117161	-0.362158	-0.345564	-0.643856	0.0143553	-0.14401
High	Q9NP79	Vacuolar protein sorting-associated protein VTA1 homolog OS=Homo sapiens OX=9606 GN=VTA1 PE=1 SV=1	5	1	2	1	4	1.25548	0.0464298	1.09	1.179	0.911	0.933	1.848	1.105	0.806	0.827	0.702	1.116	0.987	1.04	0.92	0.752	0.838	0.647	1.009	0.644	0.712	0.844	0.76	0.843	1.119	0.586	0.795	0.532	0.124328	0.237564	-0.134477	-0.100051	0.885965	0.144046	-0.311148	-0.274041	-0.510457	0.158337	-0.018878	0.0565835	-0.120294	-0.411195
High	Q15819	Ubiquitin-conjugating enzyme E2 variant 2 OS=Homo sapiens OX=9606 GN=UBE2V2 PE=1 SV=4	7		6	1	6	0.706282	0.0463716	0.517	0.658	0.476	0.578	0.865	0.584	1.439	0.688	0.823	1	1.434	0.924	1.756	0.83	1.159	0.464	2.03	0.595	1.09	0.844	0.542	0.957	0.731	0.879	1.515	0.976	-0.951764	-0.603841	-1.07097	-0.790859	-0.209228	-0.77596	0.525067	-0.53952	-0.281036	0	0.520045	-0.114035	0.812293	-0.268817
High	O00175	C-C motif chemokine 24 OS=Homo sapiens OX=9606 GN=CCL24 PE=1 SV=2	2		2			0.559656	0.0464633	0.36	0.65	1.161	0.83						1.029	0.685	0.942	1.544	1.882	1.077	1.14	2.704	1.062									-1.47393	-0.621488	0.215368	-0.268817						0.041243	-0.545824	-0.086201	0.626673	0.912267
Medium	Q8TAM2	Tetratricopeptide repeat protein 8 OS=Homo sapiens OX=9606 GN=TTC8 PE=1 SV=2	1				1	2.56282	0.0464364					4.169	1.724	0.822	0.667	0.606										0.683	0.503	0.894	0.501	0.771	0.468	0.667	0.5					2.0597	0.78576	-0.28279	-0.584241	-0.72261
High	P11908	Ribose-phosphate pyrophosphokinase 2 OS=Homo sapiens OX=9606 GN=PRPS2 PE=1 SV=2	9		9		8	0.764391	0.0465313	0.621	0.791	0.851	0.637	0.822	0.806	1.055	1.021	0.819	1.207	0.892	1.027	1.237	0.87	1.064	0.74	1.079	0.77	0.844	2.367	0.689	1.691	0.85	0.998	1.041	0.977	-0.687335	-0.33825	-0.232769	-0.650635	-0.28279	-0.311148	0.077243	0.0299829	-0.288065	0.271426	-0.164884	0.0384362	0.306846	-0.200913
High	Q9H098	Protein FAM107B OS=Homo sapiens OX=9606 GN=FAM107B PE=1 SV=1	7		7		6	1.42553	0.046585	0.593	0.943	1.323	1.61	2.067	1.622	0.848	0.66	1.394	0.731	1.159	0.742	1	1.305	1.16	0.828	1.289	0.819	1.036	0.411	0.769	0.529	1.031	0.543	0.825	0.478	-0.753896	-0.0846703	0.403813	0.687061	1.04754	0.697774	-0.237864	-0.599462	0.479231	-0.452057	0.212881	-0.430509	0	0.38405
High	P40197	Platelet glycoprotein V OS=Homo sapiens OX=9606 GN=GP5 PE=1 SV=1	1		1			0.429962	0.0466165	1.716	0.675	0.466	0.383						0.91	2.257	1.451	0.863	0.703	2.211	4.036	1.173	3.351									0.77905	-0.567041	-1.1016	-1.38458						-0.136062	1.17441	0.537048	-0.212568	-0.508403
High	P31947	14-3-3 protein sigma OS=Homo sapiens OX=9606 GN=SFN PE=1 SV=1	13		11		13	1.23038	0.0468064	0.641	0.958	1.011	1.042	0.969	1.384	1.185	1.118	1.376	0.746	0.858	0.743	0.859	0.906	0.941	0.641	1.084	0.607	1.071	0.606	1.297	0.591	1.089	0.65	1.285	0.893	-0.641604	-0.0619024	0.015783	0.0593553	-0.0454314	0.468844	0.244887	0.16092	0.46048	-0.422752	-0.22095	-0.428566	-0.21927	-0.142417
High	Q93033	Immunoglobulin superfamily member 2 OS=Homo sapiens OX=9606 GN=CD101 PE=1 SV=2	9	6	3	5	1	0.591864	0.0468864	1.103	0.347	0.576	0.302						0.722	1.21	1.102	0.936	0.731	1.972	0.787	0.847	0.543									0.141433	-1.52699	-0.795859	-1.72738						-0.469929	0.275007	0.140124	-0.0954196	-0.452057
High	Q9Y4P9	Sperm flagellar protein 1 OS=Homo sapiens OX=9606 GN=SPEF1 PE=1 SV=3	4		1	1	3	0.579361	0.0468667	1.052	0.622	0.702	0.597	0.504	0.478	0.732	0.879	0.892	0.699	1.139	0.896	0.626	0.696	1.103	3.697	0.741	3.061	0.708	1.828	0.669	1.761	0.601	0.906	0.828	1.096	0.0731347	-0.685014	-0.510457	-0.744197	-0.988504	-1.06492	-0.450084	-0.186065	-0.164884	-0.516636	0.187768	-0.158429	-0.675765	-0.522841
High	P01023	Alpha-2-macroglobulin OS=Homo sapiens OX=9606 GN=A2M PE=1 SV=3	75	54	71	51	69	1.27436	0.046869	2.181	0.98	0.894	0.765	0.916	0.82	0.994	1.323	1.083	0.67	0.985	0.719	0.746	0.707	0.901	0.917	0.879	0.796	0.903	1.038	0.693	0.99	0.725	1.062	0.681	1.345	1.12499	-0.0291463	-0.161653	-0.386468	-0.12658	-0.286304	-0.00868224	0.403813	0.115033	-0.577767	-0.0218044	-0.475936	-0.422752	-0.500218
High	Q96QH2	PML-RARA-regulated adapter molecule 1 OS=Homo sapiens OX=9606 GN=PRAM1 PE=1 SV=3	17		16		11	1.28196	0.04704	0.753	1.022	1.64	1.47	1.204	1.46	0.937	0.898	0.632	0.786	0.768	0.844	1.238	1.23	0.725	0.671	0.985	0.601	1.065	0.547	0.923	0.762	0.911	0.862	0.905	0.935	-0.409278	0.0313952	0.713696	0.555816	0.267835	0.545968	-0.093879	-0.155213	-0.662004	-0.347399	-0.380822	-0.244685	0.308011	0.298658
High	Q8TAQ2	SWI/SNF complex subunit SMARCC2 OS=Homo sapiens OX=9606 GN=SMARCC2 PE=1 SV=1	9		9		5	1.29881	0.0471041	0.659	1.237	1.431	1.034	1.079	1.619	0.752	0.735	1.053	1.53	0.749	0.728	1.058	1.084	0.73	0.542	0.753	0.544	0.926	0.606	0.77	0.592	1.296	0.63	0.886	0.536	-0.60165	0.306846	0.517024	0.0482362	0.109695	0.695103	-0.411195	-0.444184	0.0745054	0.613532	-0.416962	-0.45799	0.0813396	0.116365
High	Q7Z7M9	Polypeptide N-acetylgalactosaminyltransferase 5 OS=Homo sapiens OX=9606 GN=GALNT5 PE=1 SV=1	7		6		5	0.82735	0.04699	0.661	0.678	0.74	0.755	0.749	1.379	0.834	0.991	0.851	1.166	1.173	1.074	1.12	0.816	1.056	1.213	1.162	1.285	0.835	0.553	0.748	1.017	0.832	1.19	1.027	1.171	-0.597278	-0.560643	-0.434403	-0.405451	-0.416962	0.463622	-0.261881	-0.013043	-0.232769	0.221568	0.230203	0.102994	0.163499	-0.293359
High	Q5RKV6	Exosome complex component MTR3 OS=Homo sapiens OX=9606 GN=EXOSC6 PE=1 SV=1	1		1			1.92028	0.0472544	0.589	1.829	1.605	1.766						0.687	0.803	0.579	1.092	1.356	0.836	0.37	0.734	0.326									-0.76366	0.871055	0.682573	0.820485						-0.541618	-0.316528	-0.788365	0.126973	0.439357
High	P63244	Receptor of activated protein C kinase 1 OS=Homo sapiens OX=9606 GN=RACK1 PE=1 SV=3	10		5		8	0.83047	0.0473744	1.035	0.7	0.662	1.041	0.781	0.789	1.051	0.895	1.072	1.038	1.347	1.206	0.894	0.738	0.954	1.432	1.301	1.49	0.916	1.115	0.728	1.171	0.798	0.982	1.089	1.056	0.0496308	-0.514573	-0.595097	0.0579701	-0.356606	-0.341903	0.0717627	-0.16004	0.100305	0.0538064	0.42975	0.27023	-0.161653	-0.438307
High	O43148	mRNA cap guanine-N7 methyltransferase OS=Homo sapiens OX=9606 GN=RNMT PE=1 SV=1	5		2		4	1.36516	0.0475358					1.111	1.129	0.99	0.809	0.693										0.918	0.582	0.672	0.487	0.873	0.478	0.96	0.576					0.151859	0.175045	-0.0144996	-0.305788	-0.529073
High	Q93052	Lipoma-preferred partner OS=Homo sapiens OX=9606 GN=LPP PE=1 SV=1	8		6		7	0.877039	0.0476622	0.719	0.617	0.893	0.735	0.857	0.848	0.995	0.845	0.94	0.747	0.84	1.088	0.832	0.847	1.019	0.996	0.82	0.672	0.938	0.887	0.996	1.179	1.12	1.08	1.04	0.942	-0.475936	-0.696658	-0.163268	-0.444184	-0.222633	-0.237864	-0.00723157	-0.242977	-0.0892673	-0.42082	-0.251539	0.121679	-0.265345	-0.239566
High	Q6NYC8	Phostensin OS=Homo sapiens OX=9606 GN=PPP1R18 PE=1 SV=1	6		4		5	1.23219	0.0480013	1.191	1.1	0.924	0.845	1.063	1.709	0.908	1.05	0.693	0.62	1.118	0.942	0.77	0.793	1.252	1.119	0.735	0.552	0.946	0.705	0.826	0.633	1.089	0.81	0.726	0.901	0.252173	0.137504	-0.114035	-0.242977	0.0881416	0.773152	-0.139236	0.0703893	-0.529073	-0.68966	0.16092	-0.086201	-0.37707	-0.334607
High	Q9UMF0	Intercellular adhesion molecule 5 OS=Homo sapiens OX=9606 GN=ICAM5 PE=1 SV=3	3		2		2	4.40146	0.0482056	0.213	1.499	4.834	2.03						0.717	0.394	0.644	0.702	0.582	0.414	0.172	0.591	0.168									-2.23107	0.584	2.27322	1.02148						-0.479955	-1.34373	-0.634867	-0.510457	-0.780909
High	O14976	Cyclin-G-associated kinase OS=Homo sapiens OX=9606 GN=GAK PE=1 SV=2	4		3		3	1.3288	0.0484044	0.615	1.015	1.344	1.183	1.052	1.737	1.037	1.175	0.759	0.976	0.76	0.958	1.189	1.821	0.833	0.643	0.773	0.468	0.892	0.487	1.226	0.398	0.993	0.444	0.732	0.504	-0.701342	0.0214797	0.426533	0.24245	0.0731347	0.796598	0.0524159	0.232661	-0.397828	-0.0350469	-0.395929	-0.0619024	0.249749	0.864731
High	Q9Y3T6	R3H and coiled-coil domain-containing protein 1 OS=Homo sapiens OX=9606 GN=R3HCC1 PE=1 SV=3	1				1	0.743096	0.0486264					0.726	0.646	1.108	0.97	1.003										1.014	1.743	1.092	1.585	1.224	0.989	0.99	0.951					-0.461959	-0.630394	0.147958	-0.0439433	0.00432161
High	P08575	Receptor-type tyrosine-protein phosphatase C OS=Homo sapiens OX=9606 GN=PTPRC PE=1 SV=3	27	1	21	1	21	1.34239	0.0484965	0.498	1.099	1.277	1.448	1.275	1.629	0.936	0.909	0.725	1.078	0.776	0.823	1.151	1.024	0.826	0.408	0.757	0.397	0.953	0.695	0.803	0.684	0.96	0.737	0.935	0.777	-1.00578	0.136191	0.352759	0.534062	0.350497	0.703987	-0.0954196	-0.137648	-0.463947	0.108357	-0.365871	-0.281036	0.202888	0.0342157
High	O95497	Pantetheinase OS=Homo sapiens OX=9606 GN=VNN1 PE=1 SV=2	6	1	4		5	2.02206	0.0485116	0.2	0.762	1.221	3.372	2.255	1.888	1.011	1.077	0.574	0.845	0.901	0.719	0.909	0.969	0.379	0.336	0.593	0.157	1.135	0.32	0.861	0.271	1.004	1.052	0.554	0.541	-2.32193	-0.392137	0.288063	1.7536	1.17313	0.916859	0.015783	0.107018	-0.800877	-0.242977	-0.150401	-0.475936	-0.137648	-0.0454314
High	Q92576	PHD finger protein 3 OS=Homo sapiens OX=9606 GN=PHF3 PE=1 SV=3	1		1		1	1.67501	0.0485664	0.601	1.405	1.287	2.07						0.817	0.698	0.676	1.345	0.833	0.617	0.614	0.712	0.892									-0.734563	0.49057	0.364012	1.04963						-0.291592	-0.518701	-0.564905	0.427606	-0.263612
High	Q9P107	GEM-interacting protein OS=Homo sapiens OX=9606 GN=GMIP PE=1 SV=2	4		3		2	1.59496	0.0487897	0.509	1.358	1.45	1.418	2.285	2.368	0.937	0.742	0.54	0.682	0.699	0.844	1.258	1.019	0.78	0.387	0.818	0.32	1.228	0.472	1.56	0.423	1.248	0.624	0.849	0.535	-0.974262	0.441483	0.536053	0.503858	1.19219	1.24367	-0.093879	-0.430509	-0.888969	-0.552156	-0.516636	-0.244685	0.331132	0.0271541
High	P16157	Ankyrin-1 OS=Homo sapiens OX=9606 GN=ANK1 PE=1 SV=3	17		10		15	1.18564	0.0488727	0.835	1.337	1.4	1.065	0.666	0.888	0.935	0.894	0.902	0.884	0.88	0.8	0.775	0.724	0.824	0.618	0.794	0.674	0.954	0.947	0.636	0.999	0.907	0.953	1.011	0.834	-0.260152	0.418999	0.485427	0.0908534	-0.586406	-0.171368	-0.0969617	-0.161653	-0.148801	-0.177882	-0.184425	-0.321928	-0.367732	-0.465938
High	Q9Y4K1	Beta/gamma crystallin domain-containing protein 1 OS=Homo sapiens OX=9606 GN=CRYBG1 PE=1 SV=3	4		3		3	0.769072	0.0488485	1.26	0.354	0.686	0.263	1.471	0.786	0.711	1.011	0.832	0.909	1.304	1.368	0.946	0.737	2.418	1.18	0.931	0.976	0.889	0.793	0.877	0.886	0.93	1.125	0.745	1.097	0.333424	-1.49818	-0.54372	-1.92687	0.556797	-0.347399	-0.492079	0.015783	-0.265345	-0.137648	0.382944	0.452068	-0.0800879	-0.440263
High	O60547	GDP-mannose 4,6 dehydratase OS=Homo sapiens OX=9606 GN=GMDS PE=1 SV=1	11	1	6	2	9	0.873964	0.0493099	0.62	0.693	0.818	0.637	1.007	1.19	1.129	0.961	0.788	1.174	0.971	0.932	0.952	0.858	0.941	1.242	1.082	0.997	0.993	1.092	0.868	0.876	1.02	0.806	1.288	0.859	-0.68966	-0.529073	-0.289827	-0.650635	0.0100637	0.250962	0.175045	-0.0573917	-0.343732	0.231432	-0.0424568	-0.101598	-0.0709665	-0.22095
High	P08294	Extracellular superoxide dismutase [Cu-Zn] OS=Homo sapiens OX=9606 GN=SOD3 PE=1 SV=2	10	5	4	4	4	0.740658	0.0491398	0.772	0.722	0.767	0.631	0.905	0.972	0.851	1.04	0.907	1.191	0.996	1.051	1.224	0.912	0.899	1.627	1.109	1.666	0.822	2.236	0.595	1.638	0.712	0.923	0.853	0.844	-0.373327	-0.469929	-0.382702	-0.664288	-0.14401	-0.0409718	-0.232769	0.0565835	-0.140826	0.252173	-0.00578235	0.0717627	0.291604	-0.132894
High	O15372	Eukaryotic translation initiation factor 3 subunit H OS=Homo sapiens OX=9606 GN=EIF3H PE=1 SV=1	4		2		4	1.49725	0.0492742	0.835	0.947	0.848	1.008	2.205	2.19	1.369	0.724	0.567	0.925	1.079	1.033	1.115	0.828	0.807	0.631	1.005	0.628	0.989	0.301	0.836	0.308	0.862	0.611	0.962	0.57	-0.260152	-0.0785637	-0.237864	0.0114956	1.14078	1.13093	0.453122	-0.465938	-0.818579	-0.112475	0.109695	0.0468403	0.157044	-0.272297
High	Q9BZL4	Protein phosphatase 1 regulatory subunit 12C OS=Homo sapiens OX=9606 GN=PPP1R12C PE=1 SV=1	4		3		2	1.26583	0.0495635	0.722	1.817	1.196	1.259	1.043	1.317	0.847	0.904	0.842	0.709	0.698	0.737	0.986	0.804	0.812	0.64	0.718	0.617	1.199	0.629	0.871	0.671	1.085	1.648	1.089	0.93	-0.469929	0.861558	0.258217	0.332278	0.0607392	0.397255	-0.239566	-0.145605	-0.248108	-0.496142	-0.518701	-0.440263	-0.0203404	-0.314733
High	O75382	Tripartite motif-containing protein 3 OS=Homo sapiens OX=9606 GN=TRIM3 PE=1 SV=2	4		1	1	3	1.19932	0.049695					0.84	1.086	1.163	0.922	1.263										0.912	0.894	0.834	0.849	0.704	0.804	1.009	1.03					-0.251539	0.119024	0.217851	-0.117161	0.336855
High	P61970	Nuclear transport factor 2 OS=Homo sapiens OX=9606 GN=NUTF2 PE=1 SV=1	8	2	5	3	5	0.794503	0.0498732	1.487	1.06	0.772	0.675	0.929	0.617	0.937	0.88	1.28	0.888	1.071	1.055	1.028	0.895	1.294	1.474	1.306	1.558	0.977	1.929	0.834	1.777	0.79	1.48	1.147	1.031	0.572405	0.0840643	-0.373327	-0.567041	-0.106249	-0.696658	-0.093879	-0.184425	0.356144	-0.171368	0.0989585	0.077243	0.0398403	-0.16004
High	P15090	Fatty acid-binding protein, adipocyte OS=Homo sapiens OX=9606 GN=FABP4 PE=1 SV=3	8		8		8	0.770039	0.049959	1.057	0.977	0.728	0.685	0.549	0.556	1.65	0.573	0.541	0.983	0.798	1.147	2.021	1.408	0.894	1.238	1.179	1.582	0.836	0.667	0.635	1.125	0.766	0.77	0.946	0.951	0.0799754	-0.0335695	-0.45799	-0.545824	-0.865122	-0.846843	0.722466	-0.803393	-0.8863	-0.0247367	-0.325539	0.197865	1.01507	0.493647
High	Q02750	Dual specificity mitogen-activated protein kinase kinase 1 OS=Homo sapiens OX=9606 GN=MAP2K1 PE=1 SV=2	9		8		7	1.23982	0.0502896	0.584	1.09	1.057	1.132	1.013	1.163	1.269	0.776	0.718	1.161	0.746	0.706	1.181	0.668	0.88	0.686	0.867	0.424	0.76	0.612	0.585	0.728	0.776	0.772	1.013	0.845	-0.77596	0.124328	0.0799754	0.178874	0.0186342	0.217851	0.343692	-0.365871	-0.477944	0.215368	-0.422752	-0.50226	0.240009	-0.58208
High	Q92581	Sodium/hydrogen exchanger 6 OS=Homo sapiens OX=9606 GN=SLC9A6 PE=1 SV=2	1		1			1.29621	0.0502355	0.856	1.242	1.487	1.109						0.905	0.768	0.841	1.158	1.193	0.772	0.959	0.75	0.802									-0.224317	0.312665	0.572405	0.149259						-0.14401	-0.380822	-0.249822	0.211635	0.254594
High	Q96T51	RUN and FYVE domain-containing protein 1 OS=Homo sapiens OX=9606 GN=RUFY1 PE=1 SV=2	3		2		3	0.505218	0.0503361	0.305	0.569	0.975	0.651	0.486	0.832	1.002	0.686	0.454	4.164	0.954	2.836	1.162	2.531	0.84	0.548	0.667	0.305	1.381	0.466	0.623	0.545	1.562	1.063	1.421	1.215	-1.71312	-0.813499	-0.0365259	-0.619271	-1.04097	-0.265345	0.00288251	-0.54372	-1.13924	2.05797	-0.0679388	1.50386	0.21661	1.33971
High	Q8NFJ9	Bardet-Biedl syndrome 1 protein OS=Homo sapiens OX=9606 GN=BBS1 PE=1 SV=1	4		3		4	1.27307	0.0504774	0.881	1.289	1.905	1.129	0.832	0.842	1.278	0.767	0.663	0.875	0.981	0.774	0.74	0.795	1.098	0.942	0.882	0.741	0.852	0.738	0.637	0.932	0.812	0.538	1.107	0.779	-0.182786	0.366252	0.929791	0.175045	-0.265345	-0.248108	0.353888	-0.382702	-0.592919	-0.192645	-0.027675	-0.369595	-0.434403	-0.330973
High	Q9BZK7	F-box-like/WD repeat-containing protein TBL1XR1 OS=Homo sapiens OX=9606 GN=TBL1XR1 PE=1 SV=1	3		3			1.4691	0.0505443	0.716	1.248	1.589	1.09						0.822	0.771	0.839	0.799	1.009	1.04	0.539	0.819	0.473									-0.481969	0.319618	0.668119	0.124328						-0.28279	-0.375197	-0.253257	-0.323733	0.0129262
High	Q9P287	BRCA2 and CDKN1A-interacting protein OS=Homo sapiens OX=9606 GN=BCCIP PE=1 SV=1	4		1		3	1.92198	0.0506647	0.483	5.624	0.977	1.527	0.639	0.855	1.013	0.97	0.98	0.532	0.521	0.584	0.512	0.613	0.604	0.372	0.39	0.239	0.909	1.672	0.775	1.795	0.816	0.887	0.854	0.768	-1.0499	2.4916	-0.0335695	0.6107	-0.646112	-0.226004	0.0186342	-0.0439433	-0.0291463	-0.910502	-0.940645	-0.77596	-0.965784	-0.706041
High	Q9GZP4	PITH domain-containing protein 1 OS=Homo sapiens OX=9606 GN=PITHD1 PE=1 SV=1	5		5		4	1.19168	0.0506332	0.982	1.314	1.257	1.325	1.208	1.326	0.985	0.727	0.957	0.987	0.946	1.024	0.884	0.918	0.853	1.016	0.939	1.194	1.004	1.065	0.771	1.054	0.862	0.586	1.285	0.591	-0.0262051	0.393965	0.329985	0.405992	0.27262	0.407081	-0.0218044	-0.459973	-0.0634092	-0.018878	-0.0800879	0.0342157	-0.177882	-0.123434
High	Q8WWF8	Calcyphosin-like protein OS=Homo sapiens OX=9606 GN=CAPSL PE=2 SV=4	8		7		6	1.50841	0.0506382	0.554	0.929	2.066	0.974	1.387	2.391	0.808	0.701	0.672	0.829	1.437	0.598	0.598	0.761	0.903	0.461	0.812	0.374	0.955	0.823	0.905	0.725	0.796	0.46	1.028	0.661	-0.852042	-0.106249	1.04684	-0.0380063	0.471968	1.25761	-0.307573	-0.512514	-0.573467	-0.270556	0.52306	-0.741783	-0.741783	-0.394032
High	Q9Y5B8	Nucleoside diphosphate kinase 7 OS=Homo sapiens OX=9606 GN=NME7 PE=1 SV=1	6		3		5	1.24483	0.0506881	2.031	1.382	1.032	0.847	0.77	0.966	0.848	1.071	1.175	0.752	0.886	0.828	0.738	0.757	0.91	1.41	0.833	1.327	0.859	0.962	0.829	0.765	0.792	0.921	0.91	0.88	1.02219	0.466758	0.045443	-0.239566	-0.37707	-0.0499049	-0.237864	0.0989585	0.232661	-0.411195	-0.174621	-0.272297	-0.438307	-0.401635
High	Q96BW5	Phosphotriesterase-related protein OS=Homo sapiens OX=9606 GN=PTER PE=1 SV=1	6		3		5	1.16287	0.0509389	1.137	1.039	0.995	0.812	0.997	1.48	0.91	1.171	0.869	0.878	1.075	0.894	0.745	0.966	0.716	0.779	0.99	0.751	0.779	0.797	0.705	0.861	1.348	0.953	0.902	1.146	0.185232	0.0551957	-0.00723157	-0.300448	-0.00433459	0.565597	-0.136062	0.227741	-0.202572	-0.187707	0.104337	-0.161653	-0.424688	-0.0499049
High	O60437	Periplakin OS=Homo sapiens OX=9606 GN=PPL PE=1 SV=4	22		12	1	20	1.22404	0.0509746	0.76	0.899	1.146	1.022	1.474	1.472	0.869	0.925	0.968	0.976	1.026	0.978	0.994	0.953	1.041	0.583	0.883	0.462	0.986	0.651	0.931	0.642	1.005	0.887	1.035	0.681	-0.395929	-0.153607	0.196607	0.0313952	0.559737	0.557778	-0.202572	-0.112475	-0.046921	-0.0350469	0.0370307	-0.0320936	-0.00868224	-0.0694519
High	Q8IZF2	Adhesion G protein-coupled receptor F5 OS=Homo sapiens OX=9606 GN=ADGRF5 PE=1 SV=3	8		8		3	0.828025	0.0511073	0.789	0.802	1.034	0.754	0.666	0.883	0.846	0.684	0.722	1.054	0.999	0.889	1.429	0.927	0.933	0.971	0.983	1.001	0.844	0.651	0.594	1.316	0.687	0.975	0.892	1.234	-0.341903	-0.318326	0.0482362	-0.407364	-0.586406	-0.179515	-0.24127	-0.547932	-0.469929	0.0758749	-0.00144342	-0.169745	0.515006	-0.109359
High	Q08J23	RNA cytosine C(5)-methyltransferase NSUN2 OS=Homo sapiens OX=9606 GN=NSUN2 PE=1 SV=2	4		3		3	1.34722	0.0510661	0.456	1.136	1.275	1.59	0.974	1.635	1.018	0.843	0.942	0.904	0.642	0.627	1.269	1.179	0.768	0.456	0.788	0.397	0.918	0.729	0.953	0.817	0.985	0.719	0.946	0.74	-1.13289	0.183963	0.350497	0.669027	-0.0380063	0.709291	0.0257376	-0.246395	-0.086201	-0.145605	-0.639355	-0.673463	0.343692	0.237564
High	Q15147	1-phosphatidylinositol 4,5-bisphosphate phosphodiesterase beta-4 OS=Homo sapiens OX=9606 GN=PLCB4 PE=1 SV=3	3		1		2	1.21556	0.0515313	0.734	1.092	1.405	1.205	0.723	1.208	1.475	0.912	1.009	1.144	0.923	1.017	0.942	0.752	0.774	0.772	1.042	0.729	0.748	1.109	0.812	1.314	0.798	0.607	0.905	0.783	-0.446148	0.126973	0.49057	0.269033	-0.467932	0.27262	0.560715	-0.132894	0.0129262	0.194087	-0.115597	0.0243197	-0.086201	-0.411195
Medium	P52848	Bifunctional heparan sulfate N-deacetylase/N-sulfotransferase 1 OS=Homo sapiens OX=9606 GN=NDST1 PE=1 SV=1	1		1			0.695622	0.0514542	1.257	0.856	0.856	0.809						1.794	1.428	1.396	0.938	0.96	0.912	1.416	1.385	1.991									0.329985	-0.224317	-0.224317	-0.305788						0.84318	0.513996	0.481299	-0.0923402	-0.0588937
High	P14384	Carboxypeptidase M OS=Homo sapiens OX=9606 GN=CPM PE=1 SV=2	7		6		4	0.630474	0.0515378	0.912	0.712	0.662	0.587						1.409	1.028	0.994	0.84	0.624	0.92	1.769	0.88	1.789									-0.132894	-0.490051	-0.595097	-0.768568						0.494672	0.0398403	-0.00868224	-0.251539	-0.680382
High	Q92835	Phosphatidylinositol 3,4,5-trisphosphate 5-phosphatase 1 OS=Homo sapiens OX=9606 GN=INPP5D PE=1 SV=2	5		5		2	2.97535	0.0517401	0.514	1.588	1.548	1.935	0.801	6.889	0.321	0.375	0.223	0.657	0.698	0.737	0.841	0.942	0.685	0.464	0.748	0.463	0.344	0.272	0.388	0.257	0.623	0.32	0.303	0.269	-0.96016	0.667211	0.630405	0.952334	-0.320126	2.78429	-1.63935	-1.41504	-2.16488	-0.606035	-0.518701	-0.440263	-0.249822	-0.086201
High	P46109	Crk-like protein OS=Homo sapiens OX=9606 GN=CRKL PE=1 SV=1	11		9		10	1.15517	0.0514609	1.212	1.445	1.016	0.977	1.15	0.803	0.873	0.848	1.083	0.845	0.831	1.002	0.928	0.873	0.859	0.927	0.898	1.038	0.879	1.069	0.963	1.139	0.835	0.619	0.98	0.697	0.27739	0.531069	0.0229004	-0.0335695	0.201634	-0.316528	-0.195946	-0.237864	0.115033	-0.242977	-0.26708	0.00288251	-0.107803	-0.195946
High	P15170	Eukaryotic peptide chain release factor GTP-binding subunit ERF3A OS=Homo sapiens OX=9606 GN=GSPT1 PE=1 SV=1	31	20	8	19	7	1.23066	0.0517114	0.977	1.275	1.07	1.04	1.015	1.652	1.094	0.729	0.728	0.658	0.822	0.72	0.778	0.804	1.142	0.962	0.989	0.735	1.082	0.837	1.022	0.852	0.837	0.612	1.331	0.521	-0.0335695	0.350497	0.0976108	0.0565835	0.0214797	0.724214	0.129613	-0.456009	-0.45799	-0.603841	-0.28279	-0.473931	-0.362158	-0.314733
High	Q6QNY1	Biogenesis of lysosome-related organelles complex 1 subunit 2 OS=Homo sapiens OX=9606 GN=BLOC1S2 PE=1 SV=1	2		2			1.42166	0.0518694	0.647	1.147	1.032	1.578						0.793	0.727	0.743	0.928	1.016	0.795	0.637	0.747	0.584									-0.628162	0.197865	0.045443	0.658097						-0.334607	-0.459973	-0.428566	-0.107803	0.0229004
High	P35269	General transcription factor IIF subunit 1 OS=Homo sapiens OX=9606 GN=GTF2F1 PE=1 SV=2	3		3			2.30232	0.0519968	0.372	1.894	0.997	2.458						0.616	0.639	0.541	0.758	1.022	0.577	0.449	0.555	0.434									-1.42663	0.921436	-0.00433459	1.29748						-0.698998	-0.646112	-0.8863	-0.39973	0.0313952
High	Q8IYS5	Osteoclast-associated immunoglobulin-like receptor OS=Homo sapiens OX=9606 GN=OSCAR PE=1 SV=3	2		2			0.704971	0.0519496	1.58	1.088	0.905	0.628						1.55	1.617	1.434	1.614	0.895	1.161	1.726	1.328	2.083									0.659925	0.121679	-0.14401	-0.671164						0.632268	0.69332	0.520045	0.690641	-0.16004
High	Q6NSW5	Putative DENN domain-containing protein 10 B OS=Homo sapiens OX=9606 GN=DENND10P1 PE=5 SV=1	1		1		1	0.647725	0.0521006	1.22	0.84	0.832	0.635	0.542	0.485	0.927	1.005	1.043	1.073	1.042	1.117	0.844	0.787	1.121	2.262	1.09	2.091	0.816	2.878	0.669	2.615	0.563	1.076	0.878	1.034	0.286881	-0.251539	-0.265345	-0.655172	-0.883635	-1.04394	-0.109359	0.0071955	0.0607392	0.10165	0.0593553	0.159629	-0.244685	-0.345564
High	P53367	Arfaptin-1 OS=Homo sapiens OX=9606 GN=ARFIP1 PE=1 SV=2	7		6		5	1.20797	0.0522878	1.191	1.132	1.237	1.04	0.901	1.446	0.924	0.907	0.768	0.935	0.816	0.758	0.947	1.334	0.973	0.613	0.725	0.546	1.222	0.613	1.337	0.673	0.987	0.847	0.799	0.802	0.252173	0.178874	0.306846	0.0565835	-0.150401	0.532068	-0.114035	-0.140826	-0.380822	-0.0969617	-0.293359	-0.39973	-0.0785637	0.415759
Medium	P41271	Neuroblastoma suppressor of tumorigenicity 1 OS=Homo sapiens OX=9606 GN=NBL1 PE=1 SV=2	1		1		1	0.737683	0.0525995					0.716	0.608	0.869	0.749	1.213										0.925	1.231	0.683	1.209	1.083	1.536	1.077	1.268					-0.481969	-0.717857	-0.202572	-0.416962	0.27858
High	P53004	Biliverdin reductase A OS=Homo sapiens OX=9606 GN=BLVRA PE=1 SV=2	19	5	12	5	11	0.814482	0.0527315	0.785	0.827	0.865	0.965	0.783	0.615	1.089	0.888	0.857	1.096	1.096	1.117	1.506	0.711	1.055	0.784	1.373	0.729	0.972	1.188	0.741	1.464	0.717	1.153	1.16	0.935	-0.349235	-0.274041	-0.209228	-0.0513992	-0.352916	-0.701342	0.123004	-0.171368	-0.222633	0.132248	0.132248	0.159629	0.590722	-0.492079
High	O75947	ATP synthase subunit d, mitochondrial OS=Homo sapiens OX=9606 GN=ATP5PD PE=1 SV=3	5		2		4	1.64675	0.05293	5.001	0.878	1.386	1.389	0.972	1.406	0.951	1.199	0.692	0.687	0.651	0.798	0.42	0.489	1.715	1.064	0.516	1.229	1.086	0.598	2.235	0.702	1.492	0.763	0.856	0.613	2.32222	-0.187707	0.470927	0.474047	-0.0409718	0.491597	-0.0724828	0.261832	-0.531156	-0.541618	-0.619271	-0.325539	-1.25154	-1.03209
Medium	O75022	Leukocyte immunoglobulin-like receptor subfamily B member 3 OS=Homo sapiens OX=9606 GN=LILRB3 PE=1 SV=3	1		1			1.29691	0.0531256	1.045	1.416	0.843	0.981						0.755	0.789	0.826	0.635	0.72	0.672	1.157	0.887	0.993									0.0635029	0.501821	-0.246395	-0.027675						-0.405451	-0.341903	-0.275786	-0.655172	-0.473931
High	P30084	Enoyl-CoA hydratase, mitochondrial OS=Homo sapiens OX=9606 GN=ECHS1 PE=1 SV=4	8		6		8	1.14672	0.0530194	0.902	1.195	1.202	1.333	1.125	1.316	0.866	0.989	0.817	1.244	0.923	1.154	0.859	0.79	0.765	0.903	0.919	1.015	0.916	0.864	0.879	0.897	0.98	1.027	0.764	1.153	-0.148801	0.257011	0.265437	0.414677	0.169925	0.396159	-0.207561	-0.0159576	-0.291592	0.314986	-0.115597	0.206643	-0.21927	-0.340075
Medium	Q8IZF6	Adhesion G-protein coupled receptor G4 OS=Homo sapiens OX=9606 GN=ADGRG4 PE=1 SV=2	1		1			0.323231	0.0532714	0.489	0.408	0.605	0.445						0.634	0.472	0.707	1.151	5.864	0.686	1.415	1.287	1.337									-1.03209	-1.29336	-0.724993	-1.16812						-0.657445	-1.08314	-0.500218	0.202888	2.55189
High	Q969T9	WW domain-binding protein 2 OS=Homo sapiens OX=9606 GN=WBP2 PE=1 SV=1	5		5		2	1.50541	0.0533545	0.462	1.082	1.182	1.565	1.688	1.927	1.204	0.752	0.486	0.923	0.71	0.882	0.995	1.912	0.678	0.323	0.875	0.287	0.797	0.508	0.796	0.667	0.683	0.482	0.85	0.616	-1.11404	0.1137	0.24123	0.646163	0.755315	0.946357	0.267835	-0.411195	-1.04097	-0.115597	-0.494109	-0.181149	-0.00723157	0.935083
High	O43617	Trafficking protein particle complex subunit 3 OS=Homo sapiens OX=9606 GN=TRAPPC3 PE=1 SV=1	1	1	1	1	1	0.860958	0.053604	0.973	1.252	0.903	0.737	0.931	0.605	1.092	0.916	0.939	0.806	1.003	1.088	1.124	1.449	1.266	1.273	0.97	1.352	0.913	0.894	1.113	0.93	1.04	0.869	1.273	0.952	-0.0394883	0.324235	-0.147202	-0.440263	-0.103147	-0.724993	0.126973	-0.12658	-0.0908029	-0.311148	0.00432161	0.121679	0.168642	0.535058
High	Q03431	Parathyroid hormone/parathyroid hormone-related peptide receptor OS=Homo sapiens OX=9606 GN=PTH1R PE=1 SV=1	1	1		1		1.6238	0.0537397	0.296	0.84	1.528	2.77	1.529	1.421	1.075	1.119	2.022	1.067	0.544	0.521	0.651	1.54	0.536	0.354	1.318	0.319	1.234	0.431	2.144	0.497	1.348	0.444	1.285	0.424	-1.75633	-0.251539	0.611645	1.46989	0.612588	0.506907	0.104337	0.16221	1.01578	0.0935602	-0.878321	-0.940645	-0.619271	0.62293
High	O60551	Glycylpeptide N-tetradecanoyltransferase 2 OS=Homo sapiens OX=9606 GN=NMT2 PE=1 SV=1	1		1			1.41923	0.0537095	1.639	1.153	0.998	1.212						0.642	1.19	0.652	0.735	0.526	1.283	1.097	0.768	1.037									0.712816	0.205393	-0.00288828	0.27739						-0.639355	0.250962	-0.617056	-0.444184	-0.926865
High	P01706	Immunoglobulin lambda variable 2-11 OS=Homo sapiens OX=9606 GN=IGLV2-11 PE=1 SV=2	4	2	2	3	2	1.35494	0.0539731	0.87	1.558	1.194	1.431	0.797	0.58	1.164	1.135	1.802	1.106	1.169	0.784	0.527	0.855	0.63	0.795	0.935	1.154	0.667	1.455	0.353	1.33	0.409	0.959	0.716	0.837	-0.200913	0.639695	0.255803	0.517024	-0.327348	-0.785875	0.219091	0.182692	0.849599	0.145351	0.225275	-0.351074	-0.924125	-0.226004
High	P51159	Ras-related protein Rab-27A OS=Homo sapiens OX=9606 GN=RAB27A PE=1 SV=3	3		2		2	1.45146	0.0539712	0.783	1.638	1.783	1.868	3.09	1.553	0.96	0.871	0.677	1.09	0.685	0.668	1.012	0.889	0.832	0.529	0.675	0.454	1.62	0.391	4.306	0.435	1.701	0.521	0.954	0.446	-0.352916	0.711935	0.834307	0.901494	1.62761	0.635058	-0.0588937	-0.199255	-0.562772	0.124328	-0.545824	-0.58208	0.0172093	-0.169745
High	P62979	Ubiquitin-40S ribosomal protein S27a OS=Homo sapiens OX=9606 GN=RPS27A PE=1 SV=2	9	1	8	1	8	1.31591	0.0539844	0.923	0.942	1.802	0.989	1.486	2.09	0.906	0.878	0.971	1.099	0.669	1.028	0.917	1.115	0.734	0.703	0.889	0.598	1.009	0.768	1.594	0.719	1.83	0.684	0.875	0.54	-0.115597	-0.086201	0.849599	-0.0159576	0.571434	1.0635	-0.142417	-0.187707	-0.0424568	0.136191	-0.579922	0.0398403	-0.125006	0.157044
High	P19878	Neutrophil cytosol factor 2 OS=Homo sapiens OX=9606 GN=NCF2 PE=1 SV=2	21		20		16	1.32472	0.0540606	0.506	1.054	1.094	1.235	1.52	1.521	0.912	0.824	0.616	0.824	0.709	0.815	1.258	0.903	1.021	0.505	0.97	0.548	0.881	0.521	0.605	0.573	0.88	0.714	0.72	0.788	-0.982791	0.0758749	0.129613	0.304511	0.604071	0.60502	-0.132894	-0.279284	-0.698998	-0.279284	-0.496142	-0.295128	0.331132	-0.147202
High	P63208	S-phase kinase-associated protein 1 OS=Homo sapiens OX=9606 GN=SKP1 PE=1 SV=2	9		7		9	0.423683	0.0541249	0.247	0.412	0.66	0.526						0.786	0.817	0.866	1.369	1.39	1.752	0.373	2.1	0.345									-2.01742	-1.27928	-0.599462	-0.926865						-0.347399	-0.291592	-0.207561	0.453122	0.475085
High	P08123	Collagen alpha-2(I) chain OS=Homo sapiens OX=9606 GN=COL1A2 PE=1 SV=7	23	19		16	2	1.33297	0.0542534	0.563	0.87	1.686	1.113	1.777	1.54	0.946	0.829	0.809	0.765	0.824	0.732	0.944	0.861	0.882	0.556	0.965	0.689	1.03	0.605	0.962	0.592	1.439	0.829	1.002	0.682	-0.828793	-0.200913	0.753605	0.154454	0.829444	0.62293	-0.0800879	-0.270556	-0.305788	-0.386468	-0.279284	-0.450084	-0.0831412	-0.215915
High	Q7Z7L7	Protein zer-1 homolog OS=Homo sapiens OX=9606 GN=ZER1 PE=1 SV=1	1		1			1.3739	0.0546024	0.779	1.44	1.46	1.576						0.922	0.941	0.866	1.24	1.147	0.978	0.767	1.037	0.708									-0.360305	0.526069	0.545968	0.656268						-0.117161	-0.0877334	-0.207561	0.31034	0.197865
High	P15121	Aldo-keto reductase family 1 member B1 OS=Homo sapiens OX=9606 GN=AKR1B1 PE=1 SV=3	17	2	15	1	13	0.883697	0.0544528	1.158	0.927	0.766	0.854	0.711	0.727	1.346	0.831	0.87	1.003	0.926	1.185	1.107	1.122	0.877	0.954	1.206	1.092	1.111	0.984	0.919	1.171	0.838	0.902	1.265	0.844	0.211635	-0.109359	-0.384584	-0.227692	-0.492079	-0.459973	0.428678	-0.26708	-0.200913	0.00432161	-0.110916	0.244887	0.146655	0.166073
High	P18440	Arylamine N-acetyltransferase 1 OS=Homo sapiens OX=9606 GN=NAT1 PE=1 SV=2	3		3		3	1.28439	0.0547268	0.909	1.274	1.466	1.311	1.16	1.792	1.146	0.786	0.686	0.912	1.109	0.967	0.805	0.893	0.69	0.632	0.963	0.616	1.001	0.615	1.489	0.711	1.703	0.663	1.128	0.589	-0.137648	0.349365	0.551885	0.390668	0.214125	0.841571	0.196607	-0.347399	-0.54372	-0.132894	0.149259	-0.0484122	-0.312939	-0.163268
Medium	Q9HAU5	Regulator of nonsense transcripts 2 OS=Homo sapiens OX=9606 GN=UPF2 PE=1 SV=1	1		1		1	1.26711	0.0549497	0.607	1.469	1.062	1.561	1.101	1.172	1.028	0.959	1.32	1.398	0.74	1.188	0.562	0.446	0.603	0.797	0.911	0.824	0.826	1.027	0.981	0.989	1.397	0.742	1.104	0.788	-0.720232	0.554834	0.0867838	0.642471	0.138814	0.228973	0.0398403	-0.0603973	0.400538	0.483364	-0.434403	0.248535	-0.831358	-1.16488
High	P11310	Medium-chain specific acyl-CoA dehydrogenase, mitochondrial OS=Homo sapiens OX=9606 GN=ACADM PE=1 SV=1	7		5		7	1.17579	0.0548798	0.991	1.355	1.036	0.957	1.012	1.264	0.957	0.791	0.727	0.734	0.756	1.076	1.054	0.926	0.716	0.646	0.742	0.617	1.223	0.958	1.059	0.741	0.885	0.775	0.931	0.764	-0.013043	0.438293	0.051024	-0.0634092	0.0172093	0.337996	-0.0634092	-0.33825	-0.459973	-0.446148	-0.403542	0.105678	0.0758749	-0.110916
Medium	Q9BVL4	Protein adenylyltransferase SelO, mitochondrial OS=Homo sapiens OX=9606 GN=SELENOO PE=1 SV=3	1		1			1.51011	0.0547881	0.7	1.354	1.732	1.092						0.86	0.584	0.904	1.074	1.053	0.649	0.559	0.975	0.61									-0.514573	0.437228	0.792439	0.126973						-0.217591	-0.77596	-0.145605	0.102994	0.0745054
High	Q6N063	2-oxoglutarate and iron-dependent oxygenase domain-containing protein 2 OS=Homo sapiens OX=9606 GN=OGFOD2 PE=1 SV=2	2		2		1	1.33869	0.0548379	0.617	1.344	1.126	1.347	1.867	1.642	0.774	0.774	1.217	0.661	0.783	0.581	0.856	0.828	0.666	0.698	0.681	0.578	0.943	1.118	2.104	0.757	1.549	0.713	1.051	0.542	-0.696658	0.426533	0.171207	0.42975	0.900722	0.715454	-0.369595	-0.369595	0.283329	-0.597278	-0.352916	-0.78339	-0.224317	-0.272297
High	P62805	Histone H4 OS=Homo sapiens OX=9606 GN=H4C16 PE=1 SV=2	9	2	7	1	7	1.30894	0.0551161	1.228	1.387	1.002	1.292	1.763	0.999	0.733	0.724	1.613	2.265	0.613	1.114	0.591	0.536	0.832	1.174	0.549	1.286	0.659	1.223	0.526	0.969	0.754	0.871	0.803	0.735	0.296311	0.471968	0.00288251	0.369606	0.818032	-0.00144342	-0.448115	-0.465938	0.689746	1.17951	-0.706041	0.155749	-0.75877	-0.899695
High	P62750	60S ribosomal protein L23a OS=Homo sapiens OX=9606 GN=RPL23A PE=1 SV=1	9	1	7		7	0.703203	0.0551859	0.511	0.679	0.957	0.636	0.616	0.574	1.069	1.081	1.227	0.736	0.821	1.875	2.057	2.068	0.738	0.627	0.964	0.601	0.964	1.703	0.836	1.66	0.938	0.989	1.156	1.01	-0.968605	-0.558517	-0.0634092	-0.652901	-0.698998	-0.800877	0.0962619	0.112367	0.295135	-0.442222	-0.284546	0.906891	1.04054	1.04824
High	Q8IY17	Patatin-like phospholipase domain-containing protein 6 OS=Homo sapiens OX=9606 GN=PNPLA6 PE=1 SV=3	1		1		1	3.59393	0.0551575					3.134	3.602	0.469	0.484	0.449										0.503	0.28	0.803	0.271	0.714	0.314	0.483	0.255					1.64801	1.8488	-1.09234	-1.04692	-1.15521
High	Q9UFN0	Protein NipSnap homolog 3A OS=Homo sapiens OX=9606 GN=NIPSNAP3A PE=1 SV=2	9		6		7	1.21525	0.0551741	1.243	1.565	0.736	1.177	0.961	1.089	0.941	0.881	1.044	0.649	0.72	0.656	0.758	0.684	0.742	1.208	0.607	1.269	0.916	1.071	0.59	1.106	0.837	0.961	1.29	0.915	0.313826	0.646163	-0.442222	0.235114	-0.0573917	0.123004	-0.0877334	-0.182786	0.0621217	-0.62371	-0.473931	-0.608232	-0.39973	-0.547932
High	Q96C86	m7GpppX diphosphatase OS=Homo sapiens OX=9606 GN=DCPS PE=1 SV=2	6		4		5	1.19877	0.0552055	0.613	1.2	0.967	1.245	1.047	1.034	1.055	0.754	0.984	0.737	1.107	0.68	0.805	0.701	1.158	0.885	0.773	0.574	0.914	0.76	0.556	0.856	0.756	0.692	1.226	0.842	-0.706041	0.263034	-0.0484122	0.316146	0.0662614	0.0482362	0.077243	-0.407364	-0.0232698	-0.440263	0.146655	-0.556393	-0.312939	-0.512514
High	O43765	Small glutamine-rich tetratricopeptide repeat-containing protein alpha OS=Homo sapiens OX=9606 GN=SGTA PE=1 SV=1	6	1	4	1	6	1.20651	0.055254	1.112	1.059	1.225	1.269	1.058	1.306	0.876	0.636	0.653	0.893	0.895	0.84	0.929	0.831	0.917	1.001	0.888	0.964	0.803	0.69	1.079	0.697	0.938	0.605	0.752	0.672	0.153157	0.0827026	0.292782	0.343692	0.0813396	0.385155	-0.190997	-0.652901	-0.614845	-0.163268	-0.16004	-0.251539	-0.106249	-0.26708
High	Q9NYU2	UDP-glucose:glycoprotein glucosyltransferase 1 OS=Homo sapiens OX=9606 GN=UGGT1 PE=1 SV=3	19		14		14	1.11576	0.0556243	0.945	1.069	0.819	0.978	1.086	1.38	0.893	0.845	0.963	0.982	0.795	0.903	0.915	0.707	0.891	0.997	0.907	1.028	0.977	0.786	0.798	0.814	0.983	0.868	0.953	0.895	-0.0816138	0.0962619	-0.288065	-0.0320936	0.119024	0.464668	-0.163268	-0.242977	-0.0543923	-0.0262051	-0.330973	-0.147202	-0.128156	-0.500218
High	Q9Y2H0	Disks large-associated protein 4 OS=Homo sapiens OX=9606 GN=DLGAP4 PE=1 SV=3	6		6		4	1.31624	0.055648	0.588	1.426	1.305	1.048	1.539	1.529	0.928	0.799	0.848	0.826	0.869	0.984	0.865	0.857	0.859	0.637	0.8	0.601	1.239	0.654	0.925	0.563	1.602	0.449	1.19	0.445	-0.766112	0.511974	0.38405	0.0676387	0.621993	0.612588	-0.107803	-0.323733	-0.237864	-0.275786	-0.202572	-0.0232698	-0.209228	-0.222633
High	O76031	ATP-dependent Clp protease ATP-binding subunit clpX-like, mitochondrial OS=Homo sapiens OX=9606 GN=CLPX PE=1 SV=2	1		1			1.65408	0.0559117	1.091	1.576	0.873	1.967						2.667	0.549	0.689	0.556	0.459	0.552	0.631	0.605	0.783									0.125651	0.656268	-0.195946	0.975997						1.41522	-0.865122	-0.537424	-0.846843	-1.12343
High	P19838	Nuclear factor NF-kappa-B p105 subunit OS=Homo sapiens OX=9606 GN=NFKB1 PE=1 SV=2	5	1	1		4	0.757371	0.0559102	1.17	0.795	0.874	0.604	0.699	0.707	0.84	1.002	0.734	0.684	1.085	0.72	0.787	0.764	1.79	2.282	0.893	1.454	0.973	1.157	0.791	1.135	1.162	1.098	0.876	0.867	0.226509	-0.330973	-0.194295	-0.72738	-0.516636	-0.500218	-0.251539	0.00288251	-0.446148	-0.547932	0.117695	-0.473931	-0.345564	-0.388355
High	Q99829	Copine-1 OS=Homo sapiens OX=9606 GN=CPNE1 PE=1 SV=1	17	6	7	5	7	1.17024	0.056185	1.039	1.149	1.04	1.169	0.98	1.1	1.104	1.111	0.738	1.168	1.002	1.08	0.93	0.916	0.932	0.784	1.069	0.801	0.869	0.523	0.621	0.568	1.078	1.051	0.784	1.045	0.0551957	0.200379	0.0565835	0.225275	-0.0291463	0.137504	0.14274	0.151859	-0.438307	0.22404	0.00288251	0.111031	-0.104697	-0.12658
High	Q9UL46	Proteasome activator complex subunit 2 OS=Homo sapiens OX=9606 GN=PSME2 PE=1 SV=4	10		10		7	0.899339	0.0561027	0.903	0.909	1.113	0.883	0.767	0.802	0.997	0.97	1.12	1.256	0.891	1.179	0.872	0.84	1.005	1.101	0.994	0.923	1.189	1.16	1.136	1.041	1.167	0.936	1.157	0.93	-0.147202	-0.137648	0.154454	-0.179515	-0.382702	-0.318326	-0.00433459	-0.0439433	0.163499	0.328836	-0.166503	0.237564	-0.1976	-0.251539
High	P55196	Afadin OS=Homo sapiens OX=9606 GN=AFDN PE=1 SV=3	9		6		8	1.12702	0.056171	0.979	1.076	1.111	1.3	0.752	0.876	1.216	0.965	0.975	0.998	0.88	0.915	0.909	0.833	0.8	1.056	0.791	0.943	1.069	0.848	0.863	0.722	0.887	0.828	1.03	1.131	-0.0306192	0.105678	0.151859	0.378512	-0.411195	-0.190997	0.282143	-0.0513992	-0.0365259	-0.00288828	-0.184425	-0.128156	-0.137648	-0.263612
High	Q9H2D6	TRIO and F-actin-binding protein OS=Homo sapiens OX=9606 GN=TRIOBP PE=1 SV=3	3		2	1	2	1.31508	0.0560536	0.542	1.508	1.216	1.651	1.102	1.708	1.022	0.938	1.229	1.299	0.647	0.902	0.911	0.998	0.579	0.587	0.658	0.618	1.177	0.71	1.719	0.736	1.279	0.918	1.164	0.777	-0.883635	0.592636	0.282143	0.72334	0.140124	0.772308	0.0313952	-0.0923402	0.297485	0.377401	-0.628162	-0.148801	-0.134477	-0.00288828
High	Q9HD15	Steroid receptor RNA activator 1 OS=Homo sapiens OX=9606 GN=SRA1 PE=1 SV=2	3	1	2		1	1.49838	0.0563114	1.916	1.786	0.888	0.964						0.829	0.801	0.947	0.635	1.124	0.741	1.154	0.83	1.279									0.938098	0.836732	-0.171368	-0.0528949						-0.270556	-0.320126	-0.0785637	-0.655172	0.168642
High	Q9H6T3	RNA polymerase II-associated protein 3 OS=Homo sapiens OX=9606 GN=RPAP3 PE=1 SV=2	6		3		5	1.48335	0.0562443	0.474	1.202	0.633	0.533	0.701	0.893	0.871	0.982	2.336	0.859	0.46	0.49	0.395	0.344	0.353	0.535	0.373	0.419	0.573	0.774	1.264	0.717	1.044	0.629	1.065	0.689	-1.07704	0.265437	-0.659723	-0.907793	-0.512514	-0.163268	-0.199255	-0.0262051	1.22404	-0.21927	-1.12029	-1.02915	-1.34008	-1.53952
High	P04406	Glyceraldehyde-3-phosphate dehydrogenase OS=Homo sapiens OX=9606 GN=GAPDH PE=1 SV=3	18	1	16		16	0.723277	0.0562432	1.281	0.79	0.651	0.47	0.628	0.48	1.224	0.92	1.56	0.96	1.161	1.029	0.71	0.68	1.274	2.348	1.02	2.867	0.937	1.187	1.523	1.423	0.826	0.89	1.164	0.904	0.35727	-0.340075	-0.619271	-1.08927	-0.671164	-1.05889	0.291604	-0.120294	0.641546	-0.0588937	0.215368	0.041243	-0.494109	-0.556393
High	Q9Y5S1	Transient receptor potential cation channel subfamily V member 2 OS=Homo sapiens OX=9606 GN=TRPV2 PE=1 SV=1	2		1		2	0.592064	0.0563712	0.695	0.418	0.702	0.438						0.551	1.266	0.925	0.811	0.699	1.993	0.709	0.995	0.613									-0.524915	-1.25843	-0.510457	-1.191						-0.859876	0.340277	-0.112475	-0.302226	-0.516636
High	P02766	Transthyretin OS=Homo sapiens OX=9606 GN=TTR PE=1 SV=1	88	73	9	74	8	0.832132	0.0563073	0.959	0.776	0.939	0.743	0.735	0.785	0.861	0.913	0.724	0.778	0.985	0.881	0.874	0.904	1.544	1.385	0.985	1.012	1.105	0.677	0.701	0.776	0.953	1.365	0.929	1.023	-0.0603973	-0.365871	-0.0908029	-0.428566	-0.444184	-0.349235	-0.215915	-0.131313	-0.465938	-0.362158	-0.0218044	-0.182786	-0.194295	-0.145605
High	Q14240	Eukaryotic initiation factor 4A-II OS=Homo sapiens OX=9606 GN=EIF4A2 PE=1 SV=2	15		14		13	0.729477	0.0564483	1.003	0.632	0.635	0.584	0.689	0.579	0.886	0.945	1.594	1.137	1.215	1.088	0.919	0.647	0.932	1.245	1.307	1.604	0.734	2.178	0.632	1.995	0.613	1.406	0.837	1.053	0.00432161	-0.662004	-0.655172	-0.77596	-0.537424	-0.788365	-0.174621	-0.0816138	0.672652	0.185232	0.280956	0.121679	-0.121863	-0.628162
High	O75688	Protein phosphatase 1B OS=Homo sapiens OX=9606 GN=PPM1B PE=1 SV=1	7	1	6	1	5	1.15613	0.0566034	1.642	1.221	1.145	0.805	0.89	0.968	1.04	0.927	1.048	0.996	0.926	1.081	0.797	1.15	1.026	0.94	0.9	0.978	0.751	0.976	0.692	1.005	0.876	0.976	0.881	0.874	0.715454	0.288063	0.195348	-0.312939	-0.168123	-0.046921	0.0565835	-0.109359	0.0676387	-0.00578235	-0.110916	0.112367	-0.327348	0.201634
High	Q9UIJ7	GTP:AMP phosphotransferase AK3, mitochondrial OS=Homo sapiens OX=9606 GN=AK3 PE=1 SV=4	10		10		6	1.21702	0.0565138	0.684	1.151	1.102	0.87	1.378	1.438	1.078	0.841	1.379	0.766	0.746	1.012	1.802	1.073	0.784	0.679	0.732	0.755	0.935	0.916	0.831	0.846	0.737	0.829	1.077	0.878	-0.547932	0.202888	0.140124	-0.200913	0.462576	0.524064	0.108357	-0.249822	0.463622	-0.384584	-0.422752	0.0172093	0.849599	0.10165
High	Q9GZU8	PSME3-interacting protein OS=Homo sapiens OX=9606 GN=PSME3IP1 PE=1 SV=1	4		4		2	1.38234	0.0568155	0.5	0.878	1.876	1.631	0.94	1.481	1.026	0.852	0.905	0.754	0.695	0.7	0.952	1.06	0.781	0.405	0.684	0.322	1.197	0.799	1.155	0.798	1.019	0.655	1.116	0.694	-1	-0.187707	0.90766	0.705757	-0.0892673	0.566572	0.0370307	-0.231075	-0.14401	-0.407364	-0.524915	-0.514573	-0.0709665	0.0840643
High	Q9UH65	Switch-associated protein 70 OS=Homo sapiens OX=9606 GN=SWAP70 PE=1 SV=1	9		7		7	1.20558	0.0566513	0.833	0.759	0.817	1.191	1.228	0.901	0.868	1.515	1.126	0.803	0.838	0.808	0.869	0.761	1.01	0.557	0.87	0.589	0.789	0.889	0.663	1.158	0.693	1.026	0.908	1.243	-0.263612	-0.397828	-0.291592	0.252173	0.296311	-0.150401	-0.204233	0.599318	0.171207	-0.316528	-0.254978	-0.307573	-0.202572	-0.394032
High	P27824	Calnexin OS=Homo sapiens OX=9606 GN=CANX PE=1 SV=2	18		13		16	1.45835	0.0570551	0.524	0.755	1.394	1.349	1.622	2.012	0.914	0.736	0.534	0.923	0.565	0.846	1.12	0.758	0.555	0.538	0.612	0.516	1.066	0.443	1.421	0.459	1.044	0.508	0.857	0.514	-0.932361	-0.405451	0.479231	0.43189	0.697774	1.00863	-0.129734	-0.442222	-0.905088	-0.115597	-0.823677	-0.24127	0.163499	-0.39973
High	Q7Z434	Mitochondrial antiviral-signaling protein OS=Homo sapiens OX=9606 GN=MAVS PE=1 SV=2	2		2		2	1.33056	0.0570183	0.714	1.016	1.482	1.11	1.335	2.065	0.969	0.833	0.759	0.755	0.542	0.691	0.842	1.427	0.694	0.569	0.744	0.469	0.987	0.574	2.113	0.602	1.336	0.566	1.023	0.664	-0.486004	0.0229004	0.567545	0.15056	0.41684	1.04614	-0.0454314	-0.263612	-0.397828	-0.405451	-0.883635	-0.533242	-0.248108	0.512985
High	Q9H1E5	Thioredoxin-related transmembrane protein 4 OS=Homo sapiens OX=9606 GN=TMX4 PE=1 SV=1	2		2		2	2.45735	0.0571841					2.652	3.271	0.77	0.712	0.672										0.924	0.371	1.306	0.334	1.127	0.34	0.56	0.297					1.40708	1.70973	-0.37707	-0.490051	-0.573467
High	Q15075	Early endosome antigen 1 OS=Homo sapiens OX=9606 GN=EEA1 PE=1 SV=2	29		16		25	1.21712	0.0571512	0.673	1.206	1.182	1.084	1.178	1.439	1.015	0.802	0.828	0.922	0.768	0.928	1.06	0.969	1.041	0.579	0.778	0.424	0.994	0.847	0.834	0.986	0.972	0.789	0.945	0.763	-0.571322	0.27023	0.24123	0.116365	0.23634	0.525067	0.0214797	-0.318326	-0.272297	-0.117161	-0.380822	-0.107803	0.0840643	-0.0454314
High	Q5T9A4	ATPase family AAA domain-containing protein 3B OS=Homo sapiens OX=9606 GN=ATAD3B PE=1 SV=1	1				1	1.70013	0.0573413					1.139	2.196	0.588	0.72	0.892										0.742	0.44	0.757	0.473	0.938	0.7	0.563	0.596					0.187768	1.13488	-0.766112	-0.473931	-0.164884
High	Q9BRT3	Migration and invasion enhancer 1 OS=Homo sapiens OX=9606 GN=MIEN1 PE=1 SV=1	3		3		2	1.39598	0.0572885	0.884	1.311	0.947	1.036	1.477	2.34	0.933	0.596	0.802	1.023	1.209	1.191	0.73	0.615	1.339	1.338	0.95	0.78	0.657	0.412	0.433	0.557	1.155	0.423	0.693	0.467	-0.177882	0.390668	-0.0785637	0.051024	0.56267	1.22651	-0.100051	-0.746616	-0.318326	0.0328061	0.273814	0.252173	-0.454032	-0.701342
High	Q99574	Neuroserpin OS=Homo sapiens OX=9606 GN=SERPINI1 PE=1 SV=1	3		3		2	0.798516	0.0575838	1.301	0.979	0.951	0.692	0.542	0.603	1.021	0.915	1.152	1.623	1.091	1.334	1.042	0.771	1.07	1.744	1.174	1.787	0.854	0.97	0.717	1.003	1.077	1.007	1.201	0.828	0.379621	-0.0306192	-0.0724828	-0.531156	-0.883635	-0.72977	0.0299829	-0.128156	0.204141	0.698663	0.125651	0.415759	0.0593553	-0.375197
High	Q12802	A-kinase anchor protein 13 OS=Homo sapiens OX=9606 GN=AKAP13 PE=1 SV=2	11		6		6	1.31447	0.0577896	0.631	1.276	1.423	1.29	1.596	1.826	0.739	0.815	0.8	0.878	0.827	0.923	0.991	1.14	0.847	0.607	0.81	0.674	1.094	0.645	1.296	0.812	1.181	0.721	0.752	0.741	-0.664288	0.351628	0.508936	0.367371	0.674461	0.868687	-0.436354	-0.295128	-0.321928	-0.187707	-0.274041	-0.115597	-0.013043	0.189034
High	Q14498	RNA-binding protein 39 OS=Homo sapiens OX=9606 GN=RBM39 PE=1 SV=2	5		4		3	0.828703	0.0576991	0.649	0.8	0.896	0.736	0.915	1.034	0.786	0.775	1.02	1.227	1.23	1.033	1.517	0.788	0.976	1.432	0.993	1.155	0.742	0.857	0.609	1.055	0.954	1.047	0.867	0.866	-0.62371	-0.321928	-0.158429	-0.442222	-0.128156	0.0482362	-0.347399	-0.367732	0.0285692	0.295135	0.298658	0.0468403	0.601221	-0.343732
High	P54819	Adenylate kinase 2, mitochondrial OS=Homo sapiens OX=9606 GN=AK2 PE=1 SV=2	11		9		10	1.09776	0.0584901	1.071	1.003	1.089	1.142	1.1	0.984	0.901	0.918	0.828	0.886	0.897	0.95	1.369	0.915	0.9	0.823	0.857	0.871	0.829	0.871	0.81	0.977	0.841	0.996	0.919	0.837	0.0989585	0.00432161	0.123004	0.191563	0.137504	-0.0232698	-0.150401	-0.123434	-0.272297	-0.174621	-0.15682	-0.0740006	0.453122	-0.128156
High	Q9P253	Vacuolar protein sorting-associated protein 18 homolog OS=Homo sapiens OX=9606 GN=VPS18 PE=1 SV=2	2		2		1	0.698036	0.0578211	1.571	0.98	0.898	0.667	0.682	0.638	0.707	0.852	1.182	1.013	0.976	0.932	0.735	0.618	1.057	1.594	0.989	1.295	1.578	1.537	3.797	1.475	1.601	0.952	1.069	0.909	0.651683	-0.0291463	-0.155213	-0.584241	-0.552156	-0.648372	-0.500218	-0.231075	0.24123	0.0186342	-0.0350469	-0.101598	-0.444184	-0.694321
Medium	O15162	Phospholipid scramblase 1 OS=Homo sapiens OX=9606 GN=PLSCR1 PE=1 SV=1	1	1				1.27477	0.0578053	1.13	1.001	1.494	0.818						0.739	0.98	0.758	0.793	0.731	0.925	0.86	0.976	1.08									0.176323	0.00144197	0.57918	-0.289827						-0.436354	-0.0291463	-0.39973	-0.334607	-0.452057
High	Q13595	Transformer-2 protein homolog alpha OS=Homo sapiens OX=9606 GN=TRA2A PE=1 SV=1	1				1	1.48585	0.0581804					0.986	2.411	0.849	1.008	0.929										0.819	0.822	0.819	0.812	0.841	0.89	0.86	0.795					-0.0203404	1.26963	-0.236164	0.0114956	-0.106249
High	P23526	Adenosylhomocysteinase OS=Homo sapiens OX=9606 GN=AHCY PE=1 SV=4	18		15		17	0.747103	0.0582858	0.614	0.527	0.536	0.564	0.587	0.757	1.407	1.008	1	0.793	1.346	0.987	1.008	0.85	1.852	0.492	1.364	0.444	1.392	0.959	0.878	1.103	0.993	0.92	1.417	0.9	-0.703689	-0.924125	-0.899695	-0.826233	-0.768568	-0.401635	0.492622	0.0114956	0	-0.334607	0.428678	-0.018878	0.0114956	-0.234465
High	P53618	Coatomer subunit beta OS=Homo sapiens OX=9606 GN=COPB1 PE=1 SV=3	12		7		11	1.12119	0.0582678	1.304	0.946	1.095	1.051	1.054	1.129	1.043	1.078	1.05	1.022	1.037	0.81	0.818	0.787	0.964	1.387	0.92	1.412	0.858	0.851	0.739	0.893	0.849	1.038	0.999	1.042	0.382944	-0.0800879	0.130931	0.0717627	0.0758749	0.175045	0.0607392	0.108357	0.0703893	0.0313952	0.0524159	-0.304006	-0.289827	-0.345564
High	A0A087WSX0	Immunoglobulin lambda variable 5-45 OS=Homo sapiens OX=9606 GN=IGLV5-45 PE=3 SV=1	2		2		2	1.52787	0.0585065	0.918	1.194	1.842	0.705						0.848	0.528	0.808	0.596	0.663	0.605	1.008	0.659	1.146									-0.123434	0.255803	0.881273	-0.504305						-0.237864	-0.92139	-0.307573	-0.746616	-0.592919
High	Q9NVS9	Pyridoxine-5'-phosphate oxidase OS=Homo sapiens OX=9606 GN=PNPO PE=1 SV=1	3		3		3	1.20264	0.0583098	0.715	1.023	1.257	1.239	0.93	1.202	0.955	1.408	0.929	0.847	0.762	0.859	1.261	1.612	0.821	0.655	0.817	0.61	0.961	0.61	0.899	0.66	1.142	0.805	0.862	0.986	-0.483985	0.0328061	0.329985	0.309176	-0.104697	0.265437	-0.0664274	0.493647	-0.106249	-0.239566	-0.392137	-0.21927	0.334568	0.688852
High	Q9P2M7	Cingulin OS=Homo sapiens OX=9606 GN=CGN PE=1 SV=3	5		3		5	1.26637	0.0585393	0.81	1.617	1.249	1.36	1.092	0.877	0.807	0.81	0.874	0.931	0.478	0.576	0.522	0.629	0.503	0.877	0.483	0.856	0.89	1.13	0.927	1.286	0.947	1.045	0.995	1.089	-0.304006	0.69332	0.320773	0.443607	0.126973	-0.189351	-0.309359	-0.304006	-0.194295	-0.103147	-1.06492	-0.795859	-0.937878	-0.668868
High	Q16825	Tyrosine-protein phosphatase non-receptor type 21 OS=Homo sapiens OX=9606 GN=PTPN21 PE=1 SV=2	3	1		3		1.27302	0.0584681					1.085	1.699	0.956	1.055	0.858										1.023	0.835	0.722	0.928	0.961	0.849	0.831	0.956					0.117695	0.764686	-0.0649175	0.077243	-0.22095
High	O75494	Serine/arginine-rich splicing factor 10 OS=Homo sapiens OX=9606 GN=SRSF10 PE=1 SV=1	2	1	2	1	1	1.48489	0.0588174	0.469	1.17	1.277	1.718	2.097	2.116	0.801	0.908	0.636	0.705	0.683	0.937	1.182	1.154	0.614	0.59	0.589	0.548	0.967	0.748	1.767	0.573	0.914	0.586	1.076	0.604	-1.09234	0.226509	0.352759	0.78073	1.06833	1.08134	-0.320126	-0.139236	-0.652901	-0.504305	-0.550043	-0.093879	0.24123	0.206643
High	P09211	Glutathione S-transferase P OS=Homo sapiens OX=9606 GN=GSTP1 PE=1 SV=2	15		15		15	0.821678	0.0588776	1.26	0.966	0.767	0.717	0.647	0.537	1.236	0.811	0.93	0.897	1.115	0.859	0.867	0.831	1.082	1.298	1.298	1.326	1.203	1.165	0.717	1.178	0.73	0.905	1.682	0.941	0.333424	-0.0499049	-0.382702	-0.479955	-0.628162	-0.897006	0.305679	-0.302226	-0.104697	-0.15682	0.157044	-0.21927	-0.205896	-0.26708
High	P02768	Albumin OS=Homo sapiens OX=9606 GN=ALB PE=1 SV=2	79		75		75	0.817144	0.0588935	1.077	0.746	0.786	0.624	0.663	0.568	0.777	1.26	1.051	0.886	0.991	1.078	0.74	0.725	1.546	1.427	0.928	1.347	0.852	1.045	0.698	1.074	0.913	1.265	0.762	1.18	0.107018	-0.422752	-0.347399	-0.680382	-0.592919	-0.816037	-0.364013	0.333424	0.0717627	-0.174621	-0.013043	0.108357	-0.434403	-0.463947
High	P42357	Histidine ammonia-lyase OS=Homo sapiens OX=9606 GN=HAL PE=1 SV=1	5				5	0.789106	0.0588534					0.812	0.592	0.613	0.819	0.677										0.746	0.679	0.858	0.851	0.706	1.207	1.068	1.008					-0.300448	-0.756331	-0.706041	-0.288065	-0.562772
High	P62820	Ras-related protein Rab-1A OS=Homo sapiens OX=9606 GN=RAB1A PE=1 SV=3	12	3	9	3	7	0.753938	0.059017	0.428	0.479	1.1	0.62	0.573	0.679	1.37	0.938	0.711	0.748	0.852	1.216	2.138	1.497	0.913	0.912	1.145	0.756	1.106	0.716	0.801	0.846	1.052	0.505	1.384	0.695	-1.22432	-1.0619	0.137504	-0.68966	-0.803393	-0.558517	0.454176	-0.0923402	-0.492079	-0.41889	-0.231075	0.282143	1.09626	0.582074
High	Q04941	Proteolipid protein 2 OS=Homo sapiens OX=9606 GN=PLP2 PE=1 SV=1	2		2		1	1.21512	0.059149	0.885	1.087	1.367	1.352	0.635	1.025	1.287	1.556	1.01	0.891	0.918	0.857	0.884	0.905	0.94	0.699	0.817	0.687	1.276	0.722	1.222	0.855	1.009	0.999	0.852	1.329	-0.176251	0.120352	0.451013	0.435095	-0.655172	0.0356239	0.364012	0.637842	0.0143553	-0.166503	-0.123434	-0.222633	-0.177882	-0.14401
High	Q96PL1	Secretoglobin family 3A member 2 OS=Homo sapiens OX=9606 GN=SCGB3A2 PE=1 SV=1	3		3		2	1.34825	0.0592446	0.611	1.328	0.93	1.142	0.964	1.613	2.006	0.86	0.666	1.212	0.856	0.664	1.277	0.687	0.821	0.612	0.802	0.477	0.862	1.147	0.514	0.885	0.756	0.578	1.206	0.822	-0.710756	0.409255	-0.104697	0.191563	-0.0528949	0.689746	1.00432	-0.217591	-0.586406	0.27739	-0.224317	-0.590745	0.352759	-0.541618
High	P35475	Alpha-L-iduronidase OS=Homo sapiens OX=9606 GN=IDUA PE=1 SV=2	6	2	3	1	1	1.24703	0.0593583	0.846	1.136	1.235	1.538	1.321	1.719	0.808	1.015	1.262	1.115	0.823	1.067	1.23	1.057	0.617	0.676	0.761	0.656	1.371	0.786	1.799	0.718	1.352	0.653	1.051	0.748	-0.24127	0.183963	0.304511	0.621056	0.40163	0.78157	-0.307573	0.0214797	0.335712	0.157044	-0.281036	0.0935602	0.298658	0.0799754
High	P55263	Adenosine kinase OS=Homo sapiens OX=9606 GN=ADK PE=1 SV=2	12		12		9	0.851125	0.0592595	0.98	1.03	0.85	0.852	0.684	0.657	1.255	0.939	1.039	1.041	1.193	1.17	1.043	0.84	1.073	1.303	1.203	1.44	0.994	1.242	0.64	1.197	0.807	1.003	1.159	1.041	-0.0291463	0.0426443	-0.234465	-0.231075	-0.547932	-0.606035	0.327687	-0.0908029	0.0551957	0.0579701	0.254594	0.226509	0.0607392	-0.251539
High	Q96EP0	E3 ubiquitin-protein ligase RNF31 OS=Homo sapiens OX=9606 GN=RNF31 PE=1 SV=1	3		2		3	1.28352	0.0593408	0.538	1.537	1.298	1.275	1.226	1.696	1.105	0.965	0.976	1.008	0.75	1.037	1.011	0.762	0.827	0.594	0.862	0.61	1.251	0.682	1.771	0.696	1.214	0.797	0.953	0.798	-0.894322	0.620117	0.37629	0.350497	0.293959	0.762136	0.144046	-0.0513992	-0.0350469	0.0114956	-0.415037	0.0524159	0.015783	-0.392137
Medium	Q96BH1	E3 ubiquitin-protein ligase RNF25 OS=Homo sapiens OX=9606 GN=RNF25 PE=1 SV=1	1			1		1.2842	0.05949					0.791	1.076	1.232	0.928	1.471										0.873	0.613	0.864	0.702	0.942	0.862	0.998	0.996					-0.33825	0.105678	0.301002	-0.107803	0.556797
High	Q08495	Dematin OS=Homo sapiens OX=9606 GN=DMTN PE=1 SV=3	6		4		5	0.737638	0.0596184	0.939	0.709	0.793	0.526	0.788	0.962	0.951	1.113	0.975	1.03	1.057	1.181	1.491	0.958	0.954	2.727	0.816	2.134	0.779	0.991	0.669	1.185	0.935	1.09	0.823	1.041	-0.0908029	-0.496142	-0.334607	-0.926865	-0.343732	-0.0558912	-0.0724828	0.154454	-0.0365259	0.0426443	0.0799754	0.240009	0.57628	-0.0619024
High	Q9NRX4	14 kDa phosphohistidine phosphatase OS=Homo sapiens OX=9606 GN=PHPT1 PE=1 SV=1	4		2		4	1.48975	0.0595154	0.464	0.975	1.095	1.906	2.138	1.716	0.796	0.681	0.967	0.695	1.173	0.624	0.69	0.818	0.901	0.47	1.478	0.306	1.268	0.546	1.033	0.516	0.933	0.494	1.171	0.499	-1.1078	-0.0365259	0.130931	0.930548	1.09626	0.77905	-0.32916	-0.554273	-0.0484122	-0.524915	0.230203	-0.680382	-0.535332	-0.289827
High	P61088	Ubiquitin-conjugating enzyme E2 N OS=Homo sapiens OX=9606 GN=UBE2N PE=1 SV=1	9		8		7	1.14378	0.0595838	1.263	1.383	0.896	1.119	0.904	0.893	1.262	1.015	1.292	0.889	0.973	0.948	0.797	0.834	0.865	0.927	1.122	0.937	0.955	1.107	0.714	1.4	0.905	1.059	1.109	1.018	0.336855	0.467801	-0.158429	0.16221	-0.145605	-0.163268	0.335712	0.0214797	0.369606	-0.169745	-0.0394883	-0.077041	-0.327348	-0.261881
High	Q14584	Zinc finger protein 266 OS=Homo sapiens OX=9606 GN=ZNF266 PE=1 SV=2	1	1		1		0.646184	0.0597631	0.354	0.557	0.725	0.858	0.624	0.612	1.287	1.125	0.637	0.731	0.819	1.56	3.52	1.732	0.987	0.393	1.289	0.487	1.205	1.149	0.699	1.348	0.881	1.061	0.975	0.98	-1.49818	-0.844251	-0.463947	-0.22095	-0.680382	-0.708396	0.364012	0.169925	-0.650635	-0.452057	-0.288065	0.641546	1.81558	0.792439
High	Q7Z5R6	Amyloid beta A4 precursor protein-binding family B member 1-interacting protein OS=Homo sapiens OX=9606 GN=APBB1IP PE=1 SV=1	7		6		3	1.25195	0.0598862	1.296	1.148	0.889	1.204	1.444	0.704	1.029	0.755	1.007	0.628	0.99	0.807	1.068	0.85	1.027	0.482	0.874	0.372	0.874	1.663	0.645	1.08	0.654	0.715	0.843	0.725	0.374066	0.199123	-0.169745	0.267835	0.530071	-0.506353	0.041243	-0.405451	0.0100637	-0.671164	-0.0144996	-0.309359	0.0949116	-0.234465
Medium	O15182	Centrin-3 OS=Homo sapiens OX=9606 GN=CETN3 PE=1 SV=2	1		1		1	0.853209	0.0599922					0.773	0.79	0.961	0.912	1.134										1.014	1.216	0.96	1.063	1.117	0.932	1.309	0.959					-0.37146	-0.340075	-0.0573917	-0.132894	0.181421
High	Q9Y5B9	FACT complex subunit SPT16 OS=Homo sapiens OX=9606 GN=SUPT16H PE=1 SV=1	6		3		5	1.51297	0.0601197	0.289	1.67	1.313	1.588	1.473	1.967	1.071	0.816	0.893	0.723	0.559	1.065	0.741	0.774	0.386	0.676	0.667	0.598	1.152	0.711	1.198	0.588	1.014	0.803	1.483	0.695	-1.79086	0.739848	0.392867	0.667211	0.558757	0.975997	0.0989585	-0.293359	-0.163268	-0.467932	-0.83908	0.0908534	-0.432455	-0.369595
High	O95479	GDH/6PGL endoplasmic bifunctional protein OS=Homo sapiens OX=9606 GN=H6PD PE=1 SV=2	11	2	10		7	1.20907	0.060058	0.872	1.101	0.894	0.946	1.588	1.605	0.881	0.85	0.924	0.824	0.782	0.999	1.073	0.913	0.749	0.717	0.809	0.717	1.098	0.869	1.383	0.792	1.017	0.658	1.004	0.689	-0.1976	0.138814	-0.161653	-0.0800879	0.667211	0.682573	-0.182786	-0.234465	-0.114035	-0.279284	-0.354759	-0.00144342	0.10165	-0.131313
High	Q9NZ45	CDGSH iron-sulfur domain-containing protein 1 OS=Homo sapiens OX=9606 GN=CISD1 PE=1 SV=1	2		2		2	0.813465	0.0603198	0.881	0.829	0.9	0.621	0.718	0.932	0.802	0.997	0.838	0.881	1.747	0.78	0.788	0.829	1.552	1.443	0.825	1.031	1.172	0.795	0.805	0.838	0.963	1.083	0.849	1.076	-0.182786	-0.270556	-0.152003	-0.687335	-0.477944	-0.101598	-0.318326	-0.00433459	-0.254978	-0.182786	0.80488	-0.358454	-0.343732	-0.270556
High	Q7Z7L1	Schlafen family member 11 OS=Homo sapiens OX=9606 GN=SLFN11 PE=1 SV=2	3	1		2	1	1.35138	0.0604619					1.051	1.481	0.831	0.925	1.392										0.671	0.859	0.537	1.033	0.645	1.093	0.962	0.925					0.0717627	0.566572	-0.26708	-0.112475	0.477159
High	Q6ZMI0	Protein phosphatase 1 regulatory subunit 21 OS=Homo sapiens OX=9606 GN=PPP1R21 PE=1 SV=1	4		4		3	1.15975	0.0607412	0.826	1.122	1.047	1.001	0.864	1.043	0.634	0.714	0.767	0.633	0.886	0.637	0.87	0.745	0.761	1.047	0.597	1.01	0.677	0.652	0.771	0.666	0.78	0.933	0.71	0.684	-0.275786	0.166073	0.0662614	0.00144197	-0.210897	0.0607392	-0.657445	-0.486004	-0.382702	-0.659723	-0.174621	-0.650635	-0.200913	-0.424688
High	Q02543	60S ribosomal protein L18a OS=Homo sapiens OX=9606 GN=RPL18A PE=1 SV=2	4		2		4	0.653017	0.0610402	0.276	0.614	0.918	0.655	0.697	0.729	0.835	0.76	0.789	0.906	1.505	1.131	1.68	1.337	1.292	0.293	1.69	0.34	0.919	0.645	0.675	0.914	0.999	1.329	1.274	1.216	-1.85726	-0.703689	-0.123434	-0.610433	-0.520769	-0.456009	-0.260152	-0.395929	-0.341903	-0.142417	0.589763	0.177599	0.748461	0.418999
High	Q2TAY7	WD40 repeat-containing protein SMU1 OS=Homo sapiens OX=9606 GN=SMU1 PE=1 SV=2	1		1		1	1.31868	0.0610597	2.141	1.22	0.919	0.724	1.44	1.664	0.81	0.829	1.342	0.97	1.055	1.064	0.908	0.669	1.023	1.652	0.987	1.475	0.64	0.928	0.626	0.872	0.783	0.696	0.911	0.625	1.09828	0.286881	-0.121863	-0.465938	0.526069	0.734655	-0.304006	-0.270556	0.424385	-0.0439433	0.077243	0.0894982	-0.139236	-0.579922
High	Q9H939	Proline-serine-threonine phosphatase-interacting protein 2 OS=Homo sapiens OX=9606 GN=PSTPIP2 PE=1 SV=4	3		2		3	1.27571	0.061196	0.574	1.016	1.316	1.192	0.921	1.098	0.663	1.179	0.625	0.753	0.987	0.909	0.938	1.03	1.156	0.624	0.82	0.502	0.639	0.443	0.529	0.512	0.792	0.771	0.501	0.804	-0.800877	0.0229004	0.396159	0.253384	-0.118727	0.134878	-0.592919	0.237564	-0.678072	-0.409278	-0.018878	-0.137648	-0.0923402	0.0426443
High	O75533	Splicing factor 3B subunit 1 OS=Homo sapiens OX=9606 GN=SF3B1 PE=1 SV=3	9	2	6		4	1.64667	0.0613245	0.622	1.256	1.054	1.177	2.625	2.917	0.793	1.012	0.38	0.757	0.907	0.895	0.956	0.974	0.854	0.917	0.953	1.085	0.745	0.47	0.733	0.48	0.986	0.641	0.554	0.67	-0.685014	0.328836	0.0758749	0.235114	1.39232	1.54449	-0.334607	0.0172093	-1.39593	-0.401635	-0.140826	-0.16004	-0.0649175	-0.0380063
High	P17812	CTP synthase 1 OS=Homo sapiens OX=9606 GN=CTPS1 PE=1 SV=2	4				4	1.75349	0.0614083					1.246	2.43	0.84	0.69	1.42										0.947	0.549	0.986	0.566	1.223	0.408	0.97	0.397					0.317304	1.28096	-0.251539	-0.535332	0.505891
High	Q9ULZ3	Apoptosis-associated speck-like protein containing a CARD OS=Homo sapiens OX=9606 GN=PYCARD PE=1 SV=2	7		6		6	1.34667	0.0614401	0.487	1.24	1.002	1.273	1.839	1.482	1.004	0.699	0.69	0.876	0.781	1.077	1.415	0.905	0.705	0.65	0.941	0.811	0.7	0.524	0.704	0.638	0.853	0.738	0.722	0.588	-1.03801	0.31034	0.00288251	0.348232	0.878921	0.567545	0.00575927	-0.516636	-0.535332	-0.190997	-0.356606	0.107018	0.500802	-0.14401
High	O75044	SLIT-ROBO Rho GTPase-activating protein 2 OS=Homo sapiens OX=9606 GN=SRGAP2 PE=1 SV=3	3		1		2	2.28151	0.061852					2.051	3.191	1.358	0.696	0.541										1.237	0.324	0.764	0.293	0.89	0.64	0.99	0.358					1.03633	1.67401	0.441483	-0.522841	-0.8863
High	Q9H8L6	Multimerin-2 OS=Homo sapiens OX=9606 GN=MMRN2 PE=1 SV=2	3		3		1	1.31175	0.0620371	0.913	1.462	1.472	1.417	0.755	0.974	0.926	1.783	0.61	0.811	0.947	0.694	1.052	0.673	1.076	0.775	0.863	0.658	0.823	0.568	0.697	0.879	1.075	1.218	0.462	1.578	-0.131313	0.547943	0.557778	0.50284	-0.405451	-0.0380063	-0.110916	0.834307	-0.713119	-0.302226	-0.0785637	-0.526992	0.0731347	-0.571322
High	Q92834	X-linked retinitis pigmentosa GTPase regulator OS=Homo sapiens OX=9606 GN=RPGR PE=1 SV=2	2		2		1	1.22537	0.0620166	0.958	1.197	1.503	1.085						0.865	0.989	0.715	0.919	1.144	1.012	1.158	0.96	0.947									-0.0619024	0.259423	0.587845	0.117695						-0.209228	-0.0159576	-0.483985	-0.121863	0.194087
High	Q13740	CD166 antigen OS=Homo sapiens OX=9606 GN=ALCAM PE=1 SV=2	15		14		14	0.802258	0.0620916	1.016	0.92	0.96	0.575	0.678	0.69	1.248	0.937	1.005	1.028	0.925	1.259	1.053	1.017	0.951	2.023	1.037	1.526	1.349	0.908	0.686	0.767	0.986	0.925	1.513	0.951	0.0229004	-0.120294	-0.0588937	-0.798366	-0.560643	-0.535332	0.319618	-0.093879	0.0071955	0.0398403	-0.112475	0.332278	0.0745054	0.0243197
High	Q9NQR4	Omega-amidase NIT2 OS=Homo sapiens OX=9606 GN=NIT2 PE=1 SV=1	13		12		12	0.867333	0.0623147	0.96	0.811	0.864	0.727	0.859	0.58	1.122	0.889	1.084	0.869	1.063	0.877	0.961	0.724	1.095	1.197	1.267	1.264	0.874	1.045	0.791	1.218	0.818	1.047	1.108	0.978	-0.0588937	-0.302226	-0.210897	-0.459973	-0.21927	-0.785875	0.166073	-0.169745	0.116365	-0.202572	0.0881416	-0.189351	-0.0573917	-0.465938
High	O75534	Cold shock domain-containing protein E1 OS=Homo sapiens OX=9606 GN=CSDE1 PE=1 SV=2	10	2	7	2	8	1.10256	0.0621771	1.292	1.081	0.949	0.891	1.113	1.106	1.093	0.879	1.02	0.811	1.008	1.001	1.059	0.846	0.948	1.098	0.932	1.13	0.793	0.898	0.756	1.005	0.889	0.9	1.117	0.954	0.369606	0.112367	-0.07552	-0.166503	0.154454	0.145351	0.128293	-0.186065	0.0285692	-0.302226	0.0114956	0.00144197	0.0827026	-0.24127
High	O60603	Toll-like receptor 2 OS=Homo sapiens OX=9606 GN=TLR2 PE=1 SV=1	1				1	1.24939	0.062731					0.906	1.208	1.415	0.864	1.077										0.96	0.664	1.069	0.701	0.881	0.827	1.056	0.847					-0.142417	0.27262	0.500802	-0.210897	0.107018
High	Q9Y5U2	Protein TSSC4 OS=Homo sapiens OX=9606 GN=TSSC4 PE=1 SV=3	3	1	2	1	2	1.43394	0.062859	0.635	1.137	1.646	1.519	1.669	1.778	0.845	0.754	0.519	0.82	0.763	0.572	0.91	0.874	0.688	0.64	1.036	0.815	1.097	0.328	0.783	0.363	1.266	1.14	1.151	0.588	-0.655172	0.185232	0.718964	0.603122	0.738984	0.830255	-0.242977	-0.407364	-0.946194	-0.286304	-0.390245	-0.805913	-0.136062	-0.194295
High	P08246	Neutrophil elastase OS=Homo sapiens OX=9606 GN=ELANE PE=1 SV=1	6		6		6	1.37029	0.0631861	0.472	0.895	1.63	1.732	1.405	1.354	0.976	1.086	0.673	1.318	0.871	0.996	0.97	0.829	0.789	0.465	0.865	0.663	0.978	0.486	0.78	0.426	1.096	0.92	0.77	0.87	-1.08314	-0.16004	0.704872	0.792439	0.49057	0.437228	-0.0350469	0.119024	-0.571322	0.39835	-0.199255	-0.00578235	-0.0439433	-0.270556
High	P62136	Serine/threonine-protein phosphatase PP1-alpha catalytic subunit OS=Homo sapiens OX=9606 GN=PPP1CA PE=1 SV=1	11		9		10	0.71103	0.0631948	1.224	0.605	0.72	0.447	0.786	0.921	1.33	1.059	0.621	0.876	1.675	1.26	0.82	0.728	1.501	2.659	0.924	2.01	1.468	0.54	1.352	0.741	0.965	0.825	1.114	1.032	0.291604	-0.724993	-0.473931	-1.16165	-0.347399	-0.118727	0.411426	0.0827026	-0.687335	-0.190997	0.744161	0.333424	-0.286304	-0.45799
High	Q96JQ2	Calmin OS=Homo sapiens OX=9606 GN=CLMN PE=1 SV=1	2		1		2	1.38957	0.0633623	0.586	1.203	1.135	1.242	1.757	2.227	0.837	0.713	0.811	0.901	0.781	0.606	0.864	0.867	0.597	0.484	0.829	0.54	1.126	0.604	1.686	0.563	1.699	0.629	0.952	0.56	-0.771027	0.266637	0.182692	0.312665	0.813114	1.1551	-0.2567	-0.488026	-0.302226	-0.150401	-0.356606	-0.72261	-0.210897	-0.205896
High	Q9NS86	LanC-like protein 2 OS=Homo sapiens OX=9606 GN=LANCL2 PE=1 SV=1	4		4		4	1.16622	0.063659	1.089	1.143	1.131	1.035	1.13	1.469	0.82	0.888	0.968	0.945	0.916	0.918	0.796	0.896	1.049	1.22	0.972	1.281	0.778	0.73	0.554	0.746	0.878	0.796	1.334	0.858	0.123004	0.192825	0.177599	0.0496308	0.176323	0.554834	-0.286304	-0.171368	-0.046921	-0.0816138	-0.12658	-0.123434	-0.32916	-0.158429
High	Q6ZUJ8	Phosphoinositide 3-kinase adapter protein 1 OS=Homo sapiens OX=9606 GN=PIK3AP1 PE=1 SV=2	2		2		2	1.64222	0.063579	0.581	0.759	1.303	1.415	2.495	2.94	0.748	0.684	0.639	0.932	1.019	0.803	0.867	0.848	1.069	0.364	0.859	0.267	0.896	0.797	1.234	0.587	1.074	0.538	0.651	0.496	-0.78339	-0.397828	0.381837	0.500802	1.31904	1.55582	-0.41889	-0.547932	-0.646112	-0.101598	0.0271541	-0.316528	-0.205896	-0.237864
High	Q09161	Nuclear cap-binding protein subunit 1 OS=Homo sapiens OX=9606 GN=NCBP1 PE=1 SV=1	1		1		1	1.28874	0.0637654	0.878	1.121	1.053	1.185	1.636	2.012	1.088	0.985	0.783	0.726	1.077	0.979	0.932	0.749	1.131	1.099	0.834	0.321	1.132	0.769	1.502	0.769	1.211	0.712	1.012	0.788	-0.187707	0.164786	0.0745054	0.244887	0.710173	1.00863	0.121679	-0.0218044	-0.352916	-0.461959	0.107018	-0.0306192	-0.101598	-0.416962
Medium	Q9NR34	Mannosyl-oligosaccharide 1,2-alpha-mannosidase IC OS=Homo sapiens OX=9606 GN=MAN1C1 PE=1 SV=1	1		1			1.63099	0.0638077	0.784	1.551	1.546	1.249						0.866	0.72	0.681	1.196	1.316	0.671	0.361	0.94	0.326									-0.351074	0.633199	0.62854	0.320773						-0.207561	-0.473931	-0.554273	0.258217	0.396159
High	Q14165	Malectin OS=Homo sapiens OX=9606 GN=MLEC PE=1 SV=1	6		4		5	1.2932	0.0639262	0.469	1.074	1.339	0.925	1.351	1.56	0.891	0.915	0.837	1.044	0.626	1.251	0.886	0.988	0.672	0.511	0.748	0.456	0.962	0.84	0.993	0.646	0.796	0.75	0.837	0.667	-1.09234	0.102994	0.421156	-0.112475	0.434028	0.641546	-0.166503	-0.128156	-0.2567	0.0621217	-0.675765	0.323082	-0.174621	-0.0174171
High	P02679	Fibrinogen gamma chain OS=Homo sapiens OX=9606 GN=FGG PE=1 SV=3	27		24	1	26	1.25125	0.0640001	1.117	1.555	1.244	1.263	0.893	0.625	1.372	0.965	1.068	0.885	1.581	0.839	0.616	0.473	0.758	1.072	0.791	1.449	0.728	1.181	0.637	0.893	0.622	1.103	0.694	0.928	0.159629	0.636915	0.314986	0.336855	-0.163268	-0.678072	0.45628	-0.0513992	0.0949116	-0.176251	0.660837	-0.253257	-0.698998	-1.08009
High	Q01130	Serine/arginine-rich splicing factor 2 OS=Homo sapiens OX=9606 GN=SRSF2 PE=1 SV=4	4		4		4	1.27592	0.0639081	0.655	1.446	1.227	1.668	1.43	1.633	0.992	0.886	1.32	0.663	0.733	0.834	1.33	1.276	0.69	0.753	0.725	0.889	1.134	0.953	1.567	0.657	1.143	0.708	1.9	0.71	-0.610433	0.532068	0.295135	0.738119	0.516015	0.707525	-0.011588	-0.174621	0.400538	-0.592919	-0.448115	-0.261881	0.411426	0.351628
High	Q16539	Mitogen-activated protein kinase 14 OS=Homo sapiens OX=9606 GN=MAPK14 PE=1 SV=3	5		4		5	1.13819	0.0639625	1	1.161	1.353	1.204	0.83	0.769	0.908	0.917	1.237	0.976	0.991	0.955	0.732	1.001	0.841	1.043	0.843	1.114	0.868	0.874	0.767	0.837	0.794	1.01	0.992	0.927	0	0.215368	0.436162	0.267835	-0.268817	-0.378944	-0.139236	-0.125006	0.306846	-0.0350469	-0.013043	-0.0664274	-0.450084	0.00144197
High	P54802	Alpha-N-acetylglucosaminidase OS=Homo sapiens OX=9606 GN=NAGLU PE=1 SV=2	7		6		4	1.20541	0.0642465	1.986	1.241	0.931	0.775	1.242	1.267	0.955	1.043	1.126	0.98	0.908	0.877	0.804	0.761	0.816	1.138	0.791	1.17	0.868	1.353	1.072	1.313	0.958	0.871	1.051	0.826	0.989866	0.311503	-0.103147	-0.367732	0.312665	0.341417	-0.0664274	0.0607392	0.171207	-0.0291463	-0.139236	-0.189351	-0.314733	-0.394032
High	P06870	Kallikrein-1 OS=Homo sapiens OX=9606 GN=KLK1 PE=1 SV=2	3		2		3	1.35502	0.0644029	0.786	0.905	1.052	0.828	0.975	0.992	0.915	1.109	3.093	0.898	0.855	0.723	0.827	0.807	0.96	1.101	0.937	0.97	0.839	0.625	0.996	0.624	1.015	0.993	0.871	0.812	-0.347399	-0.14401	0.0731347	-0.272297	-0.0365259	-0.011588	-0.128156	0.149259	1.62901	-0.155213	-0.226004	-0.467932	-0.274041	-0.309359
High	Q53GD3	Choline transporter-like protein 4 OS=Homo sapiens OX=9606 GN=SLC44A4 PE=1 SV=2	3		3		2	0.694569	0.0645097	0.356	0.485	0.704	0.616	0.602	0.575	1.745	0.705	1.182	2.62	0.905	1.313	0.888	1.016	0.751	0.617	1.24	0.717	1.094	0.769	0.72	0.702	2.344	0.655	1.894	0.71	-1.49005	-1.04394	-0.506353	-0.698998	-0.732165	-0.798366	0.803227	-0.504305	0.24123	1.38957	-0.14401	0.392867	-0.171368	0.0229004
High	P62873	Guanine nucleotide-binding protein G(I)/G(S)/G(T) subunit beta-1 OS=Homo sapiens OX=9606 GN=GNB1 PE=1 SV=3	12		9	1	8	1.30258	0.0645482	0.459	1.167	1.604	1.389	1.002	1.488	0.926	0.777	0.89	0.81	0.517	0.724	1.261	0.946	0.618	0.718	0.669	0.833	0.841	0.754	1.07	0.784	0.92	0.804	0.874	0.926	-1.12343	0.222805	0.681674	0.474047	0.00288251	0.573375	-0.110916	-0.364013	-0.168123	-0.304006	-0.951764	-0.465938	0.334568	-0.0800879
High	P57772	Selenocysteine-specific elongation factor OS=Homo sapiens OX=9606 GN=EEFSEC PE=1 SV=4	1		1			2.3268	0.0646204	0.369	1.57	2.2	2.314						0.532	0.372	0.439	0.623	1.427	0.379	0.653	0.706	1.109									-1.43831	0.650765	1.1375	1.21039						-0.910502	-1.42663	-1.18771	-0.682696	0.512985
High	Q00403	Transcription initiation factor IIB OS=Homo sapiens OX=9606 GN=GTF2B PE=1 SV=1	4		3		3	1.21527	0.0646003	0.77	1.235	1.75	1.066	0.993	0.965	0.993	0.761	0.879	0.758	0.784	0.801	0.761	0.88	1.23	0.911	0.768	0.708	1.04	0.588	0.788	0.63	1.461	0.875	0.949	0.697	-0.37707	0.304511	0.807355	0.0922074	-0.0101344	-0.0513992	-0.0101344	-0.394032	-0.186065	-0.39973	-0.351074	-0.320126	-0.394032	-0.184425
High	P30040	Endoplasmic reticulum resident protein 29 OS=Homo sapiens OX=9606 GN=ERP29 PE=1 SV=4	14	1	9	3	9	0.836439	0.0649512	0.626	0.788	1.267	0.844	0.825	1.14	0.876	0.912	0.842	0.904	0.879	1.181	2.219	1.325	0.88	1.056	0.992	0.989	1.016	0.933	1.023	0.93	1.02	1.021	1.013	0.956	-0.675765	-0.343732	0.341417	-0.244685	-0.277534	0.189034	-0.190997	-0.132894	-0.248108	-0.145605	-0.186065	0.240009	1.14991	0.405992
High	Q9UJ41	Rab5 GDP/GTP exchange factor OS=Homo sapiens OX=9606 GN=RABGEF1 PE=1 SV=3	2		1		1	1.18307	0.0650743	1.006	1.423	1.073	1.082	1.256	1.658	0.903	0.871	0.78	0.906	1.041	0.881	0.96	0.829	1.078	1.088	0.961	0.788	1.018	0.731	1.15	0.803	1.21	0.756	1.092	0.757	0.00863031	0.508936	0.10165	0.1137	0.328836	0.729444	-0.147202	-0.199255	-0.358454	-0.142417	0.0579701	-0.182786	-0.0588937	-0.270556
High	P04070	Vitamin K-dependent protein C OS=Homo sapiens OX=9606 GN=PROC PE=1 SV=1	16	12		12	1	0.73473	0.0649818	1.338	0.837	0.657	0.693	0.668	0.507	0.901	1.578	1.119	0.906	1.571	1.17	0.758	0.907	1.653	1.638	1.241	1.604	0.922	1.789	0.737	1.635	0.589	1.661	0.687	1.865	0.420078	-0.2567	-0.606035	-0.529073	-0.58208	-0.979942	-0.150401	0.658097	0.16221	-0.142417	0.651683	0.226509	-0.39973	-0.140826
High	Q9UEW3	Macrophage receptor MARCO OS=Homo sapiens OX=9606 GN=MARCO PE=1 SV=1	5		4		3	0.794508	0.0648823	0.685	0.819	1.006	0.897	1.295	1.531	0.88	0.738	0.479	1.185	1.112	1.06	1.231	0.883	0.939	1.546	0.947	1.929	1.505	0.829	1.896	0.729	1.206	0.912	0.917	0.978	-0.545824	-0.288065	0.00863031	-0.15682	0.372952	0.614474	-0.184425	-0.438307	-1.0619	0.244887	0.153157	0.0840643	0.299831	-0.179515
High	Q15424	Scaffold attachment factor B1 OS=Homo sapiens OX=9606 GN=SAFB PE=1 SV=4	11		11		7	1.23519	0.0652006	0.984	1.007	1.158	1.005	1.086	1.934	0.81	0.846	0.973	0.9	1.125	0.902	0.972	1.185	1.081	0.82	0.883	0.711	1.13	1.009	0.821	0.624	0.979	0.473	0.877	0.499	-0.0232698	0.0100637	0.211635	0.0071955	0.119024	0.951588	-0.304006	-0.24127	-0.0394883	-0.152003	0.169925	-0.148801	-0.0409718	0.244887
High	P29218	Inositol monophosphatase 1 OS=Homo sapiens OX=9606 GN=IMPA1 PE=1 SV=1	13	1	11	1	9	1.14921	0.0653433	0.768	1.28	1.213	1.169	0.944	1.186	0.902	0.917	0.811	0.914	0.981	0.861	0.991	0.848	0.981	0.731	1.083	0.569	0.829	0.919	0.818	1.078	0.767	0.998	0.849	0.888	-0.380822	0.356144	0.27858	0.225275	-0.0831412	0.246104	-0.148801	-0.125006	-0.302226	-0.129734	-0.027675	-0.215915	-0.013043	-0.237864
High	P28066	Proteasome subunit alpha type-5 OS=Homo sapiens OX=9606 GN=PSMA5 PE=1 SV=3	11		10		9	0.796457	0.0653183	1.027	1.044	0.5	0.456	0.854	0.615	1.122	1.004	1.424	0.997	0.988	1.074	0.836	0.869	0.973	1.24	1.204	1.422	1.001	2.002	0.749	1.775	0.693	1.074	1.108	1.077	0.0384362	0.0621217	-1	-1.13289	-0.227692	-0.701342	0.166073	0.00575927	0.509949	-0.00433459	-0.0174171	0.102994	-0.258425	-0.202572
High	P30711	Glutathione S-transferase theta-1 OS=Homo sapiens OX=9606 GN=GSTT1 PE=1 SV=4	7		6		6	0.840451	0.0652746	0.708	0.764	1.082	1.04	1.099	1.161	0.888	0.862	0.7	1.125	1.066	0.973	0.831	0.784	1.099	0.732	1.138	0.792	1.086	1.528	1.351	1.396	1.192	1.146	1.426	0.998	-0.498179	-0.388355	0.1137	0.0565835	0.136191	0.215368	-0.171368	-0.21424	-0.514573	0.169925	0.0922074	-0.0394883	-0.26708	-0.351074
High	Q6UXB3	Ly6/PLAUR domain-containing protein 2 OS=Homo sapiens OX=9606 GN=LYPD2 PE=1 SV=1	1		1		1	0.818405	0.0651573	1.1	0.961	0.861	0.803	0.884	0.761	0.839	0.992	1.198	1.287	1.062	1.095	0.814	1.599	0.783	1.571	0.854	1.812	0.82	1.213	0.83	1.2	1.023	1.319	1.061	1.042	0.137504	-0.0573917	-0.215915	-0.316528	-0.177882	-0.394032	-0.253257	-0.011588	0.260628	0.364012	0.0867838	0.130931	-0.296899	0.67717
High	A9UHW6	MIF4G domain-containing protein OS=Homo sapiens OX=9606 GN=MIF4GD PE=1 SV=1	2		1		2	0.786628	0.065328	0.805	0.817	0.877	0.609	0.67	0.591	1.337	0.981	0.999	0.798	1.506	1.163	0.973	1.019	1.898	1.498	0.954	1.044	0.855	1	0.528	1.431	0.803	1.15	0.927	0.909	-0.312939	-0.291592	-0.189351	-0.715486	-0.577767	-0.75877	0.418999	-0.027675	-0.00144342	-0.325539	0.590722	0.217851	-0.0394883	0.0271541
High	O15371	Eukaryotic translation initiation factor 3 subunit D OS=Homo sapiens OX=9606 GN=EIF3D PE=1 SV=1	6	2	4	1	4	1.10769	0.0654366	0.836	0.865	1.121	1.021	1.119	1.169	1.085	1.17	1.297	0.843	0.961	0.871	0.955	0.879	1.037	1.031	1.021	0.943	0.936	0.852	1.359	0.916	0.96	0.859	1.048	1.041	-0.258425	-0.209228	0.164786	0.0299829	0.16221	0.225275	0.117695	0.226509	0.375178	-0.246395	-0.0573917	-0.199255	-0.0664274	-0.186065
High	P62910	60S ribosomal protein L32 OS=Homo sapiens OX=9606 GN=RPL32 PE=1 SV=2	9	5	3	5	3	0.64353	0.0655083	0.152	0.304	0.78	0.429	1.024	1.215	0.93	0.926	0.922	1.572	0.967	1.24	3.214	2.588	0.808	0.574	1.096	0.434	0.95	0.531	1.041	0.595	1.24	1.033	0.964	0.766	-2.71786	-1.71786	-0.358454	-1.22095	0.0342157	0.280956	-0.104697	-0.110916	-0.117161	0.652601	-0.0484122	0.31034	1.68437	1.37184
High	P05062	Fructose-bisphosphate aldolase B OS=Homo sapiens OX=9606 GN=ALDOB PE=1 SV=2	6	1	4		4	1.50399	0.0654973	0.67	1.391	1.822	1.522						1.026	0.768	1.055	1.301	0.982	0.81	0.674	0.801	0.669									-0.577767	0.476122	0.865523	0.605968						0.0370307	-0.380822	0.077243	0.379621	-0.0262051
High	P12109	Collagen alpha-1(VI) chain OS=Homo sapiens OX=9606 GN=COL6A1 PE=1 SV=3	5		4		2	1.17379	0.0660037					0.999	1.058	0.888	1.165	0.85										0.81	0.772	0.795	1.09	0.764	0.991	0.696	0.843					-0.00144342	0.0813396	-0.171368	0.22033	-0.234465
High	Q07157	Tight junction protein ZO-1 OS=Homo sapiens OX=9606 GN=TJP1 PE=1 SV=3	7		1		6	1.35645	0.0655999	0.514	0.847	1.816	1.376	1.013	1.755	0.787	0.857	0.772	0.567	0.428	0.535	0.889	0.99	0.573	0.807	0.779	0.708	0.978	0.81	1.185	0.807	1.07	0.785	0.952	0.696	-0.96016	-0.239566	0.860764	0.46048	0.0186342	0.811471	-0.345564	-0.222633	-0.373327	-0.818579	-1.22432	-0.902389	-0.169745	-0.0144996
High	Q7Z4W1	L-xylulose reductase OS=Homo sapiens OX=9606 GN=DCXR PE=1 SV=2	5		4		4	1.19685	0.0658287	0.7	1.134	1.299	1.238	1.03	1.507	0.928	0.905	0.828	0.875	0.835	0.91	1.261	0.852	0.928	0.543	0.821	0.715	0.939	0.962	1.277	0.855	0.996	0.655	0.892	0.786	-0.514573	0.181421	0.377401	0.308011	0.0426443	0.591679	-0.107803	-0.14401	-0.272297	-0.192645	-0.260152	-0.136062	0.334568	-0.231075
High	Q7RTV2	Glutathione S-transferase A5 OS=Homo sapiens OX=9606 GN=GSTA5 PE=1 SV=1	5		5		5	0.724167	0.0662694					0.769	0.847	0.925	0.938	0.57										1.111	0.88	0.816	1.082	0.971	0.824	1.854	1.408					-0.378944	-0.239566	-0.112475	-0.0923402	-0.810966
High	Q8TDQ0	Hepatitis A virus cellular receptor 2 OS=Homo sapiens OX=9606 GN=HAVCR2 PE=1 SV=3	1		1			0.820661	0.0664204	0.896	0.889	0.851	0.945						1.03	1.243	1.031	0.962	0.78	1.115	1.311	0.982	1.364									-0.158429	-0.169745	-0.232769	-0.0816138						0.0426443	0.313826	0.0440443	-0.0558912	-0.358454
High	Q96RP9	Elongation factor G, mitochondrial OS=Homo sapiens OX=9606 GN=GFM1 PE=1 SV=2	4		4		1	1.26381	0.0664809	1.132	1.743	1.879	0.991	0.95	0.863	1.144	0.881	0.969	0.849	0.648	0.786	1.141	0.718	0.653	0.717	0.668	0.724	0.794	2.051	0.706	1.728	0.617	1.275	0.789	0.907	0.178874	0.801573	0.909965	-0.013043	-0.0740006	-0.212568	0.194087	-0.182786	-0.0454314	-0.236164	-0.625934	-0.347399	0.190299	-0.477944
[truncated: 4,293 more rows]
[truncated: 12 more columns]

## Sheet: Table S2
Supplementary Table S2: Significantly differentially expressed proteins. A two-tailed Student's t-test was performed assuming equal variances to compare log2-transformed protein expression in cases (n=9) to controls (n=17). Fold change was calculated as the mean protein expression in cases divided by the mean protein expression in controls. Multiple testing correction used the Benjamini-Hochberg …
[truncated: 148 more rows]
